# Supplementary material for: An optimised faecal microRNA sequencing pipeline reveals fibrosis in Trichuris muris infection
Source: Nat Commun. 2025 Feb 12;16:1589. doi: 10.1038/s41467-025-56698-w (PMC11822213; doi:10.1038/s41467-025-56698-w)
Supplement: Supplementary file 3 — Supplementary Data 1 [file 41467_2025_56698_MOESM3_ESM.csv]

microRNA_ID	TargetName	Chr	Start	End	Strand	Length	I0_1	I0_2	I0_3	I0_4	I0_5	I0_6	I0_7	I21_1	I21_2	I21_3	I21_4	I21_5	I21_6	I21_7	I35_1	I35_2	I35_3	I35_4	I35_5	I35_6	I35_7	N21_1	N21_2	N21_3	N21_4	N21_5	N35_1	N35_2	N35_3	N35_4	N35_5	I0_1	I0_2	I0_3	I0_4	I0_5	I0_6	I0_7	I21_1	I21_2	I21_3	I21_4	I21_5
MIMAT0000121	mmu-let-7g-5p	chr9	106178846	106178867	+	22	1993	4114	1926	3200	1613	2313	969	1161	1215	1286	1207	713	1892	1126	352	979	338	860	790	300	1319	896	583	1032	843	3926	931	1123	901	1290	1394	1075	1237	700	1049	941	972	855	929	1128	824	1128	960
MIMAT0000122	mmu-let-7i-5p	chr10	122985698	122985719	-	22	836	2113	1008	1284	606	807	413	773	716	827	562	306	1236	615	266	497	208	433	477	173	990	394	260	463	282	1805	398	386	430	675	603	451	635	366	421	354	339	364	618	665	530	525	412
MIMAT0000123	mmu-miR-1a-3p	chr18	10785485	10785506	-	22	0	2	0	1	0	0	0	0	0	0	0	0	0	0	0	0	0	3	0	0	2	0	0	2	0	1	0	0	3	1	0	0	1	0	0	0	0	0	0	0	0	0	0
MIMAT0000124	mmu-miR-15b-5p	chr3	69009775	69009796	+	22	15	15	17	13	5	12	8	6	5	7	2	2	5	2	1	5	1	2	1	0	0	5	1	7	1	24	3	8	2	4	2	8	5	6	4	3	5	7	5	5	4	2	3
MIMAT0000125	mmu-miR-23b-3p	chr13	63300529	63300549	+	21	83	91	161	108	87	104	42	49	26	53	23	31	33	39	13	47	13	13	29	14	51	25	10	22	27	121	20	22	9	15	29	45	27	58	35	51	44	37	39	24	34	21	42
MIMAT0000126	mmu-miR-27b-3p	chr13	63300760	63300780	+	21	1197	1225	2029	2765	1269	2602	899	782	596	1244	467	379	514	651	109	551	131	113	310	84	513	563	284	409	538	2483	224	370	214	383	419	646	368	737	907	740	1093	793	626	553	797	436	510
MIMAT0000127	mmu-miR-29b-3p	chr1	195037091	195037113	+	23	22	28	20	11	9	12	4	7	6	22	28	10	21	3	9	22	1	5	20	5	6	10	5	2	9	41	20	30	20	29	56	12	8	7	4	5	5	4	6	6	14	26	13
MIMAT0000128	mmu-miR-30a-5p	chr1	23272274	23272295	+	22	258	502	442	437	322	499	195	160	154	182	232	124	239	129	33	221	60	61	107	39	264	111	77	56	111	609	103	172	83	157	197	139	151	161	143	188	210	172	128	143	117	217	167
MIMAT0000129	mmu-miR-30a-3p	chr1	23272315	23272336	+	22	26	43	21	53	23	49	22	12	11	16	9	8	14	14	1	13	7	6	11	4	10	14	13	6	16	57	5	16	9	10	13	14	13	8	17	13	21	19	10	10	10	8	11
MIMAT0000130	mmu-miR-30b-5p	chr15	68337469	68337490	-	22	99	83	102	77	47	79	36	52	28	43	25	14	31	30	7	18	6	29	11	8	30	21	21	29	23	99	19	27	13	19	35	53	25	37	25	27	33	32	42	26	28	23	19
MIMAT0000131	mmu-miR-99a-5p	chr16	77598940	77598961	+	22	2	8	9	6	4	5	5	0	2	2	4	1	1	0	0	3	1	0	0	0	0	0	2	0	3	3	2	2	1	1	4	1	2	3	2	2	2	4	0	2	1	4	1
MIMAT0000132	mmu-miR-99b-5p	chr17	17830194	17830215	+	22	3	2	7	14	3	10	3	2	1	1	1	0	1	0	0	2	0	1	1	1	0	1	0	0	0	14	1	0	3	4	2	2	1	3	5	2	4	3	2	1	1	1	0
MIMAT0000133	mmu-miR-101a-3p	chr4	101346957	101346977	-	21	90	166	124	113	99	110	54	57	41	59	29	8	43	32	11	24	5	5	14	7	34	32	23	32	19	130	9	19	23	46	29	49	50	45	37	58	46	48	46	38	38	27	11
MIMAT0000134	mmu-miR-124-3p	chr14	64590709	64590728	+	20	0	0	0	0	0	0	0	0	0	0	0	0	0	0	0	0	0	0	0	0	0	0	0	0	0	0	0	0	0	0	0	0	0	0	0	0	0	0	0	0	0	0	0
MIMAT0000135	mmu-miR-125a-5p	chr17	17830817	17830840	+	24	0	2	0	3	2	3	3	0	0	2	0	2	0	1	1	2	0	0	0	0	0	0	0	0	2	0	0	0	1	0	0	0	1	0	1	1	1	3	0	0	1	0	3
MIMAT0000136	mmu-miR-125b-5p	chr16	77646279	77646300	+	22	0	0	0	0	0	1	2	0	0	0	0	0	0	0	0	0	0	0	0	0	0	0	0	0	0	0	0	0	0	0	0	0	0	0	0	0	0	2	0	0	0	0	0
MIMAT0000137	mmu-miR-126a-5p	chr2	26591365	26591385	+	21	0	0	0	0	0	0	0	0	0	0	0	0	0	0	0	0	0	0	0	0	0	0	0	0	0	0	0	0	0	0	0	0	0	0	0	0	0	0	0	0	0	0	0
MIMAT0000138	mmu-miR-126a-3p	chr2	26591402	26591423	+	22	0	0	0	0	0	0	0	0	0	0	0	0	0	0	0	0	0	0	0	0	0	0	0	0	0	0	0	0	0	0	0	0	0	0	0	0	0	0	0	0	0	0	0
MIMAT0000139	mmu-miR-127-3p	chr12	109592888	109592909	+	22	7	27	34	16	13	6	4	8	3	7	2	5	5	1	0	1	1	0	0	1	1	8	4	5	1	14	2	4	2	1	1	4	8	12	5	8	3	4	6	3	4	2	7
MIMAT0000140	mmu-miR-128-3p	chr1	128202404	128202424	+	21	1	1	2	8	5	3	1	4	0	3	1	1	5	4	0	2	1	1	1	0	2	0	0	1	1	8	0	2	0	0	0	1	0	1	3	3	1	1	3	0	2	1	1
MIMAT0000141	mmu-miR-130a-3p	chr2	84741116	84741137	-	22	0	0	1	2	0	0	0	0	0	0	0	0	0	0	0	0	0	0	0	0	0	0	0	0	0	0	0	1	0	0	1	0	0	0	1	0	0	0	0	0	0	0	0
MIMAT0000142	mmu-miR-9-5p	chr13	83738821	83738843	+	23	1	1	0	0	0	0	0	0	0	0	0	0	0	0	0	0	0	0	0	0	0	0	0	0	0	0	0	0	0	0	0	1	0	0	0	0	0	0	0	0	0	0	0
MIMAT0000143	mmu-miR-9-3p	chr13	83738858	83738879	+	22	0	0	0	0	0	0	0	0	0	0	0	0	0	0	0	0	0	0	0	0	2	0	0	0	0	0	0	0	0	0	0	0	0	0	0	0	0	0	0	0	0	0	0
MIMAT0000144	mmu-miR-132-3p	chr11	75173723	75173744	+	22	0	2	1	0	0	1	0	0	0	0	0	0	0	0	0	0	0	0	0	0	0	2	0	1	0	3	0	0	0	0	0	0	1	0	0	0	0	0	0	0	0	0	0
MIMAT0000145	mmu-miR-133a-3p	chr18	10782913	10782934	-	22	0	0	0	0	0	0	0	0	0	0	0	0	0	0	0	0	0	0	0	0	0	0	0	1	0	0	0	0	0	0	0	0	0	0	0	0	0	0	0	0	0	0	0
MIMAT0000146	mmu-miR-134-5p	chr12	109734145	109734166	+	22	2	4	3	0	1	1	1	0	0	1	0	0	0	0	0	0	0	0	0	0	0	1	0	0	0	0	0	0	0	0	0	1	1	1	0	1	0	1	0	0	1	0	0
MIMAT0000147	mmu-miR-135a-5p	chr10	92072141	92072163	-	23	0	0	0	0	0	0	0	0	0	0	0	0	0	0	0	0	0	0	0	0	0	0	0	0	0	0	0	0	0	0	0	0	0	0	0	0	0	0	0	0	0	0	0
MIMAT0000148	mmu-miR-136-5p	chr12	109595331	109595352	+	22	0	3	1	0	2	0	0	0	0	0	0	0	1	0	1	0	0	0	0	0	0	1	0	1	0	1	1	0	0	0	0	0	1	0	0	1	0	0	0	0	0	0	0
MIMAT0000149	mmu-miR-137-3p	chr3	118433901	118433923	+	23	0	0	0	0	0	0	0	0	0	0	0	0	0	0	0	0	0	0	0	0	0	0	0	0	0	0	0	0	0	0	0	0	0	0	0	0	0	0	0	0	0	0	0
MIMAT0000150	mmu-miR-138-5p	chr8	94324312	94324334	+	23	0	0	0	0	0	0	0	0	0	0	0	0	0	0	0	0	0	0	0	0	0	0	0	0	0	0	0	0	0	0	0	0	0	0	0	0	0	0	0	0	0	0	0
MIMAT0000151	mmu-miR-140-5p	chr8	107551249	107551270	+	22	4	6	2	11	1	4	3	3	2	3	3	3	2	3	0	2	1	2	1	0	4	1	0	0	2	12	2	1	1	3	4	2	2	1	4	1	2	3	2	2	2	3	4
MIMAT0000152	mmu-miR-140-3p	chr8	107551288	107551308	+	21	97	171	123	124	81	107	31	41	41	56	34	24	25	46	8	42	9	11	18	16	35	23	19	29	19	132	15	17	35	36	35	52	51	45	41	47	45	27	33	38	36	32	32
MIMAT0000153	mmu-miR-141-3p	chr6	124717917	124717938	-	22	174	222	203	201	87	184	54	59	40	105	37	27	52	103	20	34	9	41	13	5	38	54	37	63	46	189	28	27	34	41	44	94	67	74	66	51	77	48	47	37	67	35	36
MIMAT0000154	mmu-miR-142a-5p	chr11	87756867	87756887	+	21	1	5	6	0	0	3	1	3	0	3	6	0	5	0	0	3	1	0	0	0	0	0	0	0	0	0	0	0	0	0	2	1	2	2	0	0	1	1	2	0	2	6	0
MIMAT0000155	mmu-miR-142a-3p	chr11	87756903	87756925	+	23	0	1	2	0	0	0	0	1	1	0	0	0	0	0	1	1	1	0	0	0	0	0	0	0	0	0	0	0	0	0	0	0	0	1	0	0	0	0	1	1	0	0	0
MIMAT0000156	mmu-miR-144-3p	chr11	78073047	78073066	+	20	0	0	0	0	0	0	0	0	0	0	0	0	0	0	0	0	0	0	0	0	0	0	0	0	0	0	0	0	0	0	0	0	0	0	0	0	0	0	0	0	0	0	0
MIMAT0000157	mmu-miR-145a-5p	chr18	61647866	61647888	-	23	0	0	0	0	0	0	0	0	0	0	0	0	0	0	0	0	0	0	0	0	0	0	0	0	0	0	0	0	0	0	0	0	0	0	0	0	0	0	0	0	0	0	0
MIMAT0000158	mmu-miR-146a-5p	chr11	43374435	43374456	-	22	13	47	56	19	10	12	7	25	5	28	14	5	53	17	13	11	7	13	10	3	21	7	6	11	4	38	6	4	10	10	13	7	14	20	6	6	5	6	20	5	18	13	7
MIMAT0000159	mmu-miR-149-5p	chr1	92850381	92850403	+	23	0	0	1	0	0	0	0	0	0	0	0	0	0	0	0	0	0	0	0	0	1	0	0	0	0	0	0	0	0	0	0	0	0	0	0	0	0	0	0	0	0	0	0
MIMAT0000160	mmu-miR-150-5p	chr7	45121762	45121783	+	22	0	0	1	0	0	0	0	0	0	0	3	0	0	0	0	0	1	0	0	0	0	0	0	0	0	0	0	0	0	0	0	0	0	0	0	0	0	0	0	0	0	3	0
MIMAT0000161	mmu-miR-151-3p	chr15	73254820	73254840	-	21	42	110	99	77	72	86	47	50	26	43	31	18	39	27	9	34	8	5	15	4	50	29	23	21	22	118	9	27	22	21	25	23	33	36	25	42	36	41	40	24	28	29	24
MIMAT0000162	mmu-miR-152-3p	chr11	96850439	96850459	+	21	32	114	96	57	35	51	25	27	15	53	12	11	17	16	7	19	7	5	12	8	9	16	6	35	10	65	5	11	12	11	18	17	34	35	19	20	21	22	22	14	34	11	15
MIMAT0000163	mmu-miR-153-3p	chr12	117250860	117250881	+	22	0	0	0	1	0	0	0	0	0	0	0	0	0	0	0	0	0	0	0	0	0	0	0	0	0	1	0	0	0	0	0	0	0	0	0	0	0	0	0	0	0	0	0
MIMAT0000164	mmu-miR-154-5p	chr12	109738438	109738459	+	22	0	0	1	0	0	0	0	0	0	0	0	0	0	0	0	0	0	0	0	0	0	0	0	0	0	0	0	0	0	0	0	0	0	0	0	0	0	0	0	0	0	0	0
MIMAT0000165	mmu-miR-155-5p	chr16	84714143	84714165	+	23	0	0	0	1	0	2	0	0	0	0	1	0	0	0	0	0	0	0	0	0	0	0	0	0	0	0	0	0	0	0	0	0	0	0	0	0	1	0	0	0	0	1	0
MIMAT0000208	mmu-miR-10b-5p	chr2	74726074	74726096	+	23	122	143	141	115	112	47	46	100	66	28	50	25	146	19	15	15	14	10	6	10	44	43	54	23	24	148	21	50	31	85	44	66	43	51	38	65	20	41	80	61	18	47	34
MIMAT0000209	mmu-miR-129-5p	chr2	94241419	94241439	-	21	0	0	0	0	0	0	0	0	0	0	0	0	0	0	0	0	0	0	0	0	0	0	0	0	0	0	0	0	0	0	0	0	0	0	0	0	0	0	0	0	0	0	0
MIMAT0000210	mmu-miR-181a-5p	chr1	137966468	137966490	+	23	28	35	41	41	33	25	20	15	6	17	14	9	15	9	3	14	1	6	3	1	11	8	5	9	10	51	6	7	6	9	9	15	11	15	13	19	11	18	12	6	11	13	12
MIMAT0000211	mmu-miR-182-5p	chr6	30165962	30165986	-	25	346	1133	613	713	418	591	231	296	314	275	274	216	325	252	105	375	137	108	305	83	442	212	103	169	149	909	149	234	252	326	313	187	341	223	234	244	248	204	237	292	176	256	291
MIMAT0000212	mmu-miR-183-5p	chr6	30169711	30169732	-	22	130	412	284	363	154	230	109	91	141	166	166	76	183	117	38	135	65	57	105	45	188	103	73	91	60	375	80	120	89	151	138	70	124	103	119	90	97	96	73	131	106	155	102
MIMAT0000213	mmu-miR-184-3p	chr9	89802263	89802284	-	22	0	1	0	0	0	0	0	0	0	0	0	2	0	0	0	0	0	0	0	0	0	0	0	0	0	1	0	0	0	0	0	0	0	0	0	0	0	0	0	0	0	0	3
MIMAT0000214	mmu-miR-185-5p	chr16	18327438	18327459	-	22	22	33	43	44	18	66	12	16	14	16	15	15	16	8	10	15	2	3	8	1	22	15	7	8	8	40	5	17	4	12	9	12	10	16	14	11	28	11	13	13	10	14	20
MIMAT0000215	mmu-miR-186-5p	chr3	157544285	157544306	+	22	4	18	17	17	9	11	3	6	2	11	9	6	12	5	3	2	1	2	0	1	8	8	7	0	8	28	9	5	2	5	7	2	5	6	6	5	5	3	5	2	7	8	8
MIMAT0000216	mmu-miR-187-3p	chr18	24429110	24429131	-	22	1	2	1	3	0	2	0	0	1	1	0	0	1	1	1	1	0	0	1	0	3	1	1	1	0	3	0	1	0	0	1	1	1	0	1	0	1	0	0	1	1	0	0
MIMAT0000217	mmu-miR-188-5p	chrX	7248031	7248051	-	21	0	0	0	0	0	0	0	0	0	0	0	0	0	0	0	0	0	0	0	0	0	0	1	0	0	0	0	0	0	0	0	0	0	0	0	0	0	0	0	0	0	0	0
MIMAT0000218	mmu-miR-24-1-5p	chr13	63301213	63301235	+	23	0	0	2	1	1	2	0	0	0	1	1	0	0	0	1	0	0	0	0	0	1	0	1	0	0	0	0	0	1	0	0	0	0	1	0	1	1	0	0	0	1	1	0
MIMAT0000219	mmu-miR-24-3p	chr13	63301251	63301272	+	22	312	386	597	484	258	453	239	219	82	195	92	91	136	151	29	189	37	28	47	26	130	106	92	100	123	485	70	100	66	59	105	168	116	217	159	151	190	211	175	76	125	86	123
MIMAT0000220	mmu-miR-190a-5p	chr9	67236700	67236721	-	22	0	0	0	0	0	2	0	0	0	0	0	0	0	0	0	0	0	1	0	0	0	0	0	0	0	0	0	0	0	0	0	0	0	0	0	0	1	0	0	0	0	0	0
MIMAT0000221	mmu-miR-191-5p	chr9	108568325	108568347	+	23	93	118	121	106	50	74	46	50	43	49	37	36	67	40	18	38	16	27	31	14	71	41	25	26	21	126	22	44	22	28	39	50	35	44	35	29	31	41	40	40	31	35	48
MIMAT0000223	mmu-miR-193a-3p	chr11	79712009	79712030	+	22	0	0	1	0	0	0	0	0	1	1	0	1	0	0	0	0	0	0	0	0	0	1	0	0	0	0	0	1	0	0	0	0	0	0	0	0	0	0	0	1	1	0	1
MIMAT0000224	mmu-miR-194-5p	chr1	185313325	185313346	+	22	3545	3936	4980	5140	3020	4442	2305	2249	1858	2579	1323	1065	1468	1457	420	1896	441	549	815	448	1841	2068	1265	1581	1329	5435	698	1121	757	966	944	1913	1184	1809	1685	1762	1866	2033	1799	1725	1652	1236	1434
MIMAT0000225	mmu-miR-195a-5p	chr11	70235062	70235082	+	21	1	0	0	1	0	1	0	0	0	1	0	0	0	0	0	0	0	0	0	0	0	0	0	0	0	0	0	0	0	2	0	1	0	0	0	0	0	0	0	0	1	0	0
MIMAT0000229	mmu-miR-199a-5p	chr1	162217844	162217866	+	23	0	0	0	0	0	0	0	0	0	0	0	0	0	0	0	0	0	0	0	0	0	0	0	0	0	0	0	0	0	0	0	0	0	0	0	0	0	0	0	0	0	0	0
MIMAT0000230	mmu-miR-199a-3p	chr1	162217883	162217904	+	22	0	1	0	1	0	0	1	0	0	0	0	0	0	0	0	0	0	0	0	0	2	0	0	0	0	0	0	0	0	0	0	0	0	0	0	0	0	1	0	0	0	0	0
MIMAT0000233	mmu-miR-200b-3p	chr4	156055685	156055706	-	22	1840	3177	2442	3614	1711	3186	1371	929	1271	1157	1296	814	1118	1054	256	1735	525	266	846	300	2111	944	653	618	1069	3748	689	1182	555	789	859	993	955	887	1185	998	1339	1209	743	1180	741	1211	1096
MIMAT0000234	mmu-miR-201-5p	chrX	67988135	67988156	-	22	0	0	0	0	0	0	0	0	0	0	0	0	0	0	0	0	0	0	0	0	0	0	0	0	0	0	0	0	0	0	0	0	0	0	0	0	0	0	0	0	0	0	0
MIMAT0000235	mmu-miR-202-3p	chr7	139957695	139957716	-	22	0	0	0	0	0	0	0	0	0	0	0	0	0	0	0	0	0	0	0	0	0	0	0	0	0	0	0	0	0	0	0	0	0	0	0	0	0	0	0	0	0	0	0
MIMAT0000236	mmu-miR-203-3p	chr12	112130927	112130948	+	22	145	335	241	324	166	342	106	127	112	168	149	97	164	105	48	88	47	73	66	38	125	88	32	112	71	316	60	80	91	86	113	78	101	88	106	97	144	93	102	104	108	139	131
MIMAT0000237	mmu-miR-204-5p	chr19	22750610	22750631	+	22	0	0	0	0	0	0	0	0	0	0	0	0	0	0	0	0	0	0	0	0	0	0	0	0	0	0	0	0	0	0	0	0	0	0	0	0	0	0	0	0	0	0	0
MIMAT0000238	mmu-miR-205-5p	chr1	193507503	193507524	-	22	8	10	7	10	7	2	3	3	2	3	2	2	1	1	1	0	0	1	0	0	1	3	5	5	0	12	1	3	3	2	1	4	3	3	3	4	1	3	2	2	2	2	3
MIMAT0000239	mmu-miR-206-3p	chr1	20679055	20679076	+	22	0	0	0	0	0	0	0	0	0	0	0	0	0	0	0	0	0	1	0	0	0	0	0	0	0	0	0	0	0	0	0	0	0	0	0	0	0	0	0	0	0	0	0
MIMAT0000240	mmu-miR-207	chr4	40722968	40722990	+	23	0	0	0	0	0	0	0	0	0	0	0	0	0	0	0	0	0	0	0	0	0	0	0	0	0	0	0	0	0	0	0	0	0	0	0	0	0	0	0	0	0	0	0
MIMAT0000246	mmu-miR-122-5p	chr18	65248866	65248887	+	22	1	3	0	0	0	1	0	1	0	1	1	0	3	0	0	0	2	0	0	0	0	0	0	1	1	1	0	0	0	1	0	1	1	0	0	0	0	0	1	0	1	1	0
MIMAT0000247	mmu-miR-143-3p	chr18	61649199	61649219	-	21	0	1	3	1	3	3	3	1	1	1	1	0	0	1	0	1	0	1	0	0	4	0	2	1	0	0	1	1	0	0	1	0	0	1	0	2	1	3	1	1	1	1	0
MIMAT0000248	mmu-miR-30e-5p	chr4	120772660	120772681	-	22	151	258	180	202	120	149	53	78	86	123	59	56	116	74	29	92	13	63	29	15	80	78	35	70	62	321	50	53	71	69	86	81	78	65	66	70	63	47	62	80	79	55	75
MIMAT0000249	mmu-miR-30e-3p	chr4	120772618	120772639	-	22	31	46	32	65	29	45	18	20	19	19	13	20	15	18	6	13	4	7	18	6	11	11	10	12	12	74	5	19	12	23	18	17	14	12	21	17	19	16	16	18	12	12	27
MIMAT0000366	mmu-miR-290a-5p	chr7	3218639	3218660	+	22	0	0	0	0	0	0	0	0	0	0	0	0	0	0	0	0	0	0	0	0	0	0	0	0	0	0	0	0	0	0	0	0	0	0	0	0	0	0	0	0	0	0	0
MIMAT0000367	mmu-miR-291a-5p	chr7	3218932	3218953	+	22	0	0	0	0	0	0	0	0	0	0	0	0	0	0	0	0	0	0	0	0	0	0	0	0	0	0	0	0	0	0	0	0	0	0	0	0	0	0	0	0	0	0	0
MIMAT0000368	mmu-miR-291a-3p	chr7	3218968	3218989	+	22	0	0	0	0	0	0	0	0	0	0	0	0	0	0	0	0	0	0	0	0	0	0	0	0	0	0	0	0	0	0	0	0	0	0	0	0	0	0	0	0	0	0	0
MIMAT0000369	mmu-miR-292a-5p	chr7	3219200	3219221	+	22	0	0	0	0	0	0	0	0	0	0	0	0	0	0	0	0	0	0	0	0	0	0	0	0	0	0	0	0	0	0	0	0	0	0	0	0	0	0	0	0	0	0	0
MIMAT0000370	mmu-miR-292a-3p	chr7	3219238	3219261	+	24	0	0	0	0	0	0	0	0	0	0	0	0	0	0	0	0	0	0	0	0	0	0	0	0	0	0	0	0	0	0	0	0	0	0	0	0	0	0	0	0	0	0	0
MIMAT0000371	mmu-miR-293-3p	chr7	3220390	3220411	+	22	0	0	0	0	0	0	0	0	0	0	0	0	0	0	0	0	0	0	0	0	0	0	0	0	0	0	0	0	0	0	0	0	0	0	0	0	0	0	0	0	0	0	0
MIMAT0000372	mmu-miR-294-3p	chr7	3220691	3220712	+	22	0	0	0	0	0	0	0	0	0	0	0	0	0	0	0	0	0	0	0	0	0	0	0	0	0	0	0	0	0	0	0	0	0	0	0	0	0	0	0	0	0	0	0
MIMAT0000373	mmu-miR-295-3p	chr7	3220815	3220837	+	23	0	0	0	0	0	0	0	0	0	0	0	0	0	0	0	0	0	0	0	0	0	0	0	0	0	0	0	0	0	0	0	0	0	0	0	0	0	0	0	0	0	0	0
MIMAT0000374	mmu-miR-296-5p	chr2	174267093	174267113	-	21	0	0	0	0	0	0	0	0	0	0	0	0	0	0	0	0	0	0	0	0	0	0	0	0	0	0	0	0	0	0	0	0	0	0	0	0	0	0	0	0	0	0	0
MIMAT0000375	mmu-miR-297a-5p	chr2	10472264	10472285	+	22	0	0	0	0	0	0	0	0	0	0	0	0	0	0	0	0	0	0	0	0	0	0	0	0	0	0	0	0	0	0	0	0	0	0	0	0	0	0	0	0	0	0	0
MIMAT0000376	mmu-miR-298-5p	chr2	174267553	174267575	-	23	0	2	0	0	0	0	0	0	0	0	0	0	0	1	0	0	0	2	0	0	0	0	0	0	0	0	0	0	0	0	1	0	1	0	0	0	0	0	0	0	0	0	0
MIMAT0000377	mmu-miR-299a-5p	chr12	109710644	109710665	+	22	0	0	0	0	0	0	0	0	0	0	0	0	0	0	0	0	0	0	0	0	0	0	0	0	0	0	0	0	0	0	0	0	0	0	0	0	0	0	0	0	0	0	0
MIMAT0000378	mmu-miR-300-3p	chr12	109724363	109724384	+	22	1	0	9	1	3	1	0	2	0	0	0	0	0	0	0	0	0	0	0	0	0	1	0	0	0	1	0	0	0	0	0	1	0	3	0	2	0	0	2	0	0	0	0
MIMAT0000379	mmu-miR-301a-3p	chr11	87113054	87113076	+	23	0	0	0	0	0	0	0	0	0	0	0	2	0	0	0	0	0	0	0	0	0	0	0	0	0	0	0	0	0	0	0	0	0	0	0	0	0	0	0	0	0	0	3
MIMAT0000380	mmu-miR-302a-3p	chr3	127545539	127545561	+	23	0	0	0	0	0	0	0	0	0	0	0	0	0	0	0	0	0	0	0	0	0	0	0	0	0	0	0	0	0	0	0	0	0	0	0	0	0	0	0	0	0	0	0
MIMAT0000381	mmu-miR-34c-5p	chr9	51103076	51103098	-	23	0	0	1	0	0	0	0	0	1	0	0	0	0	0	0	0	0	1	0	2	0	0	0	0	1	2	0	0	0	0	0	0	0	0	0	0	0	0	0	1	0	0	0
MIMAT0000382	mmu-miR-34b-5p	chr9	51103610	51103632	-	23	0	0	0	0	0	0	0	0	0	0	0	0	0	0	0	0	0	1	0	0	0	0	0	0	0	0	0	0	0	0	0	0	0	0	0	0	0	0	0	0	0	0	0
MIMAT0000383	mmu-let-7d-5p	chr13	48536078	48536099	-	22	222	339	242	441	189	340	150	141	178	212	172	108	227	183	54	236	53	113	143	44	142	131	72	176	89	467	122	141	143	123	177	120	102	88	145	110	143	132	113	165	136	161	145
MIMAT0000384	mmu-let-7d-3p	chr13	48536024	48536045	-	22	17	9	15	8	13	11	6	4	3	3	3	1	3	2	3	2	0	1	3	1	4	10	3	5	2	12	0	5	1	0	4	9	3	5	3	8	5	5	3	3	2	3	1
MIMAT0000385	mmu-miR-106a-5p	chrX	52742541	52742563	-	23	1	1	1	1	1	1	1	1	0	2	1	0	0	0	0	0	0	0	0	0	0	0	0	1	0	0	0	0	0	1	0	1	0	0	0	1	0	1	1	0	1	1	0
MIMAT0000386	mmu-miR-106b-5p	chr5	138165787	138165807	-	21	3	14	13	8	4	10	4	4	1	4	0	1	0	1	2	1	0	4	1	0	0	1	0	6	2	5	1	2	6	2	4	2	4	5	3	2	4	4	3	1	3	0	1
MIMAT0000387	mmu-miR-130b-3p	chr16	17124071	17124092	-	22	0	3	2	0	1	0	0	0	0	0	0	0	0	0	2	1	0	0	0	0	0	0	1	1	0	0	0	1	1	0	0	0	1	1	0	1	0	0	0	0	0	0	0
MIMAT0000513	mmu-miR-19b-3p	chr14	115044358	115044380	+	23	6	9	4	9	3	1	0	4	0	2	4	4	1	1	0	0	0	4	1	0	1	3	0	0	0	4	1	1	1	7	2	3	3	1	3	2	0	0	3	0	1	4	5
MIMAT0000514	mmu-miR-30c-5p	chr1	23291714	23291736	+	23	74	89	118	76	46	40	38	33	25	36	32	17	40	29	6	19	9	16	15	3	58	20	26	21	31	111	11	32	13	17	25	40	27	43	25	27	17	34	26	23	23	30	23
MIMAT0000515	mmu-miR-30d-5p	chr15	68341257	68341278	-	22	118	120	251	194	94	217	86	91	60	73	95	76	103	50	17	101	40	26	42	21	136	81	58	38	68	360	49	79	48	49	85	64	36	91	64	55	91	76	73	56	47	89	102
MIMAT0000516	mmu-miR-148a-3p	chr6	51269829	51269850	-	22	4788	18298	11512	12691	6759	10651	4306	4157	2218	3117	3535	2732	6688	2948	1194	3589	1661	932	2726	962	6772	2020	1605	1874	3937	14310	2005	3099	2750	3075	4548	2584	5502	4182	4162	3943	4475	3798	3326	2060	1996	3303	3679
MIMAT0000517	mmu-miR-192-5p	chr19	6264857	6264877	+	21	8463	16086	14725	18622	9530	14616	6252	5603	4575	5628	7388	4784	10425	4100	1737	5056	1571	1271	3021	1307	8164	4445	3016	3437	4888	20283	3827	5569	3305	4356	5093	4567	4837	5350	6106	5560	6141	5514	4483	4249	3604	6904	6442
MIMAT0000518	mmu-miR-196a-5p	chr15	102973365	102973386	+	22	61	44	48	80	35	70	21	30	37	55	27	25	36	27	4	41	7	6	13	2	25	24	13	13	18	121	17	20	20	20	24	33	13	17	26	20	29	19	24	34	35	25	34
MIMAT0000519	mmu-miR-200a-3p	chr4	156054911	156054932	-	22	3165	5865	4058	4916	2595	3998	1822	1519	1248	1933	1242	948	1650	1589	493	1301	332	596	647	260	1591	1461	801	1352	1250	4777	926	1147	809	1027	1210	1708	1764	1474	1612	1514	1680	1607	1215	1159	1238	1161	1277
MIMAT0000520	mmu-miR-208a-3p	chr14	54949072	54949093	-	22	0	0	0	0	0	0	0	0	0	0	0	0	0	0	0	0	0	0	0	0	0	0	0	0	0	0	0	0	0	0	0	0	0	0	0	0	0	0	0	0	0	0	0
MIMAT0000521	mmu-let-7a-5p	chr13	48538239	48538260	-	22	873	2046	847	1801	736	1665	596	502	656	768	1007	483	1154	732	252	939	279	504	796	198	735	489	291	686	568	2267	650	859	718	753	923	471	615	308	591	429	700	526	402	609	492	941	650
MIMAT0000522	mmu-let-7b-5p	chr15	85707325	85707346	+	22	758	1352	986	749	567	773	249	680	851	991	723	324	1099	601	323	706	248	328	714	244	490	497	195	585	244	2462	545	631	593	756	911	409	407	358	246	331	325	220	544	790	635	676	436
MIMAT0000523	mmu-let-7c-5p	chr15	85706616	85706637	+	22	1606	3428	1686	2717	1359	2280	839	1122	1679	1820	1583	745	2340	1464	447	1554	458	834	1457	434	1416	992	465	1190	828	5123	1171	1327	1267	1609	1863	867	1031	613	891	793	958	740	898	1559	1166	1479	1003
MIMAT0000524	mmu-let-7e-5p	chr17	17830366	17830387	+	22	15	42	16	28	10	25	13	6	8	14	12	9	8	11	3	11	5	8	13	4	11	5	5	11	11	38	18	8	12	29	22	8	13	6	9	6	11	11	5	7	9	11	12
MIMAT0000525	mmu-let-7f-5p	chrX	151912353	151912374	+	22	2031	5409	2115	4090	1379	4026	1116	1186	1679	1587	2577	1082	3080	1368	632	2413	851	1136	2275	655	2453	990	631	1173	1161	4995	1704	2029	1853	2390	2566	1096	1627	768	1341	804	1692	984	949	1559	1016	2408	1457
MIMAT0000526	mmu-miR-15a-5p	chr14	61632075	61632096	-	22	3	7	7	5	3	6	2	1	0	1	2	1	1	3	1	4	0	0	2	0	1	0	1	0	0	6	1	6	1	3	3	2	2	3	2	2	3	2	1	0	1	2	1
MIMAT0000527	mmu-miR-16-5p	chr14	61631936	61631957	-	22	71	81	64	55	37	59	26	31	30	40	17	15	19	22	5	36	6	11	10	9	15	30	10	16	22	89	16	18	23	34	39	38	24	23	18	22	25	23	25	28	26	16	20
MIMAT0000528	mmu-miR-18a-5p	chr14	115043867	115043889	+	23	1	0	0	0	0	0	3	0	1	0	1	0	1	0	1	0	0	0	0	0	1	0	0	1	0	1	0	1	0	1	0	1	0	0	0	0	0	3	0	1	0	1	0
MIMAT0000529	mmu-miR-20a-5p	chr14	115044183	115044205	+	23	5	19	7	7	5	10	5	11	12	9	11	8	8	6	3	8	1	5	0	2	4	11	3	4	3	24	3	4	4	7	10	3	6	3	2	3	4	4	9	11	6	10	11
MIMAT0000530	mmu-miR-21a-5p	chr11	86584120	86584141	-	22	9964	20827	16317	23466	9676	13717	7921	7777	6480	9087	8512	5031	9303	6764	2219	7572	2336	2474	4343	1893	9109	5426	3978	5390	5605	22563	4074	6963	3693	5422	5387	5377	6263	5928	7695	5645	5764	6986	6222	6018	5820	7954	6775
MIMAT0000531	mmu-miR-22-3p	chr11	75463772	75463793	+	22	207	238	425	279	147	206	108	141	80	110	100	66	135	79	49	83	23	69	13	18	87	76	57	84	74	348	57	101	53	76	82	112	72	154	91	86	87	95	113	74	70	93	89
MIMAT0000532	mmu-miR-23a-3p	chr8	84208563	84208583	+	21	97	81	217	157	93	116	54	51	41	88	30	24	44	30	12	49	11	6	18	4	34	49	23	27	30	140	25	25	17	22	20	52	24	79	51	54	49	48	41	38	56	28	32
MIMAT0000533	mmu-miR-26a-5p	chr10	126995543	126995564	+	22	1106	1917	1350	1813	1007	1463	857	552	455	629	565	515	1010	497	144	629	124	275	278	82	859	470	422	366	683	2238	398	518	330	335	592	597	576	490	595	587	615	756	442	423	403	528	694
MIMAT0000534	mmu-miR-26b-5p	chr1	74394324	74394344	+	21	127	179	173	213	98	138	77	81	54	115	143	63	143	55	32	109	30	43	44	18	99	61	37	62	59	227	85	135	87	83	157	69	54	63	70	57	58	68	65	50	74	134	85
MIMAT0000535	mmu-miR-29a-3p	chr6	31062673	31062694	-	22	186	175	241	146	120	130	54	71	48	89	98	40	132	72	27	66	7	9	21	12	45	62	52	47	34	237	59	102	39	61	53	100	53	88	48	70	55	48	57	45	57	92	54
MIMAT0000536	mmu-miR-29c-3p	chr1	195037600	195037621	+	22	3	7	10	5	3	3	2	0	3	4	4	7	0	1	0	4	3	1	0	0	0	2	0	3	2	14	2	3	1	0	1	2	2	4	2	2	1	2	0	3	3	4	9
MIMAT0000537	mmu-miR-27a-3p	chr8	84208727	84208747	+	21	310	291	614	675	357	606	265	146	107	349	125	97	136	149	21	115	23	25	42	8	101	126	70	122	171	522	52	74	38	54	78	167	88	223	221	208	255	234	117	99	224	117	131
MIMAT0000538	mmu-miR-31-5p	chr4	88910614	88910635	-	22	4	14	9	19	0	4	7	4	3	9	7	0	6	5	9	7	3	18	9	3	8	8	3	6	3	18	2	11	5	10	7	2	4	3	6	0	2	6	3	3	6	7	0
MIMAT0000539	mmu-miR-92a-3p	chr14	115044476	115044496	+	21	40	19	61	46	17	23	13	48	16	32	6	12	12	12	5	12	3	6	4	6	15	15	13	11	10	48	3	15	5	7	4	22	6	22	15	10	10	11	38	15	20	6	16
MIMAT0000540	mmu-miR-93-5p	chr5	138165574	138165596	-	23	21	34	26	16	16	14	5	20	18	23	14	10	8	9	7	4	4	5	6	3	14	21	7	17	3	33	7	4	6	6	6	11	10	9	5	9	6	4	16	17	15	13	13
MIMAT0000541	mmu-miR-96-5p	chr6	30169506	30169528	-	23	49	92	43	77	29	47	18	23	20	29	18	21	32	15	9	74	17	12	23	7	40	17	19	21	23	98	20	17	19	28	43	26	28	16	25	17	20	16	18	19	19	17	28
MIMAT0000542	mmu-miR-34a-5p	chr4	150068473	150068494	+	22	4	5	5	1	1	0	1	2	2	1	1	0	0	2	0	2	0	0	0	0	0	1	1	2	0	5	1	1	0	3	2	2	2	2	0	1	0	1	2	2	1	1	0
MIMAT0000544	mmu-miR-129-2-3p	chr2	94241376	94241397	-	22	0	0	0	0	0	0	0	0	0	0	0	0	0	0	0	0	0	0	0	0	0	0	0	0	0	0	0	0	0	0	0	0	0	0	0	0	0	0	0	0	0	0	0
MIMAT0000545	mmu-miR-98-5p	chrX	151913229	151913250	+	22	51	82	53	70	51	78	27	33	37	67	61	26	81	39	16	54	13	43	24	6	58	29	17	33	41	124	41	44	37	45	71	28	25	19	23	30	33	24	26	34	43	57	35
MIMAT0000546	mmu-miR-103-3p	chr2	131288103	131288125	+	23	339	605	339	471	248	335	122	145	190	199	161	112	162	180	63	172	34	53	92	40	213	177	100	173	89	631	99	149	187	209	195	183	182	123	154	145	141	108	116	176	127	150	151
MIMAT0000548	mmu-miR-322-5p	chrX	53054306	53054327	-	22	1	0	0	0	0	0	0	0	0	0	0	0	0	0	0	0	0	0	0	0	0	0	0	0	0	0	0	0	0	0	0	1	0	0	0	0	0	0	0	0	0	0	0
MIMAT0000549	mmu-miR-322-3p	chrX	53054269	53054289	-	21	0	1	0	0	0	0	0	0	0	0	0	0	0	0	0	1	0	0	0	0	0	0	0	1	0	0	0	0	0	0	0	0	0	0	0	0	0	0	0	0	0	0	0
MIMAT0000551	mmu-miR-323-3p	chr12	109712558	109712578	+	21	0	0	0	0	0	0	0	0	0	0	0	0	0	0	0	0	0	0	0	0	0	0	0	0	0	0	0	0	0	0	0	0	0	0	0	0	0	0	0	0	0	0	0
MIMAT0000555	mmu-miR-324-5p	chr11	70012060	70012082	+	23	3	4	0	0	1	0	0	0	0	1	0	1	0	0	0	0	0	0	1	0	0	2	0	0	0	2	0	1	0	0	0	2	1	0	0	1	0	0	0	0	1	0	1
MIMAT0000556	mmu-miR-324-3p	chr11	70012095	70012114	+	20	1	0	2	1	0	0	1	0	1	0	0	0	0	0	0	0	0	0	0	0	0	0	0	1	0	0	0	0	0	0	0	1	0	1	0	0	0	1	0	1	0	0	0
MIMAT0000558	mmu-miR-325-5p	chrX	105379142	105379164	-	23	0	0	0	0	0	0	0	0	0	0	0	0	0	0	0	0	0	0	0	0	0	0	0	0	0	0	0	0	0	0	0	0	0	0	0	0	0	0	0	0	0	0	0
MIMAT0000559	mmu-miR-326-3p	chr7	99552328	99552348	+	21	5	0	2	6	1	0	2	1	1	1	1	0	2	0	1	0	0	0	0	0	2	0	0	0	0	2	0	0	0	0	0	3	0	1	2	1	0	2	1	1	1	1	0
MIMAT0000565	mmu-miR-328-3p	chr8	105308379	105308400	-	22	0	0	1	1	2	2	0	1	0	0	0	0	0	0	0	0	0	0	0	0	1	1	0	0	0	1	0	0	0	0	0	0	0	0	0	1	1	0	1	0	0	0	0
MIMAT0000567	mmu-miR-329-3p	chr12	109713541	109713562	+	22	0	0	0	0	0	0	0	0	0	0	0	0	0	0	0	0	0	0	0	0	0	0	0	0	0	0	0	0	0	0	0	0	0	0	0	0	0	0	0	0	0	0	0
MIMAT0000569	mmu-miR-330-3p	chr7	19181525	19181547	+	23	0	0	0	1	0	0	0	1	0	0	0	0	1	0	0	0	0	0	0	0	0	0	0	0	0	1	0	0	1	0	0	0	0	0	0	0	0	0	1	0	0	0	0
MIMAT0000571	mmu-miR-331-3p	chr10	93963783	93963803	-	21	0	0	0	0	0	0	0	0	0	0	0	0	0	0	0	0	0	0	0	0	0	0	0	0	0	0	0	0	0	0	0	0	0	0	0	0	0	0	0	0	0	0	0
MIMAT0000578	mmu-miR-337-3p	chr12	109585850	109585871	+	22	0	0	0	0	0	0	0	0	0	1	0	0	0	0	0	0	0	0	0	0	0	0	0	0	0	0	0	0	0	0	0	0	0	0	0	0	0	0	0	0	1	0	0
MIMAT0000580	mmu-miR-148b-3p	chr15	103285185	103285206	+	22	74	222	156	190	91	116	74	84	48	97	64	44	70	60	29	42	14	34	30	20	74	48	31	46	30	231	20	70	37	57	48	40	67	57	62	53	49	65	67	45	62	60	59
MIMAT0000582	mmu-miR-338-3p	chr11	120014781	120014802	-	22	0	0	0	0	0	0	0	0	0	0	0	0	0	0	0	0	0	0	0	0	0	0	0	0	0	0	0	0	0	0	0	0	0	0	0	0	0	0	0	0	0	0	0
MIMAT0000584	mmu-miR-339-5p	chr5	139369708	139369730	-	23	0	0	0	1	0	3	1	0	3	0	0	0	0	0	0	0	0	0	0	0	0	1	0	0	0	1	0	0	0	1	0	0	0	0	0	0	1	1	0	3	0	0	0
MIMAT0000586	mmu-miR-340-3p	chr11	50069762	50069783	+	22	1	0	0	0	0	1	1	0	0	0	0	0	0	1	0	0	0	1	0	0	0	0	0	0	0	1	0	0	0	0	0	1	0	0	0	0	0	1	0	0	0	0	0
MIMAT0000588	mmu-miR-341-3p	chr12	109611556	109611576	+	21	0	2	2	2	1	1	0	1	0	0	0	0	0	0	0	0	0	1	0	0	0	2	0	0	2	0	0	0	1	0	0	0	1	1	1	1	0	0	1	0	0	0	0
MIMAT0000590	mmu-miR-342-3p	chr12	108658680	108658702	+	23	0	0	0	0	0	0	0	0	0	0	0	0	0	0	0	0	0	0	0	0	0	0	0	0	0	0	0	0	0	0	0	0	0	0	0	0	0	0	0	0	0	0	0
MIMAT0000593	mmu-miR-344-3p	chr7	61877782	61877804	-	23	0	0	0	0	0	0	0	0	0	0	0	0	0	0	0	0	0	0	0	0	0	0	0	0	0	0	0	0	0	0	0	0	0	0	0	0	0	0	0	0	0	0	0
MIMAT0000595	mmu-miR-345-5p	chr12	108836989	108837010	+	22	8	3	4	7	2	6	1	2	5	2	0	2	0	2	5	1	0	1	0	0	0	1	0	3	1	3	1	0	0	0	1	4	1	1	2	1	3	1	2	5	1	0	3
MIMAT0000597	mmu-miR-346-5p	chr14	34894624	34894646	+	23	0	0	0	0	0	0	0	0	1	1	0	0	0	0	0	0	0	0	0	0	0	0	0	0	0	0	0	0	0	0	0	0	0	0	0	0	0	0	0	1	1	0	0
MIMAT0000605	mmu-miR-350-3p	chr1	176772342	176772363	-	22	0	0	0	0	0	0	0	0	0	0	0	0	0	0	0	0	0	0	0	0	0	0	0	0	0	0	0	0	0	0	0	0	0	0	0	0	0	0	0	0	0	0	0
MIMAT0000609	mmu-miR-351-5p	chrX	53053315	53053338	-	24	0	0	0	0	0	0	0	0	0	0	0	0	0	0	0	0	0	0	0	0	0	0	0	0	0	2	0	0	0	0	0	0	0	0	0	0	0	0	0	0	0	0	0
MIMAT0000612	mmu-miR-135b-5p	chr1	132198103	132198125	+	23	0	0	0	0	0	0	2	0	0	0	0	0	0	0	0	0	0	0	0	0	2	0	0	0	0	0	0	0	0	0	0	0	0	0	0	0	0	2	0	0	0	0	0
MIMAT0000616	mmu-miR-101b-3p	chr19	29135338	29135356	+	19	37	99	64	60	29	79	25	25	16	22	9	10	18	17	7	11	1	8	6	11	21	19	8	13	11	58	12	13	10	21	14	20	30	23	20	17	33	22	20	15	14	8	13
MIMAT0000647	mmu-miR-107-3p	chr19	34820700	34820722	-	23	37	35	75	25	23	22	15	20	16	21	13	10	17	17	8	8	3	13	0	5	11	14	6	11	2	33	8	15	11	12	11	20	11	27	8	13	9	13	16	15	13	12	13
MIMAT0000648	mmu-miR-10a-5p	chr11	96317186	96317208	+	23	639	700	786	775	686	229	214	646	350	196	304	144	578	82	99	71	56	67	47	32	226	225	310	216	76	913	118	172	178	402	181	345	211	286	254	400	96	189	517	325	126	284	194
MIMAT0000649	mmu-miR-17-5p	chr14	115043684	115043706	+	23	13	20	4	9	7	10	3	9	6	10	7	2	11	8	1	11	1	3	4	2	6	6	2	9	2	9	3	3	3	5	3	7	6	1	3	4	4	3	7	6	6	7	3
MIMAT0000650	mmu-miR-17-3p	chr14	115043721	115043742	+	22	0	0	0	1	0	0	0	2	0	0	0	1	0	1	0	0	0	1	0	0	0	0	0	0	0	0	0	0	0	1	0	0	0	0	0	0	0	0	2	0	0	0	1
MIMAT0000651	mmu-miR-19a-3p	chr14	115044048	115044070	+	23	0	1	0	1	0	1	0	0	2	0	2	0	5	0	0	3	1	2	0	0	0	0	0	0	0	5	1	4	1	1	3	0	0	0	0	0	0	0	0	2	0	2	0
MIMAT0000652	mmu-miR-25-3p	chr5	138165332	138165353	-	22	31	21	79	59	28	34	25	32	29	38	19	17	21	14	3	12	7	3	2	1	21	19	18	15	16	78	9	12	7	8	8	17	6	29	19	16	14	22	26	27	24	18	23
MIMAT0000653	mmu-miR-28a-5p	chr16	24827868	24827889	+	22	7	12	16	14	4	16	6	6	1	7	4	5	3	7	2	3	0	2	4	3	9	8	5	2	3	13	2	10	0	6	8	4	4	6	5	2	7	5	5	1	4	4	7
MIMAT0000654	mmu-miR-32-5p	chr4	56895272	56895293	-	22	8	29	15	18	8	14	8	11	7	7	1	7	16	2	5	10	0	4	2	3	4	5	1	8	9	26	1	4	4	4	6	4	9	5	6	5	6	7	9	7	4	1	9
MIMAT0000655	mmu-miR-100-5p	chr9	41531437	41531458	+	22	0	0	0	0	0	3	2	3	1	0	1	0	0	0	1	0	0	0	0	3	1	0	1	0	0	1	0	0	0	0	0	0	0	0	0	0	1	2	2	1	0	1	0
MIMAT0000656	mmu-miR-139-5p	chr7	101475382	101475403	+	22	4	6	23	9	11	14	10	10	3	5	2	8	8	3	1	5	5	2	1	2	6	1	3	3	5	16	3	2	2	3	4	2	2	8	3	6	6	9	8	3	3	2	11
MIMAT0000657	mmu-miR-200c-3p	chr6	124718324	124718346	-	23	627	758	641	1020	467	812	427	371	372	386	316	280	321	266	92	536	144	111	280	97	730	296	166	206	271	1063	175	261	153	247	223	338	228	233	334	272	341	377	297	345	247	295	377
MIMAT0000658	mmu-miR-210-3p	chr7	141221407	141221428	-	22	86	98	108	106	70	124	44	24	40	60	23	23	16	49	6	52	2	9	3	2	21	38	19	42	27	140	12	22	15	21	20	46	29	39	35	41	52	39	19	37	38	21	31
MIMAT0000659	mmu-miR-212-3p	chr11	75173443	75173464	+	22	0	0	0	0	0	0	0	0	0	0	0	0	0	0	0	0	0	0	0	0	0	0	0	0	0	0	0	0	0	0	0	0	0	0	0	0	0	0	0	0	0	0	0
MIMAT0000660	mmu-miR-181a-1-3p	chr1	137966508	137966529	+	22	0	0	0	0	0	0	0	0	0	2	0	0	0	0	0	0	1	0	0	0	0	0	0	0	0	0	0	0	0	0	0	0	0	0	0	0	0	0	0	0	1	0	0
MIMAT0000661	mmu-miR-214-3p	chr1	162223438	162223459	+	22	0	0	0	0	0	0	0	0	0	0	0	0	0	0	0	0	0	0	0	0	0	0	0	0	0	0	0	0	0	0	0	0	0	0	0	0	0	0	0	0	0	0	0
MIMAT0000662	mmu-miR-216a-5p	chr11	28757018	28757039	+	22	0	0	0	0	0	0	0	0	0	0	0	0	0	0	0	0	0	0	0	0	0	0	0	0	0	0	0	0	0	0	0	0	0	0	0	0	0	0	0	0	0	0	0
MIMAT0000663	mmu-miR-218-5p	chr5	48223966	48223986	+	21	5	3	4	11	1	0	1	4	3	3	1	1	4	2	1	1	3	0	1	0	0	0	0	1	0	1	2	1	0	0	1	3	1	1	4	1	0	1	3	3	2	1	1
MIMAT0000664	mmu-miR-219a-5p	chr17	34025052	34025072	-	21	0	0	0	0	0	0	0	0	0	0	0	0	0	0	0	0	0	0	0	0	0	0	0	0	0	0	0	0	0	0	0	0	0	0	0	0	0	0	0	0	0	0	0
MIMAT0000665	mmu-miR-223-3p	chrX	96242884	96242905	+	22	0	0	10	0	0	1	0	0	0	1	1	0	0	0	1	1	1	1	0	0	0	0	1	0	0	1	0	3	0	0	0	0	0	4	0	0	0	0	0	0	1	1	0
MIMAT0000666	mmu-miR-320-3p	chr14	70443557	70443578	+	22	12	33	28	16	10	12	4	16	6	15	10	2	16	4	7	16	8	8	7	3	35	6	5	6	0	23	5	14	2	11	7	6	10	10	5	6	5	4	13	6	10	9	3
MIMAT0000667	mmu-miR-33-5p	chr15	82198127	82198147	+	21	0	1	0	2	4	0	3	1	0	2	0	0	0	2	0	0	0	0	0	0	0	4	0	0	0	2	0	0	0	2	0	0	0	0	1	2	0	3	1	0	1	0	0
MIMAT0000668	mmu-miR-211-5p	chr7	64205831	64205852	+	22	0	0	0	0	0	0	0	0	0	0	0	0	0	0	0	0	0	0	0	0	0	0	0	0	0	0	0	0	0	0	0	0	0	0	0	0	0	0	0	0	0	0	0
MIMAT0000669	mmu-miR-221-3p	chrX	19146307	19146329	-	23	11	13	36	31	14	23	17	8	2	16	15	7	11	23	1	28	3	4	13	1	10	2	3	4	6	40	5	10	3	5	7	6	4	13	10	8	10	15	6	2	10	14	9
MIMAT0000670	mmu-miR-222-3p	chrX	19146901	19146923	-	23	4	3	2	4	6	7	1	3	2	1	0	0	0	8	0	1	1	1	1	1	2	1	0	4	0	5	1	0	0	2	0	2	1	1	1	4	3	1	2	2	1	0	0
MIMAT0000671	mmu-miR-224-5p	chrX	72261085	72261105	-	21	8	5	16	11	7	4	3	15	7	7	13	4	14	1	2	0	2	2	2	1	1	9	5	4	5	34	1	2	3	1	3	4	2	6	4	4	2	3	12	7	4	12	5
MIMAT0000672	mmu-miR-199b-5p	chr2	32318485	32318507	+	23	0	0	0	0	0	0	0	0	0	0	0	0	0	0	0	0	0	0	0	0	0	0	0	0	0	0	0	0	0	0	0	0	0	0	0	0	0	0	0	0	0	0	0
MIMAT0000673	mmu-miR-181b-5p	chr2	38853845	38853868	+	24	5	8	7	2	5	2	3	4	3	4	1	0	6	3	1	2	1	1	2	0	2	4	0	2	2	10	2	1	1	1	2	3	2	3	1	3	1	3	3	3	3	1	0
MIMAT0000674	mmu-miR-181c-5p	chr8	84178924	84178945	-	22	0	3	4	1	2	0	0	1	0	2	1	0	1	0	0	1	0	0	0	1	0	1	0	2	1	2	2	0	0	0	4	0	1	1	0	1	0	0	1	0	1	1	0
MIMAT0000677	mmu-miR-7a-5p	chr13	58392841	58392863	-	23	258	625	229	365	261	178	132	450	354	293	595	283	952	146	161	197	128	269	290	121	638	188	122	107	75	559	253	268	236	444	337	139	188	83	120	152	75	116	360	329	188	556	381
MIMAT0000678	mmu-miR-7b-5p	chr17	56243017	56243040	+	24	15	16	7	11	7	6	0	9	11	10	12	4	20	3	3	4	2	6	17	0	12	2	3	8	2	18	2	8	14	6	14	8	5	3	4	4	3	0	7	10	6	11	5
MIMAT0000679	mmu-miR-217-5p	chr11	28763761	28763783	+	23	0	0	0	0	0	0	0	0	0	0	0	0	0	0	0	0	0	0	0	0	0	0	0	0	0	0	0	0	0	0	0	0	0	0	0	0	0	0	0	0	0	0	0
MIMAT0000704	mmu-miR-361-5p	chrX	113074867	113074888	-	22	7	2	1	5	4	2	0	2	1	1	0	0	3	1	0	3	0	2	0	0	5	0	1	0	1	0	1	0	0	0	0	4	1	0	2	2	1	0	2	1	1	0	0
MIMAT0000706	mmu-miR-362-5p	chrX	7242019	7242042	-	24	0	1	0	1	1	0	0	2	2	1	0	1	0	1	0	0	0	0	0	0	0	0	0	0	0	1	1	0	1	0	0	0	0	0	0	1	0	0	2	2	1	0	1
MIMAT0000708	mmu-miR-363-3p	chrX	52741697	52741718	-	22	0	2	0	0	0	0	1	0	0	1	1	0	0	0	0	0	0	0	0	0	0	1	0	0	0	0	0	0	1	2	0	0	1	0	0	0	0	1	0	0	1	1	0
MIMAT0000711	mmu-miR-365-3p	chr11	79726467	79726488	+	22	0	0	0	0	0	0	0	0	0	0	0	0	0	0	0	0	0	0	0	0	0	0	0	0	0	0	0	0	1	0	0	0	0	0	0	0	0	0	0	0	0	0	0
MIMAT0000739	mmu-miR-375-3p	chr1	74900661	74900682	-	22	95	233	294	128	117	144	80	121	60	96	42	29	64	52	19	40	31	10	33	15	107	68	35	48	36	181	23	33	37	27	44	51	70	107	42	68	61	71	97	56	61	39	39
MIMAT0000740	mmu-miR-376a-3p	chr12	109723824	109723844	+	21	0	0	0	0	0	0	0	0	0	0	0	0	1	0	0	0	0	0	0	0	0	0	6	0	6	0	0	0	0	0	0	0	0	0	0	0	0	0	0	0	0	0	0
MIMAT0000741	mmu-miR-377-3p	chr12	109740553	109740574	+	22	0	0	0	0	0	0	0	0	0	0	0	0	0	0	0	0	0	0	0	0	0	0	0	0	0	0	0	0	0	0	0	0	0	0	0	0	0	0	0	0	0	0	0
MIMAT0000742	mmu-miR-378a-5p	chr18	61397875	61397896	-	22	3	4	6	16	2	9	4	10	4	5	1	1	5	4	0	4	0	2	0	0	3	1	6	4	0	7	1	1	0	2	4	2	1	2	5	1	4	4	8	4	3	1	1
MIMAT0000743	mmu-miR-379-5p	chr12	109709065	109709085	+	21	14	24	23	15	20	11	6	4	2	5	3	1	16	2	0	0	2	1	2	0	1	6	3	6	5	4	2	1	0	2	2	8	7	8	5	12	5	5	3	2	3	3	1
MIMAT0000744	mmu-miR-380-5p	chr12	109711806	109711827	+	22	0	0	0	0	0	0	0	0	0	0	0	0	0	0	0	0	0	0	0	0	0	0	0	0	0	0	0	0	0	0	0	0	0	0	0	0	0	0	0	0	0	0	0
MIMAT0000745	mmu-miR-380-3p	chr12	109711842	109711863	+	22	0	0	0	0	0	0	0	0	0	0	0	0	0	0	0	0	0	0	0	0	0	0	0	0	0	0	0	0	0	0	0	0	0	0	0	0	0	0	0	0	0	0	0
MIMAT0000746	mmu-miR-381-3p	chr12	109726870	109726891	+	22	5	11	22	9	22	1	4	5	1	2	2	0	6	1	0	1	0	0	1	0	1	4	2	0	0	5	1	1	0	0	1	3	3	8	3	13	0	4	4	1	1	2	0
MIMAT0000747	mmu-miR-382-5p	chr12	109733781	109733802	+	22	4	4	7	2	2	1	3	0	0	1	0	0	4	1	0	1	0	0	0	0	0	3	0	0	1	0	0	0	0	0	1	2	1	3	1	1	0	3	0	0	1	0	0
MIMAT0000748	mmu-miR-383-5p	chr8	38252178	38252199	-	22	0	0	0	0	0	0	0	0	0	0	0	0	0	0	0	0	0	0	0	0	0	0	0	0	0	0	0	0	0	0	0	0	0	0	0	0	0	0	0	0	0	0	0
MIMAT0000766	mmu-miR-335-5p	chr6	30741314	30741336	+	23	0	0	0	0	0	0	0	0	0	0	0	0	0	0	0	0	0	0	0	0	0	0	0	0	0	0	0	0	0	0	0	0	0	0	0	0	0	0	0	0	0	0	0
MIMAT0000769	mmu-miR-133b-3p	chr1	20682834	20682855	+	22	0	0	0	0	0	0	0	0	0	0	0	0	0	0	0	0	0	0	0	0	0	0	0	1	0	0	0	0	0	0	0	0	0	0	0	0	0	0	0	0	0	0	0
MIMAT0000904	mmu-miR-215-5p	chr1	185313610	185313630	+	21	2384	3495	5281	5162	2939	4309	1490	1654	1562	2709	1559	1223	1790	1102	898	2238	757	690	1535	817	2299	1644	495	1020	988	4940	975	1337	1465	1793	1873	1286	1051	1919	1693	1715	1811	1314	1323	1451	1735	1457	1647
MIMAT0001076	mmu-miR-384-3p	chrX	105344292	105344313	-	22	0	0	0	0	0	0	0	0	0	0	0	0	0	0	0	0	0	0	0	0	0	0	0	0	0	0	0	0	0	0	0	0	0	0	0	0	0	0	0	0	0	0	0
MIMAT0001081	mmu-miR-196b-5p	chr6	52230129	52230150	-	22	70	86	71	106	47	47	42	38	29	50	26	29	35	36	8	20	9	2	9	3	33	34	21	23	13	110	26	24	8	14	25	38	26	26	35	27	20	37	30	27	32	24	39
MIMAT0001090	mmu-miR-409-3p	chr12	109743204	109743225	+	22	0	3	0	0	0	0	1	0	0	0	0	0	0	0	0	0	0	0	0	0	0	0	0	1	0	1	0	0	0	0	0	0	1	0	0	0	0	1	0	0	0	0	0
MIMAT0001091	mmu-miR-410-3p	chr12	109743764	109743784	+	21	0	0	1	0	0	0	0	0	0	0	0	0	0	0	0	0	0	0	0	0	0	0	0	0	0	0	0	0	0	0	0	0	0	0	0	0	0	0	0	0	0	0	0
MIMAT0001092	mmu-miR-376b-3p	chr12	109723508	109723528	+	21	0	2	1	0	0	2	0	0	0	0	0	0	2	0	0	0	0	0	0	0	0	1	1	0	0	1	0	0	0	1	0	0	1	0	0	0	1	0	0	0	0	0	0
MIMAT0001093	mmu-miR-411-3p	chr12	109710225	109710246	+	22	0	0	0	0	0	0	0	0	0	0	0	0	0	0	0	0	0	0	0	0	1	0	0	0	0	0	0	0	2	0	0	0	0	0	0	0	0	0	0	0	0	0	0
MIMAT0001094	mmu-miR-412-3p	chr12	109743340	109743359	+	20	0	0	0	0	0	0	0	0	0	0	0	0	0	0	0	0	0	0	0	0	0	0	0	0	0	0	0	0	0	0	0	0	0	0	0	0	0	0	0	0	0	0	0
MIMAT0001095	mmu-miR-370-3p	chr12	109618305	109618326	+	22	0	2	0	2	0	0	0	0	0	0	1	1	0	0	0	0	0	0	0	0	0	0	0	0	0	0	2	0	0	0	0	0	1	0	1	0	0	0	0	0	0	1	1
MIMAT0001342	mmu-miR-425-3p	chr9	108568830	108568850	+	21	4	3	3	6	0	5	4	4	3	4	1	1	1	6	0	1	1	0	4	0	5	2	0	0	3	4	1	2	1	1	5	2	1	1	2	0	2	4	3	3	3	1	1
MIMAT0001418	mmu-miR-431-5p	chr12	109590459	109590479	+	21	0	0	0	0	0	1	1	0	0	0	0	0	0	0	0	0	0	0	0	0	0	0	0	0	0	0	0	0	0	0	0	0	0	0	0	0	0	1	0	0	0	0	0
MIMAT0001419	mmu-miR-433-5p	chr12	109591729	109591750	+	22	0	0	0	0	0	0	0	0	0	0	0	0	0	0	0	0	0	0	0	0	0	0	0	0	0	0	0	0	0	0	0	0	0	0	0	0	0	0	0	0	0	0	0
MIMAT0001420	mmu-miR-433-3p	chr12	109591781	109591802	+	22	0	0	0	1	0	0	0	0	0	0	0	0	0	0	0	0	0	0	0	0	0	0	0	0	0	0	0	0	0	0	0	0	0	0	0	0	0	0	0	0	0	0	0
MIMAT0001421	mmu-miR-434-5p	chr12	109594528	109594549	+	22	0	1	1	2	2	0	0	0	0	0	1	1	0	0	0	0	0	0	0	0	0	0	0	1	0	2	0	0	0	2	0	0	0	0	1	1	0	0	0	0	0	1	1
MIMAT0001422	mmu-miR-434-3p	chr12	109594565	109594586	+	22	0	1	1	0	1	0	3	0	0	0	0	0	0	0	0	0	0	0	0	0	0	0	0	0	0	0	0	0	0	0	0	0	0	0	0	1	0	3	0	0	0	0	0
MIMAT0001533	mmu-miR-448-3p	chrX	147158281	147158302	+	22	0	0	0	0	0	0	0	0	0	0	0	0	0	0	0	0	0	0	0	0	0	0	0	0	0	0	0	0	0	0	0	0	0	0	0	0	0	0	0	0	0	0	0
MIMAT0001537	mmu-miR-429-3p	chr4	156053916	156053937	-	22	296	530	355	367	212	348	148	184	116	210	102	112	197	175	52	162	30	59	88	23	133	122	55	102	94	404	94	117	79	79	125	160	159	129	120	124	146	131	147	108	134	95	151
MIMAT0001542	mmu-miR-449a-5p	chr13	113037549	113037570	+	22	0	0	0	0	0	0	0	0	0	0	0	0	0	0	0	0	0	0	0	0	0	0	0	0	0	0	0	0	0	0	0	0	0	0	0	0	0	0	0	0	0	0	0
MIMAT0001546	mmu-miR-450a-5p	chrX	53048206	53048227	-	22	0	0	1	1	1	0	0	0	0	0	0	0	1	0	0	0	1	0	0	0	0	1	0	0	0	1	0	0	0	0	0	0	0	0	0	1	0	0	0	0	0	0	0
MIMAT0001632	mmu-miR-451a	chr11	78073186	78073207	+	22	0	0	0	0	0	0	0	0	0	0	0	0	0	1	0	0	0	0	0	0	1	0	0	0	0	0	0	0	0	0	0	0	0	0	0	0	0	0	0	0	0	0	0
MIMAT0001637	mmu-miR-452-5p	chrX	72262271	72262292	-	22	0	2	0	1	0	1	0	1	1	0	0	0	0	0	0	0	0	0	0	0	0	0	0	0	0	2	0	0	0	0	0	0	1	0	0	0	0	0	1	1	0	0	0
MIMAT0002104	mmu-miR-463-5p	chrX	66799273	66799294	-	22	0	0	0	0	0	0	0	0	0	0	0	0	0	0	0	0	0	0	0	0	0	0	0	0	0	0	0	0	0	0	0	0	0	0	0	0	0	0	0	0	0	0	0
MIMAT0002106	mmu-miR-465a-5p	chrX	66839099	66839121	-	23	0	0	0	0	0	0	0	0	0	0	0	0	0	0	0	0	0	0	0	0	0	0	0	0	0	0	0	0	0	0	0	0	0	0	0	0	0	0	0	0	0	0	0
MIMAT0002107	mmu-miR-466a-3p	chr2	10507967	10507989	+	23	0	0	0	0	0	0	0	0	0	0	0	0	0	0	0	0	0	0	0	0	0	0	0	0	0	0	0	0	0	0	0	0	0	0	0	0	0	0	0	0	0	0	0
MIMAT0002108	mmu-miR-467a-3p	chr2	10476390	10476411	+	22	0	0	0	0	0	0	0	0	0	0	0	0	0	0	0	0	0	0	0	0	0	0	0	0	0	0	0	0	0	0	0	0	0	0	0	0	0	0	0	0	0	0	0
MIMAT0002109	mmu-miR-468-3p	chr6	81896602	81896624	-	23	0	0	0	0	0	0	0	0	0	0	0	0	0	0	0	0	0	0	0	0	0	0	0	0	0	0	0	0	0	0	0	0	0	0	0	0	0	0	0	0	0	0	0
MIMAT0002111	mmu-miR-470-5p	chrX	66813995	66814017	-	23	0	0	0	0	0	0	0	0	0	0	0	0	0	0	0	0	0	0	0	1	0	0	0	0	0	0	0	0	0	0	0	0	0	0	0	0	0	0	0	0	0	0	0
MIMAT0002112	mmu-miR-471-5p	chrX	66792634	66792655	-	22	0	0	0	0	0	0	0	0	0	0	0	0	0	0	0	0	0	0	0	0	0	0	0	0	0	0	0	0	0	0	0	0	0	0	0	0	0	0	0	0	0	0	0
MIMAT0002889	mmu-miR-532-5p	chrX	7248456	7248477	-	22	14	16	25	26	9	14	6	9	5	17	5	2	8	11	1	4	2	0	5	2	10	6	7	4	6	32	7	4	2	4	7	8	5	9	9	5	6	5	7	5	11	5	3
MIMAT0003112	mmu-miR-489-3p	chr6	3721922	3721944	-	23	0	0	0	0	0	0	0	0	0	0	0	0	0	0	0	0	0	0	0	0	0	0	0	0	0	0	0	0	0	0	0	0	0	0	0	0	0	0	0	0	0	0	0
MIMAT0003120	mmu-miR-483-3p	chr7	142654932	142654952	-	21	0	0	0	0	0	0	0	0	0	0	0	0	0	0	0	0	0	0	0	0	0	0	0	0	0	0	0	0	0	0	0	0	0	0	0	0	0	0	0	0	0	0	0
MIMAT0003127	mmu-miR-484	chr16	14159630	14159651	+	22	2	2	2	2	3	2	3	1	0	1	0	0	1	2	0	1	0	0	1	0	3	0	0	0	0	2	0	0	0	1	0	1	1	1	1	2	1	3	1	0	1	0	0
MIMAT0003128	mmu-miR-485-5p	chr12	109734910	109734931	+	22	0	1	0	0	0	0	0	0	0	0	1	0	0	0	0	0	0	0	0	0	0	0	0	0	0	1	0	0	0	0	0	0	0	0	0	0	0	0	0	0	0	1	0
MIMAT0003129	mmu-miR-485-3p	chr12	109734946	109734967	+	22	0	0	0	0	0	0	0	0	0	0	0	0	0	0	0	0	0	0	0	0	0	0	0	0	0	0	0	0	0	0	0	0	0	0	0	0	0	0	0	0	0	0	0
MIMAT0003130	mmu-miR-486a-5p	chr8	23142587	23142608	+	22	1	0	1	0	0	1	0	0	0	0	0	0	0	1	0	0	0	0	0	0	0	0	0	0	0	0	0	0	0	0	0	1	0	0	0	0	0	0	0	0	0	0	0
MIMAT0003151	mmu-miR-378a-3p	chr18	61397838	61397858	-	21	1947	5668	4651	4288	2634	3893	1243	1496	1487	1656	712	544	1631	1390	339	796	242	310	483	269	1191	861	612	898	860	4123	407	665	619	915	946	1051	1704	1690	1406	1537	1636	1096	1197	1381	1061	665	733
MIMAT0003166	mmu-miR-546	chr10	126998471	126998486	+	16	0	0	0	0	2	0	0	0	0	0	0	0	0	0	0	0	0	0	0	0	0	3	0	0	0	0	0	0	0	0	0	0	0	0	0	1	0	0	0	0	0	0	0
MIMAT0003167	mmu-miR-540-3p	chr12	109586122	109586141	+	20	0	0	0	0	0	0	0	0	0	0	0	0	0	0	0	0	0	0	0	0	0	0	0	0	0	0	0	0	0	0	0	0	0	0	0	0	0	0	0	0	0	0	0
MIMAT0003168	mmu-miR-543-3p	chr12	109717304	109717325	+	22	0	0	0	0	0	0	0	0	0	0	0	0	0	0	0	0	0	0	0	0	0	0	0	0	0	0	0	0	0	0	0	0	0	0	0	0	0	0	0	0	0	0	0
MIMAT0003169	mmu-miR-539-5p	chr12	109728136	109728157	+	22	0	0	0	0	0	0	0	0	0	0	0	0	0	0	0	0	0	0	0	0	0	0	0	0	0	0	0	0	0	0	0	0	0	0	0	0	0	0	0	0	0	0	0
MIMAT0003170	mmu-miR-541-5p	chr12	109742422	109742446	+	25	13	76	54	18	17	10	11	9	4	7	4	5	8	5	0	1	0	0	4	0	5	10	5	6	1	13	5	1	4	3	1	7	23	20	6	10	4	10	7	4	4	4	7
MIMAT0003171	mmu-miR-542-5p	chrX	53049453	53049474	-	22	0	0	0	0	0	0	0	0	0	0	0	0	0	0	0	0	0	0	0	0	0	0	0	0	0	0	0	0	0	0	0	0	0	0	0	0	0	0	0	0	0	0	0
MIMAT0003172	mmu-miR-542-3p	chrX	53049415	53049436	-	22	0	0	0	0	0	0	1	0	0	0	0	0	0	0	0	0	0	0	0	0	0	0	0	0	0	1	0	0	0	0	0	0	0	0	0	0	0	1	0	0	0	0	0
MIMAT0003173	mmu-miR-547-3p	chrX	67988383	67988403	-	21	0	0	0	0	0	0	0	0	0	0	0	0	0	0	0	0	0	0	0	0	0	0	0	0	0	0	0	0	0	0	0	0	0	0	0	0	0	0	0	0	0	0	0
MIMAT0003181	mmu-miR-367-3p	chr3	127545779	127545800	+	22	0	0	0	0	0	0	0	0	0	0	0	0	0	0	0	0	0	0	0	0	0	0	0	0	0	0	0	0	0	0	0	0	0	0	0	0	0	0	0	0	0	0	0
MIMAT0003182	mmu-miR-494-3p	chr12	109715367	109715388	+	22	0	0	1	0	0	0	0	0	0	0	0	0	0	0	0	0	0	0	0	0	0	0	0	0	0	0	0	0	0	0	0	0	0	0	0	0	0	0	0	0	0	0	0
MIMAT0003183	mmu-miR-376c-3p	chr12	109722770	109722790	+	21	0	1	1	0	0	0	0	0	0	0	0	0	0	0	0	0	0	0	0	0	0	0	0	0	0	0	0	0	0	0	0	0	0	0	0	0	0	0	0	0	0	0	0
MIMAT0003184	mmu-miR-487b-3p	chr12	109727382	109727403	+	22	0	0	1	0	0	0	0	0	0	0	0	0	0	0	0	0	0	0	0	0	0	0	0	0	0	0	0	0	0	0	0	0	0	0	0	0	0	0	0	0	0	0	0
MIMAT0003185	mmu-miR-369-5p	chr12	109743431	109743452	+	22	0	0	0	0	0	0	0	0	0	0	0	0	0	0	0	0	0	0	0	0	0	0	0	0	0	0	0	0	0	0	0	0	0	0	0	0	0	0	0	0	0	0	0
MIMAT0003186	mmu-miR-369-3p	chr12	109743466	109743486	+	21	0	0	2	0	0	0	0	0	0	0	1	0	0	1	0	0	0	0	0	0	0	1	0	0	0	0	0	0	0	0	0	0	0	1	0	0	0	0	0	0	0	1	0
MIMAT0003187	mmu-miR-20b-5p	chrX	52742159	52742181	-	23	1	3	0	0	1	0	0	0	0	1	0	0	2	0	0	1	0	0	0	0	0	2	0	0	1	1	0	0	0	0	0	1	1	0	0	1	0	0	0	0	1	0	0
MIMAT0003188	mmu-miR-503-5p	chrX	53054027	53054049	-	23	0	0	1	0	0	0	0	0	0	0	0	0	0	0	0	0	0	0	0	0	0	0	0	0	0	0	0	0	0	0	0	0	0	0	0	0	0	0	0	0	0	0	0
MIMAT0003189	mmu-miR-291b-5p	chr7	3219494	3219515	+	22	0	0	0	0	0	0	0	0	0	0	0	0	0	0	0	0	0	0	0	0	0	0	0	0	0	0	0	0	0	0	0	0	0	0	0	0	0	0	0	0	0	0	0
MIMAT0003190	mmu-miR-291b-3p	chr7	3219529	3219550	+	22	0	0	0	0	0	0	0	0	0	0	0	0	0	0	0	0	0	0	0	0	0	0	0	0	0	0	0	0	0	0	0	0	0	0	0	0	0	0	0	0	0	0	0
MIMAT0003373	mmu-miR-302b-5p	chr3	127545238	127545260	+	23	0	0	0	0	0	0	0	0	0	0	0	0	0	0	0	0	0	0	0	0	0	0	0	0	0	0	0	0	0	0	0	0	0	0	0	0	0	0	0	0	0	0	0
MIMAT0003374	mmu-miR-302b-3p	chr3	127545275	127545297	+	23	0	0	0	1	0	0	0	0	0	0	0	0	0	0	0	0	0	0	0	0	0	0	0	0	0	0	0	0	0	0	0	0	0	0	0	0	0	0	0	0	0	0	0
MIMAT0003375	mmu-miR-302c-5p	chr3	127545368	127545389	+	22	0	0	0	0	0	0	0	0	0	0	0	0	0	0	0	0	0	0	0	0	0	0	0	0	0	0	0	0	0	0	0	0	0	0	0	0	0	0	0	0	0	0	0
MIMAT0003376	mmu-miR-302c-3p	chr3	127545406	127545427	+	22	0	0	0	0	0	0	0	0	0	0	0	0	0	0	0	0	0	0	0	0	0	0	0	0	0	0	0	0	0	0	0	0	0	0	0	0	0	0	0	0	0	0	0
MIMAT0003377	mmu-miR-302d-3p	chr3	127545665	127545687	+	23	0	0	0	0	0	0	0	0	0	0	0	0	0	0	0	0	0	0	0	0	0	0	0	0	0	0	0	0	0	0	0	0	0	0	0	0	0	0	0	0	0	0	0
MIMAT0003387	mmu-miR-376a-5p	chr12	109723786	109723807	+	22	0	0	0	0	0	0	0	0	0	0	0	0	0	0	0	0	0	0	0	0	0	0	0	0	0	0	0	0	0	0	0	0	0	0	0	0	0	0	0	0	0	0	0
MIMAT0003388	mmu-miR-376b-5p	chr12	109723471	109723492	+	22	0	1	2	1	2	0	0	0	0	0	0	0	0	0	0	0	0	0	0	0	0	1	0	1	0	0	0	0	0	0	0	0	0	1	0	1	0	0	0	0	0	0	0
MIMAT0003409	mmu-miR-467a-5p	chr2	10476355	10476376	+	22	0	0	0	0	0	0	0	0	0	0	0	0	0	0	0	0	0	0	0	0	0	0	0	0	0	0	0	0	0	0	0	0	0	0	0	0	0	0	0	0	0	0	0
MIMAT0003449	mmu-miR-488-5p	chr1	158505651	158505671	+	21	0	0	0	0	0	0	0	0	0	0	0	0	0	0	0	0	0	0	0	0	0	0	0	0	0	0	0	0	0	0	0	0	0	0	0	0	0	0	0	0	0	0	0
MIMAT0003450	mmu-miR-488-3p	chr1	158505689	158505709	+	21	0	0	0	0	0	0	0	0	0	0	0	0	0	0	0	0	0	0	0	0	0	0	0	0	0	0	0	0	0	0	0	0	0	0	0	0	0	0	0	0	0	0	0
MIMAT0003451	mmu-miR-677-5p	chr10	128085291	128085312	+	22	5	14	7	12	9	4	1	22	7	7	8	2	7	3	2	2	2	4	2	2	3	8	3	0	4	17	3	7	2	1	1	3	4	3	4	5	2	1	18	7	4	7	3
MIMAT0003452	mmu-miR-678	chr10	76207333	76207354	-	22	0	0	0	0	0	0	0	1	0	2	0	0	0	0	0	0	0	1	0	0	0	1	0	0	0	0	0	1	0	0	0	0	0	0	0	0	0	0	1	0	1	0	0
MIMAT0003453	mmu-miR-497a-5p	chr11	70234730	70234751	+	22	0	0	0	0	0	0	0	0	0	0	0	0	0	0	0	0	0	0	0	0	0	0	0	0	0	0	0	0	0	0	0	0	0	0	0	0	0	0	0	0	0	0	0
MIMAT0003454	mmu-miR-423-3p	chr11	77078086	77078108	-	23	19	10	27	20	10	8	12	18	13	15	2	5	10	5	3	7	2	3	1	1	4	7	6	6	5	20	3	3	4	0	4	10	3	10	7	6	3	11	14	12	10	2	7
MIMAT0003455	mmu-miR-679-5p	chr12	109715587	109715608	+	22	0	0	0	0	0	0	0	0	0	0	0	0	0	0	0	0	0	0	0	0	0	0	0	0	0	1	0	0	0	0	0	0	0	0	0	0	0	0	0	0	0	0	0
MIMAT0003456	mmu-miR-495-3p	chr12	109718795	109718816	+	22	0	0	1	0	3	0	0	0	0	0	0	0	0	0	0	0	0	0	0	0	0	0	0	0	0	0	0	0	0	0	0	0	0	0	0	2	0	0	0	0	0	0	0
MIMAT0003457	mmu-miR-680	chr12	35194849	35194869	-	21	0	0	0	0	0	0	0	0	0	0	0	0	0	0	0	0	0	0	0	0	0	0	0	0	0	0	0	0	0	0	0	0	0	0	0	0	0	0	0	0	0	0	0
MIMAT0003458	mmu-miR-681	chr12	69763923	69763943	-	21	0	0	0	0	0	0	0	0	0	0	0	0	0	0	0	0	0	0	0	0	0	0	0	0	0	0	0	0	0	0	0	0	0	0	0	0	0	0	0	0	0	0	0
MIMAT0003459	mmu-miR-682	chr13	75645119	75645139	+	21	0	0	0	0	0	0	0	0	0	0	0	0	0	0	0	0	0	0	0	0	0	1	0	0	1	0	0	0	0	0	0	0	0	0	0	0	0	0	0	0	0	0	0
MIMAT0003460	mmu-miR-449c-5p	chr13	113036008	113036028	+	21	0	0	0	0	0	0	0	0	0	0	0	0	0	0	0	0	0	0	0	0	0	0	0	0	0	0	0	0	0	0	0	0	0	0	0	0	0	0	0	0	0	0	0
MIMAT0003461	mmu-miR-683	chr13	50544644	50544664	-	21	0	0	0	0	0	0	0	0	0	0	0	0	0	0	0	0	0	0	0	0	0	0	0	0	0	0	0	0	0	0	0	0	0	0	0	0	0	0	0	0	0	0	0
MIMAT0003462	mmu-miR-684	chr2	80628714	80628732	-	19	0	0	0	0	0	0	0	0	0	0	0	0	0	0	0	0	0	0	0	0	0	0	0	0	0	0	0	0	0	0	0	0	0	0	0	0	0	0	0	0	0	0	0
MIMAT0003464	mmu-miR-686	chr14	54616746	54616767	-	22	0	0	0	0	0	0	0	0	0	0	0	0	0	0	0	1	0	0	2	0	0	0	0	0	0	0	1	0	0	1	0	0	0	0	0	0	0	0	0	0	0	0	0
MIMAT0003465	mmu-miR-719	chr14	60228873	60228894	-	22	0	0	0	1	0	0	0	0	0	0	0	1	0	0	0	0	0	0	0	0	0	0	0	0	0	0	0	0	0	0	0	0	0	0	0	0	0	0	0	0	0	0	1
MIMAT0003466	mmu-miR-687	chr14	73206808	73206829	-	22	0	0	0	0	0	0	0	0	0	0	0	0	0	0	0	0	0	0	0	0	0	0	0	0	0	0	0	0	0	0	0	0	0	0	0	0	0	0	0	0	0	0	0
MIMAT0003467	mmu-miR-688	chr15	102671802	102671821	-	20	0	0	1	0	0	0	0	0	0	0	0	0	0	0	0	0	0	0	0	0	0	0	0	0	0	0	0	0	0	0	0	0	0	0	0	0	0	0	0	0	0	0	0
MIMAT0003469	mmu-miR-690	chr16	28599940	28599961	-	22	0	0	0	0	0	0	0	0	0	0	0	0	0	0	0	0	0	0	0	0	0	0	0	0	0	0	0	0	0	0	0	0	0	0	0	0	0	0	0	0	0	0	0
MIMAT0003470	mmu-miR-691	chr16	74342005	74342026	-	22	0	0	0	0	0	0	0	0	0	0	0	0	0	0	0	0	0	0	0	0	0	0	0	0	0	0	0	0	0	0	0	0	0	0	0	0	0	0	0	0	0	0	0
MIMAT0003471	mmu-miR-692	chr13	74407121	74407141	+	21	5	8	7	7	4	1	0	2	3	2	4	3	2	1	3	0	0	0	0	0	3	4	0	3	2	0	1	0	4	0	0	3	2	3	2	2	0	0	2	3	1	4	4
MIMAT0003472	mmu-miR-693-5p	chr17	46231551	46231571	+	21	0	0	0	0	0	0	0	0	0	0	0	0	0	0	0	0	0	0	0	0	0	0	0	0	0	0	0	0	0	0	0	0	0	0	0	0	0	0	0	0	0	0	0
MIMAT0003473	mmu-miR-133a-5p	chr18	10782950	10782970	-	21	0	0	0	0	0	0	0	0	0	0	0	0	0	0	0	0	0	0	0	0	0	0	0	0	0	0	0	0	0	0	0	0	0	0	0	0	0	0	0	0	0	0	0
MIMAT0003474	mmu-miR-694	chr18	66219276	66219294	-	19	0	0	0	0	0	0	0	0	0	0	0	0	0	0	0	0	0	0	0	0	0	0	0	0	0	0	0	0	0	0	0	0	0	0	0	0	0	0	0	0	0	0	0
MIMAT0003475	mmu-miR-146b-5p	chr19	46342790	46342811	+	22	37	55	28	26	24	23	8	11	12	25	23	14	21	22	8	20	7	10	14	5	27	14	3	9	7	66	10	23	12	17	21	20	17	10	9	14	10	7	9	11	16	21	19
MIMAT0003476	mmu-miR-669b-5p	chr2	10467814	10467835	+	22	0	0	0	0	0	0	0	0	0	0	0	0	0	0	0	0	0	0	0	0	0	0	0	0	1	1	0	0	0	0	0	0	0	0	0	0	0	0	0	0	0	0	0
MIMAT0003477	mmu-miR-669a-5p	chr2	10474460	10474483	+	24	0	0	0	0	0	0	0	0	0	0	0	0	0	0	0	0	0	0	0	0	0	0	0	0	0	0	0	0	0	0	0	0	0	0	0	0	0	0	0	0	0	0	0
MIMAT0003478	mmu-miR-467b-3p	chr2	10481293	10481314	+	22	0	0	0	0	0	0	0	0	0	0	0	0	0	0	0	0	0	0	0	0	0	0	0	0	0	0	0	0	0	0	0	0	0	0	0	0	0	0	0	0	0	0	0
MIMAT0003479	mmu-miR-669c-5p	chr2	10509319	10509340	+	22	2	1	0	0	0	3	1	1	0	1	0	1	1	0	0	2	0	0	2	0	0	0	0	0	0	3	0	0	0	0	1	1	0	0	0	0	1	1	1	0	1	0	1
MIMAT0003480	mmu-miR-297b-5p	chr2	10511686	10511707	+	22	0	0	0	0	0	0	0	0	0	0	0	0	0	0	0	0	0	0	0	0	0	0	0	0	0	0	0	0	0	0	0	0	0	0	0	0	0	0	0	0	0	0	0
MIMAT0003481	mmu-miR-695	chr2	155356831	155356852	+	22	0	0	0	0	0	0	0	0	0	0	0	0	0	0	0	0	0	0	0	0	0	0	0	0	0	0	0	0	0	0	0	0	0	0	0	0	0	0	0	0	0	0	0
MIMAT0003482	mmu-miR-499-5p	chr2	155622893	155622913	+	21	0	0	0	0	0	0	0	0	0	0	0	0	0	0	0	0	0	0	0	0	0	0	0	0	0	0	0	0	0	0	0	0	0	0	0	0	0	0	0	0	0	0	0
MIMAT0003485	mmu-miR-455-5p	chr4	63256867	63256888	+	22	0	0	0	0	0	0	0	0	0	0	0	0	0	0	0	0	0	0	0	0	0	0	0	0	0	0	0	0	0	0	0	0	0	0	0	0	0	0	0	0	0	0	0
MIMAT0003486	mmu-miR-491-5p	chr4	88122057	88122078	+	22	0	0	0	0	0	0	0	0	0	0	0	0	0	0	0	0	0	0	0	0	0	0	0	0	0	0	0	0	0	0	0	0	0	0	0	0	0	0	0	0	0	0	0
MIMAT0003487	mmu-miR-697	chr4	124731768	124731788	+	21	0	0	0	0	0	0	0	0	0	0	0	0	0	0	0	0	0	0	0	0	0	0	0	0	0	0	0	0	0	0	0	0	0	0	0	0	0	0	0	0	0	0	0
MIMAT0003488	mmu-miR-698-3p	chr4	124743852	124743870	+	19	0	0	0	0	0	0	0	0	0	0	0	0	0	0	0	0	0	0	0	0	0	0	0	0	0	0	0	0	0	0	0	0	0	0	0	0	0	0	0	0	0	0	0
MIMAT0003490	mmu-miR-700-3p	chr4	135416561	135416581	-	21	2	2	4	3	2	5	0	0	0	1	0	2	1	1	0	6	0	0	0	0	2	1	0	0	0	2	0	0	2	0	0	1	1	1	1	1	2	0	0	0	1	0	3
MIMAT0003491	mmu-miR-701-5p	chr5	111004170	111004190	+	21	0	0	0	0	0	0	0	0	0	0	0	0	0	0	0	0	0	0	0	0	0	0	0	0	0	0	0	0	0	0	0	0	0	0	0	0	0	0	0	0	0	0	0
MIMAT0003492	mmu-miR-702-3p	chr5	136991520	136991541	+	22	0	0	0	0	0	0	0	0	0	0	0	0	0	0	0	0	0	0	0	0	0	0	0	0	0	0	0	0	0	0	0	0	0	0	0	0	0	0	0	0	0	0	0
MIMAT0003493	mmu-miR-703	chr5	98475616	98475636	-	21	2	2	1	2	0	0	0	2	2	2	2	2	1	1	2	1	1	0	3	1	0	2	0	1	0	2	2	3	2	4	0	1	1	0	1	0	0	0	2	2	1	2	3
MIMAT0003494	mmu-miR-704	chr6	47803590	47803610	-	21	0	1	0	0	0	0	0	0	0	0	0	0	0	0	0	0	0	0	0	0	0	0	0	0	0	0	0	0	0	0	0	0	0	0	0	0	0	0	0	0	0	0	0
MIMAT0003495	mmu-miR-705	chr6	85336341	85336360	-	20	0	0	0	0	0	0	0	0	0	0	0	0	0	0	0	0	0	0	0	0	0	0	0	0	0	0	0	0	0	0	0	0	0	0	0	0	0	0	0	0	0	0	0
MIMAT0003496	mmu-miR-706	chr6	120034290	120034311	-	22	0	0	0	0	0	0	0	0	0	0	0	0	0	0	0	0	0	0	0	0	0	0	0	0	0	0	0	0	0	0	0	0	0	0	0	0	0	0	0	0	0	0	0
MIMAT0003497	mmu-miR-707	chr7	44849705	44849725	+	21	0	0	0	0	0	0	0	0	0	0	0	0	0	0	0	0	0	0	0	0	0	0	0	0	0	0	0	0	0	0	0	0	0	0	0	0	0	0	0	0	0	0	0
MIMAT0003498	mmu-miR-708-3p	chr7	96249496	96249517	+	22	0	0	0	0	0	0	0	0	0	0	0	0	0	0	0	0	0	0	0	0	0	1	0	0	0	0	0	0	0	0	0	0	0	0	0	0	0	0	0	0	0	0	0
MIMAT0003499	mmu-miR-709	chr8	84086167	84086185	+	19	0	0	0	0	0	0	0	0	0	0	0	0	0	0	0	0	0	0	0	0	0	0	0	0	0	0	0	0	0	0	0	0	0	0	0	0	0	0	0	0	0	0	0
MIMAT0003500	mmu-miR-710	chr8	64514401	64514422	-	22	0	0	0	0	0	0	0	0	0	0	0	0	0	0	0	0	0	0	0	0	0	0	0	0	0	0	0	0	0	0	0	0	0	0	0	0	0	0	0	0	0	0	0
MIMAT0003501	mmu-miR-711	chr9	108969970	108969991	+	22	0	0	0	0	0	0	0	2	1	1	0	0	0	2	0	0	0	0	0	1	0	4	0	2	1	1	1	0	0	1	0	0	0	0	0	0	0	0	2	1	1	0	0
MIMAT0003504	mmu-miR-713	chr13	62760807	62760825	+	19	0	0	0	0	0	0	0	0	0	0	0	0	0	0	0	0	0	0	0	0	0	0	0	0	0	0	0	0	0	0	0	0	0	0	0	0	0	0	0	0	0	0	0
MIMAT0003507	mmu-miR-500-3p	chrX	7237695	7237716	-	22	0	1	5	2	1	0	0	0	0	0	0	0	1	0	0	0	0	0	0	0	0	0	0	0	0	0	0	0	0	2	0	0	0	2	1	1	0	0	0	0	0	0	0
MIMAT0003508	mmu-miR-501-5p	chrX	7241307	7241328	-	22	0	0	0	0	0	0	0	0	0	0	0	0	0	0	0	0	0	0	0	0	0	0	0	0	0	0	0	0	0	0	0	0	0	0	0	0	0	0	0	0	0	0	0
MIMAT0003509	mmu-miR-501-3p	chrX	7241270	7241291	-	22	0	2	4	2	0	2	0	1	0	3	2	0	0	0	2	1	0	0	0	0	3	0	0	0	0	0	0	0	0	0	0	0	1	1	1	0	1	0	1	0	2	2	0
MIMAT0003510	mmu-miR-717	chrX	52422461	52422482	-	22	0	0	0	0	0	0	0	0	0	0	0	0	0	0	0	0	0	0	0	0	0	0	0	0	0	0	0	0	0	0	0	0	0	0	0	0	0	0	0	0	0	0	0
MIMAT0003511	mmu-miR-450b-5p	chrX	53048044	53048065	-	22	0	0	0	0	0	0	0	0	0	0	0	0	0	0	0	0	0	0	0	0	0	0	0	0	0	0	0	0	0	0	0	0	0	0	0	0	0	0	0	0	0	0	0
MIMAT0003512	mmu-miR-450b-3p	chrX	53048008	53048029	-	22	0	0	0	0	0	0	0	1	0	0	0	0	0	0	0	0	0	0	0	0	0	0	0	0	0	0	0	0	0	0	0	0	0	0	0	0	0	0	1	0	0	0	0
MIMAT0003513	mmu-miR-505-3p	chrX	60394416	60394437	-	22	0	0	0	0	0	0	0	0	0	0	0	0	0	0	0	0	0	0	0	0	0	0	0	0	0	0	0	0	0	0	0	0	0	0	0	0	0	0	0	0	0	0	0
MIMAT0003514	mmu-miR-718	chrX	74023857	74023877	-	21	0	0	0	0	0	0	0	0	0	0	0	0	0	0	0	0	1	0	0	0	0	0	0	0	0	0	0	0	0	0	0	0	0	0	0	0	0	0	0	0	0	0	0
MIMAT0003515	mmu-miR-721	chr5	136375777	136375797	-	21	0	0	0	0	0	0	0	0	0	0	0	0	0	0	0	0	0	0	0	0	0	0	0	0	0	0	0	0	0	0	0	0	0	0	0	0	0	0	0	0	0	0	0
MIMAT0003711	mmu-miR-652-3p	chrX	142739060	142739080	+	21	75	63	77	78	60	101	27	50	27	72	17	13	24	17	14	37	3	5	10	2	16	30	6	24	21	129	12	13	26	22	24	40	19	28	26	35	42	24	40	25	46	16	18
MIMAT0003725	mmu-miR-675-5p	chr7	142577112	142577133	-	22	0	0	0	0	0	0	0	0	0	0	0	0	0	0	0	0	0	0	0	0	0	0	0	0	0	0	0	0	0	0	0	0	0	0	0	0	0	0	0	0	0	0	0
MIMAT0003726	mmu-miR-675-3p	chr7	142577078	142577099	-	22	0	0	0	0	0	0	0	0	0	0	0	0	0	0	0	0	0	0	0	0	0	0	0	0	0	0	0	0	0	0	0	0	0	0	0	0	0	0	0	0	0	0	0
MIMAT0003727	mmu-miR-374b-5p	chrX	103573112	103573133	-	22	6	10	13	13	4	9	4	4	6	8	6	4	0	3	1	2	0	2	1	0	6	6	8	1	2	9	0	6	2	1	1	3	3	5	4	2	4	4	3	6	5	6	5
MIMAT0003728	mmu-miR-374b-3p	chrX	103573075	103573096	-	22	1	0	0	0	0	0	0	1	0	0	0	0	1	0	0	0	0	0	0	0	0	1	0	0	0	1	1	0	0	0	0	1	0	0	0	0	0	0	1	0	0	0	0
MIMAT0003729	mmu-miR-216b-5p	chr11	28746204	28746225	+	22	0	0	0	1	0	2	0	0	0	0	0	0	0	0	0	0	0	0	0	0	0	0	0	0	0	0	0	0	0	0	0	0	0	0	0	0	1	0	0	0	0	0	0
MIMAT0003730	mmu-miR-592-5p	chr6	27936711	27936733	-	23	0	0	0	0	0	0	0	0	0	0	0	0	0	0	0	0	0	0	0	0	0	0	0	0	0	0	0	0	0	0	0	0	0	0	0	0	0	0	0	0	0	0	0
MIMAT0003731	mmu-miR-671-5p	chr5	24592132	24592154	+	23	0	0	1	0	0	0	0	0	1	0	0	0	0	0	0	0	0	0	0	0	0	0	0	0	0	0	0	0	0	0	0	0	0	0	0	0	0	0	0	1	0	0	0
MIMAT0003732	mmu-miR-668-3p	chr12	109734774	109734797	+	24	0	0	0	0	0	0	0	0	0	0	0	0	0	0	0	0	0	0	0	0	0	0	0	0	0	0	0	0	0	0	0	0	0	0	0	0	0	0	0	0	0	0	0
MIMAT0003733	mmu-miR-665-3p	chr12	109586368	109586387	+	20	0	0	0	0	0	0	0	0	0	0	0	0	0	0	0	0	0	0	0	0	0	0	0	0	0	0	0	0	0	0	0	0	0	0	0	0	0	0	0	0	0	0	0
MIMAT0003734	mmu-miR-667-3p	chr12	109720061	109720083	+	23	0	0	0	0	0	0	0	0	0	0	0	0	0	0	0	0	0	0	0	0	0	0	0	0	0	0	0	0	0	0	0	0	0	0	0	0	0	0	0	0	0	0	0
MIMAT0003735	mmu-miR-672-5p	chrX	104116228	104116250	-	23	5	13	5	3	4	3	0	4	9	7	3	0	10	1	2	3	0	0	1	1	0	2	0	0	0	10	4	6	3	6	5	3	4	2	1	2	1	0	3	8	4	3	0
MIMAT0003736	mmu-miR-670-5p	chr2	94261358	94261379	-	22	0	0	0	0	0	0	0	0	0	0	0	0	0	0	0	0	0	0	0	0	0	0	1	0	0	0	0	0	0	0	0	0	0	0	0	0	0	0	0	0	0	0	0
MIMAT0003737	mmu-miR-666-5p	chr12	109717103	109717124	+	22	0	1	1	0	0	0	0	0	0	0	0	0	1	0	0	0	0	0	0	0	0	0	0	0	0	0	0	0	0	0	0	0	0	0	0	0	0	0	0	0	0	0	0
MIMAT0003738	mmu-miR-496a-3p	chr12	109739165	109739186	+	22	0	0	0	0	0	0	1	0	0	0	0	0	0	0	0	0	0	0	0	0	0	0	0	0	0	0	0	0	0	0	0	0	0	0	0	0	0	1	0	0	0	0	0
MIMAT0003739	mmu-miR-673-5p	chr12	109572004	109572025	+	22	0	0	0	0	0	0	0	0	0	0	0	0	0	0	0	0	0	0	0	0	0	0	0	0	0	0	0	0	0	0	0	0	0	0	0	0	0	0	0	0	0	0	0
MIMAT0003740	mmu-miR-674-5p	chr2	117185151	117185172	+	22	0	2	0	1	2	0	0	1	0	1	0	0	1	1	0	0	1	0	0	0	0	0	0	0	0	1	0	0	0	0	0	0	1	0	0	1	0	0	1	0	1	0	0
MIMAT0003741	mmu-miR-674-3p	chr2	117185186	117185207	+	22	0	1	0	0	0	0	1	5	0	0	0	0	0	0	0	0	0	0	0	0	1	0	0	0	0	0	0	0	1	0	0	0	0	0	0	0	0	1	4	0	0	0	0
MIMAT0003742	mmu-miR-455-3p	chr4	63256904	63256924	+	21	0	0	0	0	0	0	0	0	0	0	0	0	0	0	0	0	0	0	0	0	0	0	0	0	0	0	0	0	0	0	0	0	0	0	0	0	0	0	0	0	0	0	0
MIMAT0003780	mmu-miR-490-3p	chr6	36421800	36421821	+	22	0	0	0	0	0	0	0	0	0	0	0	0	0	0	0	0	0	0	0	0	0	0	0	0	0	0	0	0	0	0	0	0	0	0	0	0	0	0	0	0	0	0	0
MIMAT0003781	mmu-miR-676-5p	chrX	100381114	100381135	+	22	0	0	0	0	0	0	0	0	0	0	0	0	0	0	0	0	0	0	0	0	0	0	0	0	0	0	0	0	0	0	0	0	0	0	0	0	0	0	0	0	0	0	0
MIMAT0003782	mmu-miR-676-3p	chrX	100381151	100381171	+	21	0	0	0	0	0	0	0	0	0	0	0	0	0	0	0	0	0	0	0	0	0	0	0	1	0	0	0	0	0	0	0	0	0	0	0	0	0	0	0	0	0	0	0
MIMAT0003783	mmu-miR-615-3p	chr15	103014969	103014990	+	22	0	0	0	0	0	0	0	0	0	0	0	0	0	0	0	0	0	0	0	0	0	0	0	0	0	0	0	0	0	0	0	0	0	0	0	0	0	0	0	0	0	0	0
MIMAT0003889	mmu-miR-758-3p	chr12	109712858	109712876	+	19	0	0	0	0	0	0	0	0	0	0	0	0	0	0	0	0	0	0	0	0	0	0	0	0	0	0	0	0	0	0	0	0	0	0	0	0	0	0	0	0	0	0	0
MIMAT0003890	mmu-miR-551b-3p	chr3	29416879	29416899	+	21	0	0	0	0	0	0	0	0	0	0	0	0	0	0	0	0	0	0	0	0	0	0	0	0	0	0	0	0	0	0	0	0	0	0	0	0	0	0	0	0	0	0	0
MIMAT0003891	mmu-miR-770-3p	chr12	109563744	109563765	+	22	0	0	0	0	0	1	1	0	0	0	0	0	0	0	0	0	0	0	0	0	1	0	0	0	0	0	0	0	0	0	0	0	0	0	0	0	0	1	0	0	0	0	0
MIMAT0003892	mmu-miR-762	chr7	127708534	127708555	+	22	0	0	0	0	0	0	0	0	0	0	0	0	1	0	0	0	0	0	0	1	0	2	0	0	0	0	0	0	0	0	0	0	0	0	0	0	0	0	0	0	0	0	0
MIMAT0003893	mmu-miR-761	chr4	109017669	109017690	+	22	0	0	0	0	0	0	0	0	0	0	0	1	0	0	0	0	0	0	1	0	0	0	0	0	0	0	0	0	0	0	0	0	0	0	0	0	0	0	0	0	0	0	1
MIMAT0003894	mmu-miR-764-5p	chrX	147002285	147002303	+	19	0	0	0	0	0	0	0	0	0	0	0	0	0	0	0	0	0	0	0	0	0	0	0	0	0	0	0	0	0	0	0	0	0	0	0	0	0	0	0	0	0	0	0
MIMAT0003895	mmu-miR-764-3p	chrX	147002324	147002345	+	22	0	0	0	0	0	0	0	0	0	0	0	0	0	0	0	0	0	0	0	0	0	0	0	0	0	0	0	0	0	0	0	0	0	0	0	0	0	0	0	0	0	0	0
MIMAT0003896	mmu-miR-763	chr10	120448052	120448073	-	22	0	0	0	0	0	0	0	0	0	0	0	0	0	0	0	0	0	0	0	0	0	0	0	0	0	0	0	0	0	0	0	0	0	0	0	0	0	0	0	0	0	0	0
MIMAT0003897	mmu-miR-759	chr14	79738460	79738481	+	22	0	0	0	0	0	0	0	0	0	0	0	0	0	0	0	0	0	0	0	0	0	0	0	0	0	0	0	0	0	0	0	0	0	0	0	0	0	0	0	0	0	0	0
MIMAT0003898	mmu-miR-760-3p	chr3	122293615	122293634	-	20	0	0	0	0	0	0	0	0	0	0	0	0	0	0	0	0	0	0	0	0	0	0	0	0	0	0	0	0	0	0	0	0	0	0	0	0	0	0	0	0	0	0	0
MIMAT0004186	mmu-miR-301b-3p	chr16	17124420	17124442	-	23	0	0	0	0	0	0	0	0	0	0	0	0	0	0	0	0	0	0	0	0	0	0	0	0	0	1	0	1	0	0	0	0	0	0	0	0	0	0	0	0	0	0	0
MIMAT0004187	mmu-miR-744-5p	chr11	65734799	65734820	-	22	31	79	72	83	55	60	45	60	28	41	20	13	23	16	8	24	10	11	6	3	52	35	20	21	27	86	10	16	10	13	15	17	24	26	27	32	25	40	48	26	26	19	18
MIMAT0004188	mmu-miR-802-5p	chr16	93369737	93369758	+	22	1	1	1	0	2	1	0	0	0	0	2	1	0	1	1	0	2	2	0	0	1	1	0	0	0	1	0	0	0	0	0	1	0	0	0	1	0	0	0	0	0	2	1
MIMAT0004189	mmu-miR-693-3p	chr17	46231581	46231603	+	23	0	0	0	0	0	0	0	0	0	0	0	0	0	0	0	0	0	0	0	0	0	0	0	0	0	0	0	0	0	0	0	0	0	0	0	0	0	0	0	0	0	0	0
MIMAT0004210	mmu-miR-804	chr11	50357799	50357820	-	22	0	0	0	0	0	0	0	0	0	0	0	0	0	0	0	1	0	0	0	0	0	0	0	0	0	0	0	0	0	0	0	0	0	0	0	0	0	0	0	0	0	0	0
MIMAT0004217	mmu-miR-465a-3p	chrX	66839063	66839084	-	22	0	0	0	0	0	0	0	0	0	0	0	0	0	0	0	0	0	0	0	0	0	0	0	0	0	0	0	0	0	0	0	0	0	0	0	0	0	0	0	0	0	0	0
MIMAT0004236	mmu-miR-741-3p	chrX	66796809	66796831	-	23	0	0	0	0	0	0	0	0	0	0	0	0	0	0	0	0	0	0	0	0	0	0	0	0	0	0	0	0	0	0	0	0	0	0	0	0	0	0	0	0	0	0	0
MIMAT0004237	mmu-miR-742-3p	chrX	66780376	66780397	-	22	0	0	0	0	0	0	0	0	0	0	0	0	0	0	0	0	0	0	0	0	0	0	0	0	0	0	0	0	0	0	0	0	0	0	0	0	0	0	0	0	0	0	0
MIMAT0004238	mmu-miR-743a-3p	chrX	66776760	66776781	-	22	0	0	0	0	0	0	0	0	0	0	0	0	0	0	0	0	0	0	0	0	0	0	0	0	0	0	0	0	0	0	0	0	0	0	0	0	0	0	0	0	0	0	0
MIMAT0004324	mmu-miR-181d-5p	chr8	84178759	84178781	-	23	11	12	10	15	3	14	7	9	7	7	1	7	16	5	0	0	1	5	3	1	4	3	1	3	4	17	4	5	1	4	2	6	4	4	5	2	6	6	7	7	4	1	9
MIMAT0004519	mmu-let-7g-3p	chr9	106178902	106178923	+	22	2	3	0	0	0	0	0	0	0	1	0	0	0	0	1	0	0	0	0	0	0	0	0	0	0	0	0	0	0	1	0	1	1	0	0	0	0	0	0	0	1	0	0
MIMAT0004520	mmu-let-7i-3p	chr10	122985642	122985663	-	22	0	0	1	2	0	1	0	0	0	0	0	0	0	0	0	0	0	0	0	0	0	0	0	0	0	0	0	0	0	0	0	0	0	0	1	0	0	0	0	0	0	0	0
MIMAT0004521	mmu-miR-15b-3p	chr3	69009813	69009834	+	22	0	0	3	1	1	0	0	1	0	0	0	0	0	0	0	0	0	0	0	0	0	0	0	0	0	0	0	0	0	1	1	0	0	1	0	1	0	0	1	0	0	0	0
MIMAT0004522	mmu-miR-27b-5p	chr13	63300718	63300739	+	22	1	0	0	1	0	1	2	0	0	0	0	0	0	1	0	0	0	0	1	0	1	0	1	0	0	1	0	0	0	0	1	1	0	0	0	0	0	2	0	0	0	0	0
MIMAT0004523	mmu-miR-29b-1-5p	chr6	31063067	31063088	-	22	0	0	0	0	0	0	0	0	0	0	0	0	0	0	0	0	0	0	0	0	0	0	0	0	0	0	0	0	0	0	0	0	0	0	0	0	0	0	0	0	0	0	0
MIMAT0004524	mmu-miR-30b-3p	chr15	68337431	68337452	-	22	1	5	2	3	0	1	0	0	0	1	0	0	1	0	0	1	0	0	3	0	0	0	2	1	0	7	0	1	1	0	2	1	2	1	1	0	0	0	0	0	1	0	0
MIMAT0004525	mmu-miR-99b-3p	chr17	17830232	17830253	+	22	0	1	0	1	0	0	0	0	0	0	0	0	0	0	0	0	0	0	0	0	0	1	0	0	0	0	0	0	0	0	0	0	0	0	0	0	0	0	0	0	0	0	0
MIMAT0004526	mmu-miR-101a-5p	chr4	101346993	101347014	-	22	0	0	0	0	0	1	0	0	0	0	0	0	0	0	0	0	0	0	0	0	0	0	0	0	0	0	0	0	0	0	0	0	0	0	0	0	0	0	0	0	0	0	0
MIMAT0004527	mmu-miR-124-5p	chr14	64590670	64590691	+	22	0	0	0	0	0	0	0	0	0	0	0	0	0	0	0	0	0	0	0	0	0	0	0	0	0	0	0	0	0	0	0	0	0	0	0	0	0	0	0	0	0	0	0
MIMAT0004528	mmu-miR-125a-3p	chr17	17830855	17830876	+	22	0	0	0	0	1	0	0	0	0	0	0	0	0	0	0	0	0	0	0	0	0	0	0	0	1	0	0	0	0	0	0	0	0	0	0	1	0	0	0	0	0	0	0
MIMAT0004529	mmu-miR-125b-2-3p	chr16	77646318	77646339	+	22	0	3	0	0	0	0	0	0	0	0	0	0	0	0	0	0	0	0	0	0	0	0	0	0	0	0	0	0	0	0	0	0	1	0	0	0	0	0	0	0	0	0	0
MIMAT0004530	mmu-miR-127-5p	chr12	109592854	109592875	+	22	0	3	1	2	0	0	0	0	0	0	0	0	0	0	0	0	0	0	0	0	0	0	0	0	0	0	0	0	0	0	0	0	1	0	1	0	0	0	0	0	0	0	0
MIMAT0004531	mmu-miR-135a-1-3p	chr9	106154179	106154200	+	22	0	0	0	0	0	0	0	0	0	0	0	0	0	0	0	0	0	0	0	0	0	0	0	0	0	0	0	0	0	0	0	0	0	0	0	0	0	0	0	0	0	0	0
MIMAT0004532	mmu-miR-136-3p	chr12	109595366	109595387	+	22	0	3	4	1	0	0	0	1	0	1	0	0	1	0	0	0	0	0	0	0	1	0	0	0	0	0	0	0	0	0	0	0	1	1	0	0	0	0	1	0	1	0	0
MIMAT0004533	mmu-miR-141-5p	chr6	124717959	124717980	-	22	5	6	1	4	4	3	1	2	0	2	0	0	3	1	0	4	0	2	4	1	2	3	0	1	0	6	0	0	2	2	1	3	2	0	1	2	1	1	2	0	1	0	0
MIMAT0004534	mmu-miR-145a-3p	chr18	61647827	61647848	-	22	0	0	0	0	0	0	0	0	0	0	0	0	0	0	0	0	0	0	0	0	0	0	0	0	0	0	0	0	0	0	0	0	0	0	0	0	0	0	0	0	0	0	0
MIMAT0004535	mmu-miR-150-3p	chr7	45121798	45121819	+	22	0	0	0	0	0	0	0	0	0	0	0	0	0	0	0	0	0	0	0	0	0	0	0	0	0	0	0	0	0	0	0	0	0	0	0	0	0	0	0	0	0	0	0
MIMAT0004536	mmu-miR-151-5p	chr15	73254855	73254875	-	21	9	7	3	2	2	6	1	2	0	6	11	14	42	2	1	6	1	2	5	0	23	5	0	5	1	5	6	9	4	6	10	5	2	1	1	1	3	1	2	0	4	10	19
MIMAT0004537	mmu-miR-154-3p	chr12	109738474	109738495	+	22	0	0	0	0	0	0	0	0	0	0	0	0	0	0	0	0	0	0	0	0	0	0	0	0	0	0	0	0	0	0	0	0	0	0	0	0	0	0	0	0	0	0	0
MIMAT0004538	mmu-miR-10b-3p	chr2	74726114	74726135	+	22	0	0	0	0	3	0	0	0	1	0	0	0	1	0	0	0	0	0	0	0	0	0	0	0	0	2	1	0	0	0	0	0	0	0	0	2	0	0	0	1	0	0	0
MIMAT0004539	mmu-miR-183-3p	chr6	30169672	30169693	-	22	1	4	0	1	1	0	2	1	0	0	0	0	0	0	0	2	0	0	0	0	0	0	0	0	1	1	0	1	0	0	0	1	1	0	0	1	0	2	1	0	0	0	0
MIMAT0004540	mmu-miR-186-3p	chr3	157544324	157544345	+	22	0	0	0	0	0	0	0	0	0	0	0	0	0	0	0	0	0	0	0	0	0	0	0	0	0	0	0	0	0	0	0	0	0	0	0	0	0	0	0	0	0	0	0
MIMAT0004541	mmu-miR-188-3p	chrX	7247992	7248012	-	21	0	0	0	0	0	0	0	0	0	0	0	0	0	0	0	0	0	0	0	0	0	0	0	0	0	0	0	0	0	0	0	0	0	0	0	0	0	0	0	0	0	0	0
MIMAT0004542	mmu-miR-191-3p	chr9	108568367	108568388	+	22	0	0	1	0	0	0	0	0	0	0	0	0	0	1	0	0	0	0	0	1	0	0	0	0	0	0	0	0	0	0	0	0	0	0	0	0	0	0	0	0	0	0	0
MIMAT0004544	mmu-miR-193a-5p	chr11	79711975	79711996	+	22	1	2	1	0	2	0	1	0	0	2	1	0	0	0	0	0	0	0	0	0	0	0	0	0	0	0	0	0	0	0	0	1	1	0	0	1	0	1	0	0	1	1	0
MIMAT0004545	mmu-miR-200b-5p	chr4	156055721	156055742	-	22	24	26	44	51	35	59	14	14	9	26	7	9	8	12	5	9	8	2	8	3	27	11	4	11	8	44	1	7	2	6	11	13	8	16	17	20	25	12	11	8	17	7	12
MIMAT0004546	mmu-miR-202-5p	chr7	139957732	139957752	-	21	0	0	0	0	0	0	0	0	0	0	0	0	0	0	0	0	0	0	0	0	0	0	0	0	0	0	0	0	0	0	0	0	0	0	0	0	0	0	0	0	0	0	0
MIMAT0004547	mmu-miR-203-5p	chr12	112130889	112130910	+	22	0	1	1	1	0	0	0	0	1	0	0	0	0	0	0	0	0	0	0	0	0	0	0	0	0	0	0	0	0	0	0	0	0	0	0	0	0	0	0	1	0	0	0
MIMAT0004572	mmu-miR-290a-3p	chr7	3218674	3218697	+	24	0	0	0	0	0	0	0	0	0	0	0	0	0	0	0	0	0	0	0	0	0	0	0	0	0	0	0	0	0	0	0	0	0	0	0	0	0	0	0	0	0	0	0
MIMAT0004573	mmu-miR-293-5p	chr7	3220356	3220377	+	22	0	0	0	0	0	0	0	0	0	0	0	0	0	0	0	0	0	0	0	0	0	0	0	0	0	0	0	0	0	0	0	0	0	0	0	0	0	0	0	0	0	0	0
MIMAT0004574	mmu-miR-294-5p	chr7	3220655	3220676	+	22	0	0	0	0	0	0	0	0	0	0	0	0	0	0	0	0	0	0	0	0	0	0	0	0	0	0	0	0	0	0	0	0	0	0	0	0	0	0	0	0	0	0	0
MIMAT0004575	mmu-miR-295-5p	chr7	3220779	3220800	+	22	0	0	0	0	0	0	0	0	0	0	0	0	0	0	0	0	0	0	0	0	0	0	0	0	0	0	0	0	0	0	0	0	0	0	0	0	0	0	0	0	0	0	0
MIMAT0004576	mmu-miR-296-3p	chr2	174267058	174267079	-	22	0	0	2	0	0	0	0	0	0	0	0	0	0	0	0	0	0	0	0	0	0	0	1	0	0	0	0	0	0	0	0	0	0	1	0	0	0	0	0	0	0	0	0
MIMAT0004577	mmu-miR-299a-3p	chr12	109710676	109710697	+	22	4	3	5	1	0	1	0	2	0	1	0	0	0	0	0	0	0	2	0	0	0	0	0	2	0	0	0	0	0	1	0	2	1	2	0	0	0	0	2	0	1	0	0
MIMAT0004578	mmu-miR-300-5p	chr12	109724318	109724339	+	22	0	0	0	0	0	0	0	0	0	0	0	0	0	0	0	0	0	0	0	0	0	0	0	0	0	0	0	0	0	0	0	0	0	0	0	0	0	0	0	0	0	0	0
MIMAT0004579	mmu-miR-302a-5p	chr3	127545501	127545522	+	22	0	0	0	0	0	0	0	0	0	0	0	0	0	0	0	0	0	0	0	0	0	0	0	0	0	0	0	0	0	0	0	0	0	0	0	0	0	0	0	0	0	0	0
MIMAT0004580	mmu-miR-34c-3p	chr9	51103044	51103065	-	22	0	0	0	0	0	0	0	0	0	0	0	0	0	0	0	0	0	0	0	0	0	0	0	0	0	0	0	0	0	0	0	0	0	0	0	0	0	0	0	0	0	0	0
MIMAT0004581	mmu-miR-34b-3p	chr9	51103574	51103595	-	22	0	0	0	0	0	0	0	0	0	0	0	0	0	0	0	0	0	0	0	0	0	0	0	0	0	0	0	0	1	0	0	0	0	0	0	0	0	0	0	0	0	0	0
MIMAT0004582	mmu-miR-106b-3p	chr5	138165746	138165767	-	22	13	28	26	19	12	9	12	8	9	8	8	4	11	9	2	5	4	6	7	0	12	7	1	10	4	16	2	4	3	4	6	7	8	9	6	7	4	11	6	8	5	7	5
MIMAT0004583	mmu-miR-130b-5p	chr16	17124109	17124130	-	22	0	0	1	0	0	0	0	0	0	1	0	0	0	0	0	0	0	1	0	0	0	0	0	0	0	0	0	0	0	0	0	0	0	0	0	0	0	0	0	0	1	0	0
MIMAT0004616	mmu-miR-30c-1-3p	chr4	120769546	120769567	-	22	0	4	2	4	2	0	3	0	0	1	0	1	0	0	0	0	0	0	0	0	2	0	1	0	0	3	1	1	0	0	0	0	1	1	1	1	0	3	0	0	1	0	1
MIMAT0004617	mmu-miR-148a-5p	chr6	51269867	51269888	-	22	1	6	10	6	5	7	4	3	3	0	1	2	0	1	2	1	2	0	0	1	3	1	1	0	1	8	0	1	0	1	1	1	2	4	2	3	3	4	2	3	0	1	3
MIMAT0004618	mmu-miR-196a-2-3p	chr15	102973401	102973422	+	22	0	0	0	0	0	0	0	0	0	0	0	0	0	0	0	0	0	0	0	0	0	0	0	0	0	0	0	0	0	0	0	0	0	0	0	0	0	0	0	0	0	0	0
MIMAT0004619	mmu-miR-200a-5p	chr4	156054949	156054970	-	22	66	181	142	154	85	129	69	67	37	65	39	22	62	32	9	42	10	4	29	12	79	23	21	17	33	157	16	31	22	29	25	36	54	52	50	50	54	61	54	34	42	36	30
MIMAT0004620	mmu-let-7a-1-3p	chr13	48538188	48538209	-	22	8	6	13	11	3	0	1	4	2	0	1	0	3	1	1	1	0	3	1	1	1	2	0	1	1	5	5	0	0	2	3	4	2	5	4	2	0	1	3	2	0	1	0
MIMAT0004621	mmu-let-7b-3p	chr15	85707379	85707400	+	22	1	3	2	0	0	0	0	2	0	1	0	0	0	2	0	0	0	0	0	0	0	0	0	2	1	1	0	0	0	0	1	1	1	1	0	0	0	0	2	0	1	0	0
MIMAT0004622	mmu-let-7c-1-3p	chr16	77599717	77599738	+	22	0	0	0	0	0	0	0	0	0	0	0	0	0	0	0	0	0	0	0	0	0	0	0	0	0	0	0	0	0	0	0	0	0	0	0	0	0	0	0	0	0	0	0
MIMAT0004623	mmu-let-7f-1-3p	chr13	48537833	48537854	-	22	1	0	5	0	0	1	0	0	0	0	1	0	0	0	0	0	0	0	0	0	0	2	0	0	0	1	0	0	0	0	0	1	0	2	0	0	0	0	0	0	0	1	0
MIMAT0004624	mmu-miR-15a-3p	chr14	61632038	61632059	-	22	0	0	0	0	0	0	0	0	0	0	0	1	0	0	0	0	0	0	0	0	0	1	0	0	0	1	0	0	0	0	0	0	0	0	0	0	0	0	0	0	0	0	1
MIMAT0004625	mmu-miR-16-1-3p	chr14	61631894	61631915	-	22	2	8	4	4	1	2	1	2	0	0	0	1	3	1	0	1	0	0	0	1	2	1	0	0	0	1	0	0	0	1	0	1	2	1	1	1	1	1	2	0	0	0	1
MIMAT0004626	mmu-miR-18a-3p	chr14	115043908	115043929	+	22	0	0	0	0	0	1	0	0	0	0	0	0	0	0	0	0	0	0	0	0	0	0	0	0	0	0	0	0	0	0	0	0	0	0	0	0	0	0	0	0	0	0	0
MIMAT0004627	mmu-miR-20a-3p	chr14	115044219	115044240	+	22	0	0	0	0	0	0	0	0	0	0	0	0	0	0	0	0	0	0	0	0	0	0	0	0	0	0	0	0	0	0	1	0	0	0	0	0	0	0	0	0	0	0	0
MIMAT0004628	mmu-miR-21a-3p	chr11	86584082	86584103	-	22	3	5	3	5	3	6	1	1	1	2	1	2	2	0	0	0	0	0	0	0	4	2	1	0	0	4	1	0	0	0	0	2	2	1	2	2	3	1	1	1	1	1	3
MIMAT0004629	mmu-miR-22-5p	chr11	75463734	75463755	+	22	1	6	8	5	4	4	5	4	5	4	1	4	0	2	2	1	0	0	1	0	3	1	2	1	3	13	0	4	0	3	0	1	2	3	2	2	2	4	3	5	3	1	5
MIMAT0004630	mmu-miR-26b-3p	chr1	74394360	74394381	+	22	0	0	0	0	0	0	0	0	0	0	0	0	0	0	0	0	0	0	0	0	0	0	0	1	0	0	0	0	0	0	0	0	0	0	0	0	0	0	0	0	0	0	0
MIMAT0004631	mmu-miR-29a-5p	chr6	31062711	31062732	-	22	0	0	0	0	1	0	0	0	0	0	0	0	1	0	0	0	0	0	0	0	0	0	0	0	0	0	0	0	2	0	0	0	0	0	0	1	0	0	0	0	0	0	0
MIMAT0004632	mmu-miR-29c-5p	chr1	195037562	195037583	+	22	0	0	1	1	0	1	0	2	0	1	1	0	0	0	0	0	1	0	0	0	0	0	0	0	0	1	0	3	0	0	0	0	0	0	0	0	0	0	2	0	1	1	0
MIMAT0004633	mmu-miR-27a-5p	chr8	84208685	84208706	+	22	6	22	12	6	14	3	5	11	7	8	1	1	3	7	1	1	2	2	1	5	2	6	0	6	4	10	3	4	4	4	1	3	7	4	2	8	1	4	9	7	5	1	1
MIMAT0004634	mmu-miR-31-3p	chr4	88910577	88910599	-	23	0	3	1	0	1	0	0	0	0	1	0	0	0	0	2	0	0	1	1	0	0	0	0	0	0	0	0	0	0	2	0	0	1	0	0	1	0	0	0	0	1	0	0
MIMAT0004635	mmu-miR-92a-2-5p	chrX	52741892	52741913	-	22	0	0	0	0	0	0	0	0	0	0	0	0	0	0	0	0	0	0	0	0	0	0	0	0	0	0	0	0	0	0	0	0	0	0	0	0	0	0	0	0	0	0	0
MIMAT0004636	mmu-miR-93-3p	chr5	138165536	138165557	-	22	0	0	0	1	1	0	0	0	0	0	0	0	0	0	0	0	0	0	0	0	0	0	2	0	0	0	0	0	0	0	0	0	0	0	0	1	0	0	0	0	0	0	0
MIMAT0004638	mmu-miR-323-5p	chr12	109712523	109712544	+	22	0	0	0	0	0	0	0	0	0	0	0	0	0	0	0	0	0	0	0	0	0	0	0	0	0	0	0	0	0	0	0	0	0	0	0	0	0	0	0	0	0	0	0
MIMAT0004640	mmu-miR-325-3p	chrX	105379105	105379126	-	22	0	0	0	0	0	0	0	0	0	0	0	0	0	0	0	0	0	0	0	0	0	0	0	0	0	0	0	0	0	0	0	0	0	0	0	0	0	0	0	0	0	0	0
MIMAT0004642	mmu-miR-330-5p	chr7	19181486	19181507	+	22	1	2	1	0	0	0	0	1	0	1	0	0	0	1	1	1	0	0	0	0	0	0	0	2	0	2	1	0	0	0	0	1	1	0	0	0	0	0	1	0	1	0	0
MIMAT0004643	mmu-miR-331-5p	chr10	93963817	93963838	-	22	0	0	0	0	0	1	0	1	0	0	0	0	0	0	0	0	0	0	0	0	0	0	0	0	0	0	0	0	0	0	0	0	0	0	0	0	0	0	1	0	0	0	0
MIMAT0004644	mmu-miR-337-5p	chr12	109585818	109585839	+	22	1	0	1	1	0	0	0	2	0	0	1	0	0	0	0	0	0	0	0	0	0	0	0	0	0	1	0	0	0	0	0	1	0	0	0	0	0	0	2	0	0	1	0
MIMAT0004647	mmu-miR-338-5p	chr11	120014816	120014837	-	22	0	0	0	0	0	0	0	0	0	0	0	0	0	0	0	0	0	0	0	0	0	0	0	0	0	0	0	0	0	0	0	0	0	0	0	0	0	0	0	0	0	0	0
MIMAT0004649	mmu-miR-339-3p	chr5	139369673	139369695	-	23	0	1	0	0	0	1	0	0	0	0	0	0	0	0	0	0	0	0	0	0	0	0	0	0	0	0	1	0	1	0	0	0	0	0	0	0	0	0	0	0	0	0	0
MIMAT0004651	mmu-miR-340-5p	chr11	50069720	50069741	+	22	62	184	82	88	60	99	37	25	25	46	40	23	55	34	7	40	6	30	24	11	39	28	12	34	37	151	18	20	24	24	23	33	55	30	29	35	42	33	20	23	29	37	31
MIMAT0004653	mmu-miR-342-5p	chr12	108658638	108658659	+	22	0	0	0	0	0	0	0	0	0	0	0	0	0	0	0	0	0	0	0	0	0	0	0	0	0	0	0	0	0	0	0	0	0	0	0	0	0	0	0	0	0	0	0
MIMAT0004656	mmu-miR-345-3p	chr12	108837027	108837048	+	22	0	5	7	5	2	4	4	3	0	1	0	0	0	1	1	1	1	0	0	0	2	0	0	0	0	5	0	0	0	0	0	0	2	3	2	1	2	4	2	0	1	0	0
MIMAT0004659	mmu-miR-10a-3p	chr11	96317227	96317248	+	22	7	12	19	8	5	4	3	7	3	3	1	1	14	0	3	0	0	1	0	0	1	6	2	6	2	14	2	5	0	2	3	4	4	7	3	3	2	3	6	3	2	1	1
MIMAT0004660	mmu-miR-19a-5p	chr14	115044012	115044033	+	22	0	0	0	0	0	2	0	0	0	0	0	0	0	0	0	0	0	0	0	0	0	0	0	0	0	0	0	0	0	0	0	0	0	0	0	0	1	0	0	0	0	0	0
MIMAT0004661	mmu-miR-28a-3p	chr16	24827908	24827929	+	22	15	16	16	27	8	22	9	10	5	19	4	4	4	4	1	4	3	2	6	3	5	6	3	2	5	12	0	4	1	5	6	8	5	6	9	5	9	8	8	5	12	4	5
MIMAT0004662	mmu-miR-139-3p	chr7	101475418	101475439	+	22	1	4	4	0	0	3	0	1	0	0	0	0	0	0	0	1	3	0	0	0	0	0	0	0	1	5	0	1	0	1	0	1	1	1	0	0	1	0	1	0	0	0	0
MIMAT0004663	mmu-miR-200c-5p	chr6	124718365	124718386	-	22	1	1	0	0	0	0	0	0	0	0	0	0	0	0	0	0	0	0	0	0	0	0	0	0	0	0	0	0	0	0	0	1	0	0	0	0	0	0	0	0	0	0	0
MIMAT0004664	mmu-miR-214-5p	chr1	162223397	162223418	+	22	0	0	0	0	0	0	0	0	0	0	0	0	0	0	0	0	0	0	0	0	0	0	0	0	0	0	0	0	0	0	0	0	0	0	0	0	0	0	0	0	0	0	0
MIMAT0004665	mmu-miR-218-1-3p	chr5	48224005	48224026	+	22	0	0	0	0	0	0	0	0	0	0	0	0	0	0	0	0	0	0	0	0	0	0	0	0	0	0	0	0	0	0	0	0	0	0	0	0	0	0	0	0	0	0	0
MIMAT0004666	mmu-miR-33-3p	chr15	82198167	82198188	+	22	0	0	1	0	0	0	0	0	0	0	0	0	0	0	0	0	0	0	0	0	0	0	0	0	0	1	0	0	0	0	1	0	0	0	0	0	0	0	0	0	0	0	0
MIMAT0004667	mmu-miR-199b-3p	chr2	32318524	32318545	+	22	0	1	0	1	0	0	1	0	0	0	0	0	0	0	0	0	0	0	0	0	2	0	0	0	0	0	0	0	0	0	0	0	0	0	0	0	0	1	0	0	0	0	0
MIMAT0004668	mmu-miR-138-1-3p	chr9	122682936	122682957	+	22	0	0	0	0	0	0	0	0	0	0	0	0	0	0	0	0	0	0	0	0	0	0	0	0	0	0	0	0	0	0	0	0	0	0	0	0	0	0	0	0	0	0	0
MIMAT0004669	mmu-miR-125b-1-3p	chr9	41581980	41582001	+	22	0	0	0	0	0	0	0	0	1	0	0	1	0	0	0	0	0	0	1	0	0	0	0	0	0	0	0	1	0	0	0	0	0	0	0	0	0	0	0	1	0	0	1
MIMAT0004670	mmu-miR-7a-1-3p	chr13	58392800	58392821	-	22	1	3	3	1	1	1	0	2	3	2	0	0	0	0	0	0	0	0	1	0	1	2	0	3	0	3	1	1	1	0	0	1	1	1	0	1	0	0	2	3	1	0	0
MIMAT0004684	mmu-miR-362-3p	chrX	7241984	7242005	-	22	3	4	3	0	0	0	0	0	0	1	1	0	1	2	0	0	0	0	0	0	0	4	0	0	0	9	0	0	1	0	1	2	1	1	0	0	0	0	0	0	1	1	0
MIMAT0004691	mmu-miR-382-3p	chr12	109733819	109733840	+	22	0	1	1	4	1	0	0	0	1	0	0	0	1	0	0	0	0	0	0	0	0	0	0	0	1	0	0	0	0	0	0	0	0	0	1	1	0	0	0	1	0	0	0
MIMAT0004704	mmu-miR-335-3p	chr6	30741354	30741375	+	22	0	0	0	0	0	0	0	0	0	0	0	0	0	0	0	0	0	0	0	0	0	0	0	0	0	0	0	0	0	0	0	0	0	0	0	0	0	0	0	0	0	0	0
MIMAT0004745	mmu-miR-384-5p	chrX	105344332	105344354	-	23	0	0	0	0	0	0	0	0	0	0	0	0	0	0	0	0	0	0	0	0	0	0	0	0	0	0	0	0	0	0	0	0	0	0	0	0	0	0	0	0	0	0	0
MIMAT0004746	mmu-miR-409-5p	chr12	109743172	109743194	+	23	0	1	0	3	0	0	0	0	0	0	2	0	0	0	0	0	0	0	0	0	0	0	0	1	0	0	0	0	0	0	0	0	0	0	1	0	0	0	0	0	0	2	0
MIMAT0004747	mmu-miR-411-5p	chr12	109710190	109710210	+	21	1	6	2	7	4	0	1	2	0	2	2	0	1	0	0	0	0	0	0	0	0	1	1	0	0	0	0	0	0	0	0	1	2	1	2	2	0	1	2	0	1	2	0
MIMAT0004750	mmu-miR-425-5p	chr9	108568789	108568811	+	23	14	18	21	26	20	18	5	15	11	8	4	10	11	11	5	5	1	4	3	3	10	9	13	5	2	22	3	4	8	6	5	8	5	8	9	12	8	4	12	10	5	4	13
MIMAT0004753	mmu-miR-431-3p	chr12	109590502	109590523	+	22	0	0	1	0	0	0	0	0	0	0	0	0	0	0	0	0	0	0	0	0	0	0	0	0	0	0	0	0	0	0	0	0	0	0	0	0	0	0	0	0	0	0	0
MIMAT0004758	mmu-miR-463-3p	chrX	66799236	66799257	-	22	0	0	0	0	0	0	0	0	0	0	0	0	0	0	0	0	0	0	0	0	0	0	0	0	0	0	0	0	0	0	0	0	0	0	0	0	0	0	0	0	0	0	0
MIMAT0004759	mmu-miR-466a-5p	chr2	10507928	10507949	+	22	0	0	0	0	0	0	0	0	0	0	0	0	0	0	0	0	0	0	0	0	0	0	0	0	0	0	0	0	0	0	0	0	0	0	0	0	0	0	0	0	0	0	0
MIMAT0004760	mmu-miR-470-3p	chrX	66813961	66813982	-	22	0	0	0	0	0	0	0	0	0	0	0	0	0	0	0	0	0	0	0	0	0	0	0	0	0	0	0	0	0	0	0	0	0	0	0	0	0	0	0	0	0	0	0
MIMAT0004781	mmu-miR-532-3p	chrX	7248419	7248440	-	22	0	0	1	0	0	0	0	0	0	0	0	0	0	0	0	0	0	0	0	0	0	0	0	0	0	0	0	0	0	0	0	0	0	0	0	0	0	0	0	0	0	0	0
MIMAT0004782	mmu-miR-483-5p	chr7	142654968	142654989	-	22	0	0	0	0	0	0	0	0	0	0	0	0	0	0	0	0	0	0	0	0	0	0	0	0	0	0	0	0	0	0	0	0	0	0	0	0	0	0	0	0	0	0	0
MIMAT0004786	mmu-miR-540-5p	chr12	109586085	109586107	+	23	0	0	0	0	0	0	0	0	0	0	0	0	0	0	0	0	0	0	0	0	0	0	0	0	0	0	0	0	0	0	0	0	0	0	0	0	0	0	0	0	0	0	0
MIMAT0004788	mmu-miR-20b-3p	chrX	52742122	52742143	-	22	0	0	0	0	0	0	0	0	0	0	0	0	0	0	0	0	0	0	0	0	0	0	0	0	0	0	0	0	0	0	0	0	0	0	0	0	0	0	0	0	0	0	0
MIMAT0004789	mmu-miR-450a-2-3p	chrX	53048304	53048325	-	22	0	0	0	0	0	0	0	0	0	0	0	0	0	0	0	0	0	0	0	0	0	0	0	0	0	1	0	0	0	0	0	0	0	0	0	0	0	0	0	0	0	0	0
MIMAT0004790	mmu-miR-503-3p	chrX	53053987	53054008	-	22	0	0	0	0	0	1	0	0	0	0	0	0	0	0	0	0	0	1	0	0	0	0	0	0	0	0	0	0	0	0	0	0	0	0	0	0	0	0	0	0	0	0	0
MIMAT0004820	mmu-miR-744-3p	chr11	65734742	65734763	-	22	2	0	0	0	0	0	0	0	0	0	1	0	0	0	0	0	0	0	0	0	1	0	1	1	0	0	0	0	0	0	0	1	0	0	0	0	0	0	0	0	0	1	0
MIMAT0004821	mmu-miR-671-3p	chr5	24592171	24592191	+	21	0	0	2	0	0	0	0	0	0	0	0	0	0	0	0	0	0	0	0	0	0	0	0	0	0	1	0	0	0	0	0	0	0	1	0	0	0	0	0	0	0	0	0
MIMAT0004822	mmu-miR-770-5p	chr12	109563710	109563731	+	22	0	0	0	0	0	0	0	0	0	0	0	0	0	0	0	0	0	0	0	0	0	0	0	0	0	0	0	0	0	0	0	0	0	0	0	0	0	0	0	0	0	0	0
MIMAT0004823	mmu-miR-666-3p	chr12	109717140	109717161	+	22	0	0	0	0	0	0	0	1	0	0	0	0	0	0	0	0	0	0	0	0	0	0	0	0	0	0	0	0	0	0	0	0	0	0	0	0	0	0	1	0	0	0	0
MIMAT0004824	mmu-miR-673-3p	chr12	109572044	109572066	+	23	0	0	0	0	0	0	0	0	0	0	0	0	0	0	0	0	0	0	0	0	0	0	0	0	0	0	0	0	0	0	0	0	0	0	0	0	0	0	0	0	0	0	0
MIMAT0004825	mmu-miR-423-5p	chr11	77078122	77078144	-	23	37	116	61	66	34	47	26	47	37	38	46	19	42	18	17	36	8	29	40	12	59	37	8	21	13	87	24	26	25	49	42	20	35	22	22	20	20	23	38	34	24	43	26
MIMAT0004826	mmu-miR-146b-3p	chr19	46342828	46342849	+	22	0	0	0	0	0	0	1	0	0	0	0	0	0	0	0	0	0	0	0	0	0	0	0	0	0	0	0	0	0	0	0	0	0	0	0	0	0	1	0	0	0	0	0
MIMAT0004827	mmu-miR-297b-3p	chr2	10511723	10511744	+	22	0	0	0	0	0	1	0	0	0	0	0	0	0	0	0	0	0	0	0	0	0	0	0	0	0	0	0	0	0	0	0	0	0	0	0	0	0	0	0	0	0	0	0
MIMAT0004828	mmu-miR-708-5p	chr7	96249450	96249472	+	23	0	0	0	0	0	0	0	0	0	0	0	0	0	0	0	0	0	0	0	0	0	0	0	0	0	0	0	0	0	0	0	0	0	0	0	0	0	0	0	0	0	0	0
MIMAT0004837	mmu-miR-615-5p	chr15	103014926	103014947	+	22	0	0	0	0	0	0	0	0	0	0	0	0	0	0	0	0	0	0	0	0	0	0	0	0	0	0	0	0	0	0	0	0	0	0	0	0	0	0	0	0	0	0	0
MIMAT0004838	mmu-miR-742-5p	chrX	66780412	66780432	-	21	0	0	0	0	0	0	0	0	0	0	0	0	0	0	0	0	0	0	0	0	0	0	0	0	0	0	0	0	0	0	0	0	0	0	0	0	0	0	0	0	0	0	0
MIMAT0004839	mmu-miR-743b-5p	chrX	66777302	66777322	-	21	0	0	0	0	0	0	0	0	0	0	0	0	0	0	0	0	0	0	0	0	0	0	0	0	0	0	0	0	0	0	0	0	0	0	0	0	0	0	0	0	0	0	0
MIMAT0004840	mmu-miR-743b-3p	chrX	66777266	66777287	-	22	0	0	0	0	0	0	0	0	0	0	0	0	0	0	0	0	0	0	0	0	0	0	0	0	0	0	0	0	0	0	0	0	0	0	0	0	0	0	0	0	0	0	0
MIMAT0004841	mmu-miR-871-5p	chrX	66810472	66810494	-	23	0	0	0	0	0	0	0	0	0	0	0	0	0	0	0	0	0	0	0	0	0	0	0	0	0	0	0	0	0	0	0	0	0	0	0	0	0	0	0	0	0	0	0
MIMAT0004842	mmu-miR-879-5p	chr5	9375714	9375734	+	21	0	0	0	0	0	0	0	0	0	0	0	0	0	0	0	0	0	0	0	0	0	0	0	0	0	0	0	0	0	0	0	0	0	0	0	0	0	0	0	0	0	0	0
MIMAT0004843	mmu-miR-879-3p	chr5	9375748	9375769	+	22	0	0	0	0	0	0	0	0	0	0	0	0	0	0	0	0	0	0	0	0	0	0	0	0	0	0	0	0	0	0	0	0	0	0	0	0	0	0	0	0	0	0	0
MIMAT0004844	mmu-miR-880-3p	chrX	66800540	66800561	-	22	0	0	0	0	0	0	0	0	0	0	0	0	0	0	0	0	0	0	0	0	0	0	0	0	0	0	0	0	0	0	0	0	0	0	0	0	0	0	0	0	0	0	0
MIMAT0004845	mmu-miR-881-5p	chrX	66801986	66802007	-	22	0	0	0	0	0	0	0	0	0	0	0	0	0	0	0	0	0	0	0	0	0	0	0	0	0	0	0	0	0	0	0	0	0	0	0	0	0	0	0	0	0	0	0
MIMAT0004846	mmu-miR-881-3p	chrX	66801954	66801975	-	22	0	0	0	0	0	0	0	0	0	0	0	0	0	0	0	0	0	0	0	0	0	0	0	0	0	0	0	0	0	0	0	0	0	0	0	0	0	0	0	0	0	0	0
MIMAT0004847	mmu-miR-882	chr12	109682207	109682228	+	22	0	0	0	0	0	0	0	0	0	0	0	0	0	0	0	0	0	0	0	0	0	0	0	0	0	0	0	0	0	0	0	0	0	0	0	0	0	0	0	0	0	0	0
MIMAT0004848	mmu-miR-883a-5p	chrX	66780803	66780824	-	22	0	0	0	0	0	0	0	0	0	0	0	0	0	0	0	0	0	0	0	0	0	0	0	0	0	0	0	0	0	0	0	0	0	0	0	0	0	0	0	0	0	0	0
MIMAT0004849	mmu-miR-883a-3p	chrX	66780768	66780789	-	22	0	0	0	0	0	0	0	0	0	0	0	0	0	0	0	0	0	0	0	0	0	0	0	0	0	0	0	0	0	0	0	0	0	0	0	0	0	0	0	0	0	0	0
MIMAT0004850	mmu-miR-883b-5p	chrX	66789936	66789957	-	22	0	0	0	0	0	0	0	0	0	0	0	0	0	0	0	0	0	0	0	0	0	0	0	0	0	0	0	0	0	0	0	0	0	0	0	0	0	0	0	0	0	0	0
MIMAT0004851	mmu-miR-883b-3p	chrX	66789900	66789921	-	22	0	1	1	1	1	0	0	0	0	0	1	0	0	0	0	0	0	0	0	0	0	0	0	3	0	3	2	0	0	2	2	0	0	0	0	1	0	0	0	0	0	1	0
MIMAT0004852	mmu-miR-190b-5p	chr3	90070030	90070051	+	22	0	0	0	0	0	0	0	0	0	0	0	0	0	0	0	0	0	0	0	0	0	0	0	0	0	0	0	0	0	0	0	0	0	0	0	0	0	0	0	0	0	0	0
MIMAT0004853	mmu-miR-874-3p	chr13	58023135	58023156	-	22	0	0	2	0	0	0	0	0	0	0	0	0	0	0	0	0	0	0	0	0	0	0	0	0	0	0	0	0	0	0	0	0	0	1	0	0	0	0	0	0	0	0	0
MIMAT0004854	mmu-miR-876-5p	chr4	36645422	36645443	-	22	0	0	0	0	0	0	0	0	0	0	0	0	0	0	0	0	0	0	0	0	0	0	0	0	0	0	0	0	0	0	0	0	0	0	0	0	0	0	0	0	0	0	0
MIMAT0004855	mmu-miR-876-3p	chr4	36645383	36645404	-	22	0	0	0	0	0	0	0	0	0	0	0	0	0	0	0	0	0	0	0	0	0	0	0	0	0	0	0	0	0	0	0	0	0	0	0	0	0	0	0	0	0	0	0
MIMAT0004856	mmu-miR-105	chrX	72591547	72591569	-	23	0	0	0	0	0	0	0	0	0	0	0	0	0	0	0	0	0	0	0	0	0	0	0	0	0	0	0	0	0	0	0	0	0	0	0	0	0	0	0	0	0	0	0
MIMAT0004857	mmu-miR-147-3p	chr2	122640850	122640871	+	22	93	218	241	156	118	96	82	155	33	132	49	35	117	74	21	18	7	9	8	3	34	55	26	50	28	167	21	44	20	21	29	50	66	88	51	69	40	72	124	31	85	46	47
MIMAT0004858	mmu-miR-18b-5p	chrX	52742381	52742403	-	23	0	0	0	0	0	0	0	0	0	0	0	0	0	0	0	1	0	0	0	0	0	0	0	0	0	0	0	0	0	0	0	0	0	0	0	0	0	0	0	0	0	0	0
MIMAT0004859	mmu-miR-193b-3p	chr16	13449570	13449591	+	22	0	0	0	0	0	0	0	0	0	0	0	0	0	0	0	0	0	0	0	0	0	0	0	0	0	0	0	0	0	0	0	0	0	0	0	0	0	0	0	0	0	0	0
MIMAT0004861	mmu-miR-877-5p	chr17	35960795	35960814	-	20	0	0	0	0	0	0	0	0	0	0	0	0	0	0	0	0	0	0	0	0	0	0	0	0	0	0	0	0	0	0	0	0	0	0	0	0	0	0	0	0	0	0	0
MIMAT0004862	mmu-miR-877-3p	chr17	35960731	35960752	-	22	0	0	0	0	0	0	1	0	0	0	0	0	0	0	0	1	0	0	0	0	0	0	0	0	0	0	0	0	0	0	0	0	0	0	0	0	0	1	0	0	0	0	0
MIMAT0004864	mmu-miR-297a-3p	chr2	10515869	10515890	+	22	0	0	0	0	0	1	0	0	0	0	0	0	0	0	0	0	0	0	0	0	0	0	0	0	0	0	0	0	0	0	0	0	0	0	0	0	0	0	0	0	0	0	0
MIMAT0004865	mmu-miR-297c-5p	chr2	10509026	10509047	+	22	0	0	0	0	0	0	0	0	0	0	0	0	0	0	0	0	0	0	0	0	0	0	0	0	0	0	0	0	0	0	0	0	0	0	0	0	0	0	0	0	0	0	0
MIMAT0004866	mmu-miR-297c-3p	chr2	10509065	10509086	+	22	0	0	0	0	0	1	0	0	0	0	0	0	0	0	0	0	0	0	0	0	0	0	0	0	0	0	0	0	0	0	0	0	0	0	0	0	0	0	0	0	0	0	0
MIMAT0004867	mmu-miR-327	chr14	44947483	44947501	-	19	0	0	0	0	0	0	0	0	0	0	0	0	0	0	0	0	0	0	0	0	0	0	0	0	0	0	0	0	0	0	0	0	0	0	0	0	0	0	0	0	0	0	0
MIMAT0004868	mmu-miR-343	chr7	19386688	19386707	+	20	0	0	0	0	0	0	0	0	0	0	0	0	0	0	0	0	0	0	0	0	0	0	0	0	0	0	0	0	0	0	0	0	0	0	0	0	0	0	0	0	0	0	0
MIMAT0004869	mmu-miR-421-3p	chrX	103572930	103572952	-	23	1	4	3	2	0	0	2	1	1	1	1	1	2	0	0	0	0	0	0	1	0	1	1	1	1	0	2	2	0	1	0	1	1	1	1	0	0	2	1	1	1	1	1
MIMAT0004870	mmu-miR-453	chr12	109735669	109735692	+	24	0	0	0	0	0	0	0	0	0	0	0	0	0	0	0	0	0	0	0	0	0	0	0	0	0	0	0	0	0	0	0	0	0	0	0	0	0	0	0	0	0	0	0
MIMAT0004871	mmu-miR-465b-5p	chrX	66829249	66829270	-	22	0	0	0	0	0	0	0	0	0	0	0	0	0	0	0	0	0	0	0	0	0	0	0	0	0	0	0	0	0	0	0	0	0	0	0	0	0	0	0	0	0	0	0
MIMAT0004872	mmu-miR-465b-3p	chrX	66829212	66829233	-	22	0	0	0	0	0	0	0	0	0	0	0	0	0	0	0	0	0	0	0	0	0	0	0	0	0	0	0	0	0	0	0	0	0	0	0	0	0	0	0	0	0	0	0
MIMAT0004873	mmu-miR-465c-5p	chrX	66826004	66826025	-	22	0	0	0	0	0	0	0	0	0	0	0	0	0	0	0	0	0	0	0	0	0	0	0	0	0	0	0	0	0	0	0	0	0	0	0	0	0	0	0	0	0	0	0
MIMAT0004874	mmu-miR-465c-3p	chrX	66825965	66825986	-	22	0	0	0	0	0	0	0	0	0	0	0	0	0	0	0	0	0	0	0	0	0	0	0	0	0	0	0	0	0	0	0	0	0	0	0	0	0	0	0	0	0	0	0
MIMAT0004875	mmu-miR-466b-5p	chr2	10474228	10474249	+	22	0	0	0	0	0	0	0	0	0	0	0	0	0	0	0	0	0	0	0	0	0	0	0	0	0	0	0	0	0	0	0	0	0	0	0	0	0	0	0	0	0	0	0
MIMAT0004876	mmu-miR-466b-3p	chr2	10474269	10474290	+	22	0	0	0	0	0	0	0	0	0	0	0	0	0	0	0	0	0	0	0	0	0	0	0	0	0	0	0	0	0	0	0	0	0	0	0	0	0	0	0	0	0	0	0
MIMAT0004877	mmu-miR-466c-5p	chr2	10481544	10481567	+	24	0	0	0	0	0	0	2	0	0	0	1	0	0	0	0	0	0	0	0	0	0	0	0	0	0	0	0	0	0	0	0	0	0	0	0	0	0	2	0	0	0	1	0
MIMAT0004878	mmu-miR-466c-3p	chr2	10481585	10481606	+	22	0	0	0	0	0	0	0	0	0	0	0	0	0	0	0	0	0	0	0	0	0	0	0	0	0	0	0	0	0	0	0	0	0	0	0	0	0	0	0	0	0	0	0
MIMAT0004879	mmu-miR-466e-5p	chr2	10479099	10479120	+	22	0	0	0	0	0	0	0	0	0	0	0	0	0	0	0	0	0	0	0	0	0	0	0	0	0	0	0	0	0	0	0	0	0	0	0	0	0	0	0	0	0	0	0
MIMAT0004880	mmu-miR-466e-3p	chr2	10479138	10479160	+	23	0	0	0	0	0	0	0	0	0	0	0	0	0	0	0	0	0	0	0	0	0	0	0	0	0	0	0	0	0	0	0	0	0	0	0	0	0	0	0	0	0	0	0
MIMAT0004881	mmu-miR-466f-5p	chr2	10466954	10466975	+	22	0	0	0	0	0	0	0	0	0	0	0	0	0	0	0	0	0	0	0	0	0	0	0	0	0	0	0	0	0	0	0	0	0	0	0	0	0	0	0	0	0	0	0
MIMAT0004882	mmu-miR-466f-3p	chr2	10466998	10467018	+	21	0	0	0	0	0	0	0	0	0	0	0	0	0	0	0	0	0	0	0	0	0	0	0	0	0	0	0	0	0	0	0	0	0	0	0	0	0	0	0	0	0	0	0
MIMAT0004883	mmu-miR-466g	chr2	10514642	10514662	+	21	0	0	0	0	0	0	0	0	0	0	0	0	0	0	0	0	0	0	0	0	0	0	0	0	0	0	0	0	0	0	0	0	0	0	0	0	0	0	0	0	0	0	0
MIMAT0004884	mmu-miR-466h-5p	chr2	10514901	10514922	+	22	0	0	0	0	0	0	0	0	0	0	0	0	0	0	0	0	0	0	0	0	0	0	0	0	0	0	0	0	0	0	0	0	0	0	0	0	0	0	0	0	0	0	0
MIMAT0004885	mmu-miR-467c-5p	chr2	10473941	10473962	+	22	0	0	0	0	0	0	0	0	0	0	0	0	0	1	0	0	0	0	0	0	0	0	0	0	0	0	0	1	0	0	0	0	0	0	0	0	0	0	0	0	0	0	0
MIMAT0004886	mmu-miR-467d-5p	chr2	10507640	10507661	+	22	0	0	0	0	0	0	0	0	0	0	1	0	0	0	0	0	0	0	0	0	0	0	0	0	0	0	0	0	0	0	0	0	0	0	0	0	0	0	0	0	0	1	0
MIMAT0004887	mmu-miR-467d-3p	chr2	10507676	10507697	+	22	0	0	0	0	0	0	0	0	0	0	0	0	0	0	0	0	0	0	0	0	0	0	0	0	0	0	0	0	0	0	0	0	0	0	0	0	0	0	0	0	0	0	0
MIMAT0004888	mmu-miR-493-3p	chr12	109580283	109580305	+	23	0	0	0	0	0	0	0	0	0	0	0	0	0	0	0	0	0	0	0	0	0	0	0	0	0	0	0	0	0	0	0	0	0	0	0	0	0	0	0	0	0	0	0
MIMAT0004889	mmu-miR-504-5p	chrX	59097705	59097726	-	22	0	0	0	0	0	0	0	0	0	0	0	0	0	0	0	0	0	0	0	0	0	0	0	0	0	0	0	0	0	0	0	0	0	0	0	0	0	0	0	0	0	0	0
MIMAT0004890	mmu-miR-509-5p	chrX	68010149	68010170	-	22	0	0	0	0	0	0	0	0	0	0	0	0	0	0	0	0	0	0	0	0	0	0	0	0	0	0	0	0	0	0	0	0	0	0	0	0	0	0	0	0	0	0	0
MIMAT0004891	mmu-miR-509-3p	chrX	68010115	68010135	-	21	0	0	0	0	0	0	0	0	0	0	0	0	0	0	0	0	0	0	0	0	0	0	0	0	0	0	0	0	0	0	0	0	0	0	0	0	0	0	0	0	0	0	0
MIMAT0004892	mmu-miR-568	chr16	43640665	43640684	+	20	0	0	0	0	0	0	0	0	0	0	0	0	0	0	0	0	0	0	0	0	0	0	0	0	0	0	0	0	0	0	0	0	0	0	0	0	0	0	0	0	0	0	0
MIMAT0004893	mmu-miR-574-5p	chr5	64970328	64970350	+	23	0	0	0	0	0	0	0	0	0	0	0	0	0	0	0	0	0	0	0	0	0	0	0	0	0	0	0	0	0	0	0	0	0	0	0	0	0	0	0	0	0	0	0
MIMAT0004894	mmu-miR-574-3p	chr5	64970364	64970385	+	22	2	3	6	4	4	3	2	5	1	2	0	0	2	1	1	4	0	0	0	1	0	0	1	2	2	2	0	0	0	1	2	1	1	2	1	2	1	2	4	1	1	0	0
MIMAT0004897	mmu-miR-654-5p	chr12	109723235	109723256	+	22	0	0	0	0	0	0	0	0	0	0	0	0	0	0	0	0	0	0	0	0	0	0	0	0	0	0	0	0	0	0	0	0	0	0	0	0	0	0	0	0	0	0	0
MIMAT0004898	mmu-miR-654-3p	chr12	109723270	109723291	+	22	0	0	0	0	0	0	0	0	0	0	0	0	0	0	0	0	0	0	0	0	0	0	0	0	0	0	0	0	0	0	0	0	0	0	0	0	0	0	0	0	0	0	0
MIMAT0004899	mmu-miR-92b-3p	chr3	89227126	89227147	-	22	1	2	1	0	0	0	0	0	0	1	0	0	0	0	0	0	0	0	0	0	0	0	0	0	0	1	0	0	0	0	0	1	1	0	0	0	0	0	0	0	1	0	0
MIMAT0004930	mmu-miR-466d-5p	chr2	10511977	10511998	+	22	0	0	0	0	0	0	0	0	0	0	0	0	0	0	0	0	0	0	0	0	0	0	0	0	0	0	0	0	0	0	0	0	0	0	0	0	0	0	0	0	0	0	0
MIMAT0004931	mmu-miR-466d-3p	chr2	10512017	10512037	+	21	0	0	0	0	0	0	0	0	0	0	0	0	0	1	0	0	0	0	0	0	1	0	0	0	0	0	0	0	0	0	0	0	0	0	0	0	0	0	0	0	0	0	0
MIMAT0004932	mmu-miR-878-5p	chrX	66801554	66801575	-	22	0	0	0	0	0	0	0	0	0	0	0	0	0	0	0	0	0	0	0	0	0	0	0	0	0	0	0	0	0	0	0	0	0	0	0	0	0	0	0	0	0	0	0
MIMAT0004933	mmu-miR-878-3p	chrX	66801518	66801539	-	22	0	0	0	0	0	0	0	0	0	0	0	0	0	0	0	0	0	0	0	0	0	0	0	0	0	0	0	0	0	0	0	0	0	0	0	0	0	0	0	0	0	0	0
MIMAT0004934	mmu-miR-872-5p	chr4	94665167	94665187	+	21	10	33	16	29	8	34	7	6	9	15	8	2	8	7	5	7	1	3	1	1	5	7	2	10	9	28	4	4	2	7	4	5	10	6	10	5	14	6	5	8	10	7	3
MIMAT0004935	mmu-miR-872-3p	chr4	94665206	94665227	+	22	0	2	0	1	1	0	0	1	1	0	0	0	0	0	0	0	0	0	1	0	0	0	0	0	0	0	0	0	0	0	0	0	1	0	0	1	0	0	1	1	0	0	0
MIMAT0004936	mmu-miR-873a-5p	chr4	36668556	36668576	-	21	0	0	0	0	0	0	0	0	0	0	0	0	1	0	0	0	0	0	0	0	0	0	0	0	0	0	0	0	0	0	0	0	0	0	0	0	0	0	0	0	0	0	0
MIMAT0004937	mmu-miR-875-5p	chr15	35661016	35661037	-	22	0	0	0	0	0	0	0	0	0	0	0	0	0	0	0	0	0	0	0	0	0	0	0	0	0	0	0	0	0	0	0	0	0	0	0	0	0	0	0	0	0	0	0
MIMAT0004938	mmu-miR-875-3p	chr15	35660982	35661002	-	21	0	0	0	0	0	0	0	0	0	0	0	0	0	0	0	0	0	0	0	0	0	0	0	0	0	0	0	0	0	0	0	0	0	0	0	0	0	0	0	0	0	0	0
MIMAT0004939	mmu-miR-208b-3p	chr14	54975710	54975731	-	22	0	0	0	0	0	0	0	0	0	0	0	0	0	0	0	0	0	0	0	0	0	0	0	0	0	0	0	0	0	0	0	0	0	0	0	0	0	0	0	0	0	0	0
MIMAT0004940	mmu-miR-511-5p	chr2	14261013	14261033	+	21	0	0	0	0	0	0	0	0	0	0	0	0	0	0	0	0	0	0	0	0	0	0	0	0	0	0	0	0	0	0	0	0	0	0	0	0	0	0	0	0	0	0	0
MIMAT0004941	mmu-miR-544-3p	chr12	109729371	109729392	+	22	0	0	0	0	0	0	0	0	0	0	0	0	0	0	0	0	0	0	0	0	0	0	0	0	0	0	0	0	0	0	0	0	0	0	0	0	0	0	0	0	0	0	0
MIMAT0004942	mmu-miR-598-3p	chr14	63727236	63727257	+	22	0	0	1	0	0	0	0	0	1	2	0	0	0	0	0	0	0	0	0	0	0	0	0	0	0	0	0	0	0	0	0	0	0	0	0	0	0	0	0	1	1	0	0
MIMAT0004943	mmu-miR-653-5p	chr6	3721355	3721375	-	21	0	0	0	0	0	0	0	0	0	0	0	0	0	0	0	0	0	0	0	0	0	0	0	0	0	0	0	0	0	0	0	0	0	0	0	0	0	0	0	0	0	0	0
MIMAT0005291	mmu-miR-582-5p	chr13	109324753	109324774	+	22	1	0	0	1	1	0	0	0	0	2	0	0	0	0	0	0	0	0	0	0	1	0	0	0	0	3	0	1	0	0	0	1	0	0	0	1	0	0	0	0	1	0	0
MIMAT0005292	mmu-miR-582-3p	chr13	109324790	109324810	+	21	5	7	2	2	1	10	2	1	3	2	0	0	1	1	1	0	0	2	0	0	4	3	1	3	2	11	0	0	0	1	4	3	2	1	1	1	4	2	1	3	1	0	0
MIMAT0005293	mmu-miR-467e-5p	chr2	10505731	10505752	+	22	0	2	0	0	0	0	0	0	0	1	1	0	0	0	0	1	0	0	0	0	0	0	0	0	0	0	0	0	1	0	0	0	1	0	0	0	0	0	0	0	1	1	0
MIMAT0005294	mmu-miR-467e-3p	chr2	10505768	10505789	+	22	0	0	0	0	0	0	0	0	0	0	0	0	0	0	0	0	0	0	0	0	0	0	0	0	0	0	0	0	0	1	0	0	0	0	0	0	0	0	0	0	0	0	0
MIMAT0005295	mmu-miR-376c-5p	chr12	109722733	109722754	+	22	0	0	0	0	0	0	0	0	0	0	0	0	0	0	0	0	0	0	0	0	0	0	0	0	0	0	0	0	0	0	0	0	0	0	0	0	0	0	0	0	0	0	0
MIMAT0005438	mmu-miR-30c-2-3p	chr1	23291754	23291775	+	22	5	17	8	7	1	2	2	2	5	2	2	1	2	3	1	4	0	0	0	1	5	1	0	0	0	9	1	2	1	1	3	3	5	3	2	1	1	2	2	5	1	2	1
MIMAT0005439	mmu-let-7c-2-3p	chr15	85706664	85706685	+	22	8	6	13	11	3	0	1	4	2	0	1	0	2	1	1	1	0	3	1	1	1	2	0	1	1	5	4	0	0	2	3	4	2	5	4	2	0	1	3	2	0	1	0
MIMAT0005440	mmu-miR-24-2-5p	chr8	84208839	84208860	+	22	16	34	33	43	18	29	13	12	5	16	8	5	14	3	3	19	2	2	8	4	15	9	3	8	8	24	6	9	18	9	13	9	10	12	14	11	12	11	10	5	10	7	7
MIMAT0005443	mmu-miR-181a-2-3p	chr2	38852785	38852806	+	22	0	0	1	0	0	0	0	0	0	0	0	0	0	0	0	0	0	0	0	0	0	0	0	0	0	0	0	0	0	0	0	0	0	0	0	0	0	0	0	0	0	0	0
MIMAT0005444	mmu-miR-218-2-3p	chr11	35616882	35616903	+	22	0	1	0	0	0	0	0	0	0	0	0	0	0	0	0	4	0	0	0	0	0	0	0	0	0	1	0	0	0	0	0	0	0	0	0	0	0	0	0	0	0	0	0
MIMAT0005447	mmu-miR-449b	chr13	113037429	113037448	+	20	0	0	0	0	0	0	0	0	0	1	0	0	0	0	0	0	0	0	0	0	0	0	0	0	0	0	0	0	0	0	0	0	0	0	0	0	0	0	0	0	1	0	0
MIMAT0005448	mmu-miR-467b-5p	chr2	10481256	10481276	+	21	0	0	0	0	0	0	0	0	0	0	0	0	0	0	0	0	0	0	0	0	0	0	0	0	0	0	0	0	0	0	0	0	0	0	0	0	0	0	0	0	0	0	0
MIMAT0005460	mmu-miR-1224-5p	chr16	20604452	20604472	+	21	0	0	0	0	0	0	0	0	0	0	0	0	0	0	0	0	0	0	0	0	0	0	0	0	0	0	0	0	0	0	0	0	0	0	0	0	0	0	0	0	0	0	0
MIMAT0005830	mmu-miR-466l-3p	chr2	10516156	10516177	+	22	0	0	0	0	0	0	0	0	0	0	0	0	0	0	0	0	0	0	0	0	0	0	0	0	0	0	0	0	0	0	0	0	0	0	0	0	0	0	0	0	0	0	0
MIMAT0005831	mmu-miR-669k-3p	chr2	10475364	10475384	+	21	0	0	0	0	0	0	0	0	0	0	0	0	0	0	0	0	0	0	0	0	0	0	0	0	0	0	0	0	0	0	0	0	0	0	0	0	0	0	0	0	0	0	0
MIMAT0005832	mmu-miR-669g	chr2	10477170	10477192	+	23	0	0	0	0	0	0	0	0	0	0	0	0	0	0	0	0	0	0	0	0	0	0	0	0	0	0	0	0	0	0	0	0	0	0	0	0	0	0	0	0	0	0	0
MIMAT0005833	mmu-miR-669d-5p	chr2	10468384	10468405	+	22	0	0	0	0	0	0	0	0	0	0	0	0	0	0	0	0	0	0	0	0	0	0	0	0	0	0	0	0	0	0	0	0	0	0	0	0	0	0	0	0	0	0	0
MIMAT0005834	mmu-miR-466i-3p	chr13	17747552	17747573	+	22	0	0	0	0	0	0	0	0	0	0	0	0	0	0	0	0	0	0	0	0	0	0	0	0	0	0	0	0	0	0	0	0	0	0	0	0	0	0	0	0	0	0	0
MIMAT0005835	mmu-miR-1b-5p	chr18	10785486	10785506	+	21	0	0	0	0	0	0	0	0	0	0	0	0	0	0	0	0	0	0	0	0	0	0	0	0	0	0	0	0	0	0	0	0	0	0	0	0	0	0	0	0	0	0	0
MIMAT0005837	mmu-miR-1187	chr5	82798964	82798986	-	23	0	0	0	0	0	0	0	0	0	0	0	0	0	0	0	0	0	0	0	0	0	0	0	0	0	0	0	0	0	0	0	0	0	0	0	0	0	0	0	0	0	0	0
MIMAT0005838	mmu-miR-669j	chr2	10477989	10478010	+	22	0	0	0	0	0	0	0	0	0	0	0	0	0	0	0	0	0	0	0	0	0	0	0	0	0	0	0	0	0	0	0	0	0	0	0	0	0	0	0	0	0	0	0
MIMAT0005839	mmu-miR-669f-3p	chr2	10467285	10467307	+	23	0	0	0	0	0	0	0	0	0	0	0	0	0	0	0	0	0	0	0	0	0	0	0	0	0	0	0	0	0	0	0	0	0	0	0	0	0	0	0	0	0	0	0
MIMAT0005840	mmu-miR-669i	chr2	10517671	10517691	+	21	0	0	0	0	0	0	0	0	0	0	0	0	0	0	0	0	0	0	0	0	0	0	0	0	0	0	0	0	0	0	0	0	0	0	0	0	0	0	0	0	0	0	0
MIMAT0005841	mmu-miR-669h-5p	chr2	10518174	10518197	+	24	0	0	0	0	0	0	0	0	0	0	0	0	0	0	0	0	0	0	0	0	0	0	0	0	0	0	0	0	0	0	0	0	0	0	0	0	0	0	0	0	0	0	0
MIMAT0005842	mmu-miR-669h-3p	chr2	10518219	10518240	+	22	0	0	0	0	0	0	0	0	0	0	0	0	0	0	0	0	0	0	0	0	0	0	0	0	0	0	0	0	0	0	0	0	0	0	0	0	0	0	0	0	0	0	0
MIMAT0005843	mmu-miR-1188-5p	chr12	109611841	109611861	+	21	0	0	0	0	0	0	0	0	0	0	0	0	0	0	0	0	0	0	0	0	0	0	0	0	0	0	0	0	0	0	0	0	0	0	0	0	0	0	0	0	0	0	0
MIMAT0005844	mmu-miR-466f	chr13	71107108	71107129	+	22	0	0	0	0	0	0	0	0	0	0	0	0	0	0	0	0	0	0	0	0	0	0	0	0	0	0	0	0	0	0	0	0	0	0	0	0	0	0	0	0	0	0	0
MIMAT0005845	mmu-miR-466k	chr3	85467396	85467418	+	23	0	0	0	0	0	0	0	0	0	0	0	0	0	0	0	0	0	0	0	0	0	0	0	0	0	0	0	0	0	0	0	0	0	0	0	0	0	0	0	0	0	0	0
MIMAT0005846	mmu-miR-467f	chr11	69635419	69635439	-	21	0	0	0	0	0	0	0	0	0	0	0	0	0	0	0	0	0	0	0	0	0	0	0	0	0	0	0	0	0	0	0	0	0	0	0	0	0	0	0	0	0	0	0
MIMAT0005847	mmu-miR-1190	chr12	101021692	101021713	-	22	0	0	0	0	0	0	0	0	0	0	0	0	0	0	0	0	0	0	0	0	0	0	0	0	0	0	0	0	0	0	0	0	0	0	0	0	0	0	0	0	0	0	0
MIMAT0005848	mmu-miR-466j	chr10	60960802	60960824	+	23	0	0	0	0	0	0	0	0	0	0	0	0	0	0	0	0	0	0	0	0	0	0	0	0	0	0	0	0	0	0	0	0	0	0	0	0	0	0	0	0	0	0	0
MIMAT0005849	mmu-miR-1191a	chr7	27205615	27205635	+	21	0	0	0	0	0	1	0	0	0	0	0	0	0	0	0	0	1	0	0	0	0	0	1	0	0	1	0	0	0	0	0	0	0	0	0	0	0	0	0	0	0	0	0
MIMAT0005850	mmu-miR-1192	chr19	23149450	23149471	+	22	0	0	0	0	0	0	0	0	0	0	0	0	0	0	0	0	0	0	0	0	0	0	0	0	0	0	0	0	0	0	0	0	0	0	0	0	0	0	0	0	0	0	0
MIMAT0005851	mmu-miR-1193-3p	chr12	109715750	109715770	+	21	0	0	1	0	0	0	0	0	0	0	0	0	0	0	0	0	0	0	0	0	0	0	0	0	0	0	0	0	0	0	0	0	0	0	0	0	0	0	0	0	0	0	0
MIMAT0005853	mmu-miR-669e-5p	chr2	10467537	10467558	+	22	0	0	0	0	0	0	0	0	0	0	0	0	0	0	0	0	0	0	0	0	0	0	0	0	0	0	0	0	0	0	0	0	0	0	0	0	0	0	0	0	0	0	0
MIMAT0005854	mmu-miR-467g	chr5	34732872	34732892	-	21	0	0	0	0	0	0	0	0	0	0	0	0	0	0	0	0	0	0	0	0	0	0	0	0	0	0	0	0	0	0	0	0	0	0	0	0	0	0	0	0	0	0	0
MIMAT0005855	mmu-miR-467h	chr9	115381898	115381919	+	22	0	0	0	0	0	0	0	0	0	0	0	0	0	0	0	0	0	0	0	0	0	0	0	0	0	0	0	0	0	0	0	0	0	0	0	0	0	0	0	0	0	0	0
MIMAT0005856	mmu-miR-1195	chr17	70860558	70860580	-	23	0	0	0	0	0	0	0	0	0	0	0	0	0	0	0	0	0	0	0	0	0	0	0	0	0	0	0	0	0	0	0	0	0	0	0	0	0	0	0	0	0	0	0
MIMAT0005858	mmu-miR-1197-3p	chr12	109712396	109712416	+	21	0	0	0	0	0	0	0	0	0	0	0	0	0	0	0	0	0	0	0	0	0	0	0	0	0	0	0	0	0	0	0	0	0	0	0	0	0	0	0	0	0	0	0
MIMAT0005859	mmu-miR-1198-5p	chrX	7807142	7807163	+	22	0	0	5	2	0	2	0	1	2	3	3	1	1	0	0	0	1	0	2	0	4	2	1	1	1	2	1	2	0	0	0	0	0	2	1	0	1	0	1	2	2	3	1
MIMAT0005860	mmu-miR-1199-5p	chr8	84011594	84011613	-	20	0	0	0	0	0	0	0	0	0	0	0	0	0	0	0	0	0	0	0	0	0	0	0	0	0	0	0	0	0	0	0	0	0	0	0	0	0	0	0	0	0	0	0
MIMAT0007863	mmu-miR-1902	chr2	104428871	104428892	-	22	0	0	0	0	0	0	0	0	0	0	0	0	0	0	0	0	0	0	0	1	0	1	0	0	0	0	0	0	0	0	0	0	0	0	0	0	0	0	0	0	0	0	0
MIMAT0007864	mmu-miR-1897-5p	chr3	34638474	34638495	+	22	0	0	0	0	0	0	0	0	0	0	0	0	0	0	0	0	0	0	0	0	0	0	0	0	0	0	0	0	0	0	0	0	0	0	0	0	0	0	0	0	0	0	0
MIMAT0007865	mmu-miR-1897-3p	chr3	34638511	34638532	+	22	0	0	0	0	0	0	0	0	0	0	0	0	0	0	0	0	0	0	0	0	0	0	0	0	0	0	0	0	0	0	0	0	0	0	0	0	0	0	0	0	0	0	0
MIMAT0007866	mmu-miR-1905	chr3	88536311	88536332	-	22	0	0	0	0	0	0	0	0	0	0	0	0	0	0	0	0	0	0	0	0	0	0	0	0	0	0	0	0	0	0	0	0	0	0	0	0	0	0	0	0	0	0	0
MIMAT0007867	mmu-miR-1895	chr3	134240515	134240536	-	22	0	0	0	0	0	1	0	0	0	0	0	0	0	0	0	0	0	0	0	0	0	0	0	0	0	1	0	0	0	0	0	0	0	0	0	0	0	0	0	0	0	0	0
MIMAT0007868	mmu-miR-1903	chr8	128359251	128359272	+	22	0	0	0	0	0	0	0	0	0	0	0	0	0	0	0	0	0	0	0	0	0	1	0	0	0	0	0	0	0	0	0	0	0	0	0	0	0	0	0	0	0	0	0
MIMAT0007869	mmu-miR-1899	chr9	8246796	8246817	+	22	0	0	0	0	0	0	0	0	0	0	0	0	0	0	0	0	0	0	0	0	0	0	0	0	0	0	0	0	0	0	0	0	0	0	0	0	0	0	0	0	0	0	0
MIMAT0007870	mmu-miR-1900	chr9	21032261	21032282	-	22	0	0	0	0	0	0	0	0	0	0	0	0	0	0	0	0	0	0	0	0	0	0	0	0	0	0	0	0	0	0	0	0	0	0	0	0	0	0	0	0	0	0	0
MIMAT0007871	mmu-miR-1892	chr12	54645943	54645964	-	22	0	0	0	0	0	0	0	0	1	0	1	0	2	0	0	0	0	0	0	0	0	0	0	0	0	1	0	0	0	0	0	0	0	0	0	0	0	0	0	1	0	1	0
MIMAT0007872	mmu-miR-1906	chr12	109544588	109544609	+	22	0	0	0	0	0	0	0	0	0	0	0	0	0	0	0	0	0	0	0	0	0	0	0	0	0	0	0	0	0	0	0	0	0	0	0	0	0	0	0	0	0	0	0
MIMAT0007873	mmu-miR-1896	chr13	21445209	21445230	+	22	0	0	0	0	0	0	0	0	0	0	0	0	0	0	0	0	0	0	0	0	0	0	0	0	0	0	0	0	0	0	0	0	0	0	0	0	0	0	0	0	0	0	0
MIMAT0007874	mmu-miR-1904	chr13	109903819	109903840	+	22	0	0	0	0	0	0	0	0	0	0	0	0	0	0	0	0	0	0	0	0	0	0	0	0	0	0	0	0	0	0	0	0	0	0	0	0	0	0	0	0	0	0	0
MIMAT0007875	mmu-miR-1898	chr15	12171502	12171523	+	22	0	0	0	0	0	0	0	0	0	0	0	0	0	0	0	0	0	0	0	0	0	0	0	0	0	0	0	0	0	0	0	0	0	0	0	0	0	0	0	0	0	0	0
MIMAT0007876	mmu-miR-1907	chr15	50889035	50889056	-	22	0	0	0	0	1	0	0	0	0	0	0	0	0	0	0	0	0	0	0	0	0	1	0	0	0	0	0	0	0	0	0	0	0	0	0	1	0	0	0	0	0	0	0
MIMAT0007877	mmu-miR-1894-5p	chr17	35917899	35917920	+	22	0	0	0	0	0	0	0	0	0	0	0	0	0	0	0	0	0	0	0	0	0	0	0	0	0	0	0	0	0	0	0	0	0	0	0	0	0	0	0	0	0	0	0
MIMAT0007878	mmu-miR-1894-3p	chr17	35917938	35917959	+	22	0	1	0	0	0	0	0	0	0	0	0	0	0	0	0	0	0	0	0	0	0	0	0	0	1	0	0	0	0	0	0	0	0	0	0	0	0	0	0	0	0	0	0
MIMAT0007879	mmu-miR-1893	chr18	6490574	6490595	-	22	0	0	0	0	0	0	2	0	0	0	0	0	0	1	0	0	0	0	0	0	0	0	0	0	0	0	0	0	0	0	0	0	0	0	0	0	0	2	0	0	0	0	0
MIMAT0007880	mmu-miR-1901	chr18	11840371	11840392	-	22	0	0	0	0	0	0	0	0	0	0	0	0	0	0	0	0	0	0	0	0	0	0	0	0	0	0	0	0	0	0	0	0	0	0	0	0	0	0	0	0	0	0	0
MIMAT0009390	mmu-miR-1927	chr1	160295885	160295907	-	23	0	0	0	0	0	0	0	0	0	0	0	0	0	0	0	0	0	0	0	0	0	0	0	0	0	0	0	0	0	0	0	0	0	0	0	0	0	0	0	0	0	0	0
MIMAT0009391	mmu-miR-1928	chr1	74206562	74206578	-	17	0	0	0	0	0	0	0	0	0	0	0	0	0	0	0	0	0	0	0	0	0	0	0	0	0	0	0	0	0	0	0	0	0	0	0	0	0	0	0	0	0	0	0
MIMAT0009392	mmu-miR-1929-5p	chr10	44359692	44359714	+	23	0	0	0	0	0	0	0	0	0	0	0	0	0	0	0	0	0	0	0	0	0	0	0	0	0	0	0	0	0	0	0	0	0	0	0	0	0	0	0	0	0	0	0
MIMAT0009393	mmu-miR-1930-5p	chr10	77641236	77641257	+	22	0	0	0	0	0	0	0	0	0	0	0	0	0	0	0	0	0	0	0	0	0	0	0	0	0	0	0	0	0	0	0	0	0	0	0	0	0	0	0	0	0	0	0
MIMAT0009394	mmu-miR-1931	chr10	93162879	93162900	+	22	0	0	0	0	0	0	0	0	0	0	0	0	0	0	0	0	0	0	0	0	0	0	0	0	0	0	0	0	0	0	0	0	0	0	0	0	0	0	0	0	0	0	0
MIMAT0009395	mmu-miR-1932	chr11	119390524	119390545	+	22	182	231	99	295	244	57	119	98	56	161	101	64	35	126	25	62	32	109	82	85	42	83	49	74	84	89	27	46	46	69	28	98	69	36	97	142	24	105	78	52	103	94	86
MIMAT0009396	mmu-miR-1933-5p	chr11	21344640	21344663	-	24	0	0	0	0	0	0	0	0	0	0	0	0	0	0	0	0	0	0	0	0	0	0	0	0	0	0	0	0	0	0	0	0	0	0	0	0	0	0	0	0	0	0	0
MIMAT0009397	mmu-miR-1933-3p	chr11	21344600	21344621	-	22	0	0	0	0	0	0	0	0	0	0	0	0	0	0	0	0	0	0	1	0	0	0	0	0	0	0	0	0	0	0	0	0	0	0	0	0	0	0	0	0	0	0	0
MIMAT0009398	mmu-miR-1934-5p	chr11	69663055	69663077	+	23	0	0	0	0	0	0	0	0	1	0	0	0	0	0	0	0	0	0	0	0	0	0	0	0	0	0	0	0	0	0	0	0	0	0	0	0	0	0	0	1	0	0	0
MIMAT0009400	mmu-miR-1936	chr12	102684943	102684965	-	23	0	0	1	1	0	1	0	0	0	0	0	0	0	1	1	0	0	0	0	0	1	2	0	2	0	0	0	0	0	1	0	0	0	0	0	0	0	0	0	0	0	0	0
MIMAT0009402	mmu-miR-1938	chr12	40222782	40222803	-	22	1	1	1	0	2	1	1	6	2	1	2	1	0	1	3	0	2	2	0	1	3	0	1	1	0	3	1	1	2	0	1	1	0	0	0	1	0	1	5	2	1	2	1
MIMAT0009405	mmu-miR-1941-5p	chr15	101369364	101369387	+	24	0	0	0	0	0	0	0	0	0	0	0	0	0	0	0	0	0	0	0	0	0	0	0	0	0	0	0	0	0	0	0	0	0	0	0	0	0	0	0	0	0	0	0
MIMAT0009406	mmu-miR-1941-3p	chr15	101369401	101369421	+	21	0	0	0	0	0	0	0	0	0	0	0	0	0	0	0	0	0	0	0	0	0	0	0	0	0	0	0	0	0	0	0	0	0	0	0	0	0	0	0	0	0	0	0
MIMAT0009407	mmu-miR-1942	chr15	76215621	76215641	-	21	0	0	0	0	0	0	0	0	0	0	0	0	0	0	0	0	0	0	1	0	0	0	0	0	0	0	0	0	0	0	0	0	0	0	0	0	0	0	0	0	0	0	0
MIMAT0009408	mmu-miR-1943-5p	chr15	79375271	79375293	-	23	0	2	0	1	0	0	0	0	0	0	0	0	0	0	0	0	0	0	0	0	0	2	0	1	0	0	0	0	0	0	0	0	1	0	0	0	0	0	0	0	0	0	0
MIMAT0009410	mmu-miR-1945	chr16	11254381	11254402	-	22	0	0	0	0	0	0	0	0	0	0	0	0	0	0	0	0	0	0	0	0	0	0	0	0	0	0	0	0	0	0	0	0	0	0	0	0	0	0	0	0	0	0	0
MIMAT0009411	mmu-miR-1306-3p	chr16	18284248	18284268	-	21	0	0	1	1	0	0	0	0	0	0	0	0	0	0	0	0	0	0	0	0	0	0	0	0	0	0	0	0	0	0	0	0	0	0	0	0	0	0	0	0	0	0	0
MIMAT0009412	mmu-miR-1946a	chr16	32267540	32267566	-	27	0	0	0	0	0	0	0	0	0	0	0	0	0	0	0	0	0	0	0	0	0	0	0	0	0	0	0	0	0	0	0	0	0	0	0	0	0	0	0	0	0	0	0
MIMAT0009413	mmu-miR-1947-5p	chr16	33105375	33105396	+	22	1	3	1	2	1	0	2	2	1	0	0	0	1	0	1	1	1	0	0	1	0	1	0	0	0	1	0	0	0	0	1	1	1	0	1	1	0	2	2	1	0	0	0
MIMAT0009415	mmu-miR-1948-3p	chr18	12714862	12714883	+	22	0	0	0	0	0	0	0	0	0	0	0	0	0	0	0	0	0	0	0	0	0	0	0	0	0	0	0	1	0	0	0	0	0	0	0	0	0	0	0	0	0	0	0
MIMAT0009416	mmu-miR-1949	chr18	35554612	35554635	+	24	0	0	0	0	0	1	0	0	0	0	0	0	0	0	0	2	0	0	0	0	0	0	0	0	0	1	0	0	0	0	1	0	0	0	0	0	0	0	0	0	0	0	0
MIMAT0009417	mmu-miR-1950	chr19	34965402	34965423	+	22	0	0	0	0	0	0	0	0	0	0	0	0	0	0	0	0	0	0	0	0	0	0	0	0	0	0	0	0	0	0	0	0	0	0	0	0	0	0	0	0	0	0	0
MIMAT0009418	mmu-miR-669l-5p	chr2	10468989	10469010	+	22	0	1	0	0	0	1	0	0	0	0	0	0	0	0	0	2	0	0	0	0	0	0	0	0	0	0	0	0	0	0	0	0	0	0	0	0	0	0	0	0	0	0	0
MIMAT0009419	mmu-miR-669m-3p	chr2	10512847	10512868	+	22	0	0	0	0	0	0	0	0	0	0	0	0	0	0	0	0	0	0	0	0	0	0	0	0	0	0	0	0	0	0	0	0	0	0	0	0	0	0	0	0	0	0	0
MIMAT0009421	mmu-miR-669o-5p	chr2	10514318	10514340	+	23	0	0	0	0	0	0	0	0	0	0	0	0	0	0	0	0	0	0	0	0	0	0	0	0	0	0	0	0	0	0	0	0	0	0	0	0	0	0	0	0	0	0	0
MIMAT0009422	mmu-miR-1951	chr2	115638777	115638798	+	22	0	0	0	0	0	0	0	0	0	0	0	0	0	0	0	0	0	0	0	0	0	0	0	0	0	0	0	0	0	0	0	0	0	0	0	0	0	0	0	0	0	0	0
MIMAT0009423	mmu-miR-1952	chr2	138819943	138819959	+	17	0	0	0	0	0	0	0	0	0	0	0	0	0	0	0	0	0	0	0	0	0	0	0	0	0	0	0	0	0	0	0	0	0	0	0	0	0	0	0	0	0	0	0
MIMAT0009424	mmu-miR-1953	chr2	151967581	151967602	-	22	0	0	0	0	0	0	0	0	0	0	0	0	0	0	0	0	0	0	0	0	0	0	1	0	0	0	0	0	0	0	0	0	0	0	0	0	0	0	0	0	0	0	0
MIMAT0009425	mmu-miR-1954	chr2	32652342	32652362	+	21	0	0	0	0	0	0	0	0	0	0	0	0	0	0	0	0	0	1	0	0	0	0	0	0	0	0	0	0	0	0	0	0	0	0	0	0	0	0	0	0	0	0	0
MIMAT0009426	mmu-miR-1955-5p	chr2	92191994	92192018	+	25	0	0	0	0	0	0	0	0	0	0	0	0	0	0	0	0	0	0	0	0	0	0	0	0	0	0	0	0	0	0	0	0	0	0	0	0	0	0	0	0	0	0	0
MIMAT0009427	mmu-miR-669n	chr3	115979905	115979924	+	20	0	0	0	0	0	0	0	0	0	0	0	0	0	0	0	0	0	0	0	0	0	0	0	0	0	0	0	0	0	0	0	0	0	0	0	0	0	0	0	0	0	0	0
MIMAT0009428	mmu-miR-1956	chr3	138526425	138526446	+	22	0	1	0	0	0	0	0	0	0	0	0	0	0	0	0	0	0	0	0	0	0	0	0	0	0	0	0	0	0	1	0	0	0	0	0	0	0	0	0	0	0	0	0
MIMAT0009431	mmu-miR-1958	chr4	48213134	48213155	-	22	0	0	0	0	0	0	0	0	0	0	0	0	0	0	0	0	0	0	0	0	0	0	0	0	0	0	0	0	0	0	0	0	0	0	0	0	0	0	0	0	0	0	0
MIMAT0009433	mmu-miR-1960	chr5	30170751	30170772	+	22	0	0	0	1	0	0	0	0	0	0	0	0	0	0	0	0	0	0	0	0	0	0	0	1	0	0	0	0	0	0	0	0	0	0	0	0	0	0	0	0	0	0	0
MIMAT0009434	mmu-miR-1961	chr5	92788465	92788481	-	17	0	0	1	0	0	0	0	0	0	0	0	0	0	0	0	0	0	0	0	0	0	0	0	0	0	1	0	0	0	0	0	0	0	0	0	0	0	0	0	0	0	0	0
MIMAT0009435	mmu-miR-1962	chr7	135566234	135566255	+	22	0	0	0	0	0	0	0	0	0	0	0	0	0	0	0	0	0	0	0	0	0	0	0	0	0	0	1	0	0	0	0	0	0	0	0	0	0	0	0	0	0	0	0
MIMAT0009436	mmu-miR-1963	chr7	29083671	29083693	-	23	0	0	0	0	0	0	0	0	0	0	0	0	0	0	0	0	0	0	0	0	0	0	0	0	0	0	0	0	0	0	0	0	0	0	0	0	0	0	0	0	0	0	0
MIMAT0009437	mmu-miR-1964-3p	chr7	29773344	29773365	+	22	1	1	0	0	0	0	1	0	0	0	0	0	1	0	0	0	0	0	0	0	0	0	0	0	0	0	0	0	0	0	0	1	0	0	0	0	0	1	0	0	0	0	0
MIMAT0009439	mmu-miR-1966-5p	chr8	105615481	105615505	+	25	0	0	0	0	0	0	0	0	0	0	0	0	0	0	0	0	0	0	0	0	0	0	0	0	0	0	0	0	0	0	0	0	0	0	0	0	0	0	0	0	0	0	0
MIMAT0009440	mmu-miR-1967	chr8	124022688	124022710	+	23	0	0	0	0	0	0	0	0	0	0	0	0	0	0	0	0	0	0	0	0	0	0	0	0	0	0	0	0	0	0	0	0	0	0	0	0	0	0	0	0	0	0	0
MIMAT0009441	mmu-miR-1968-5p	chr8	13189068	13189091	-	24	1	4	5	3	5	1	0	2	3	0	2	2	1	0	0	2	0	0	2	0	3	4	1	0	1	6	0	0	1	2	1	1	1	2	1	3	0	0	2	3	0	2	3
MIMAT0009442	mmu-miR-1969	chr8	70925541	70925563	+	23	0	0	0	0	0	0	0	0	0	0	0	0	0	0	0	0	0	0	0	0	0	0	0	0	0	0	0	0	0	0	0	0	0	0	0	0	0	0	0	0	0	0	0
MIMAT0009443	mmu-miR-1946b	chr9	21613452	21613477	-	26	0	0	0	0	0	0	0	0	0	0	0	0	0	0	0	0	0	0	0	0	0	0	0	0	0	0	0	0	0	0	0	0	0	0	0	0	0	0	0	0	0	0	0
MIMAT0009444	mmu-miR-1970	chrX	135786174	135786196	-	23	0	0	0	0	0	0	0	0	0	0	0	0	0	0	0	0	0	0	0	1	0	0	0	0	0	0	0	0	0	0	0	0	0	0	0	0	0	0	0	0	0	0	0
MIMAT0009446	mmu-miR-1971	chr14	78191451	78191468	-	18	0	0	0	0	0	0	0	0	0	0	0	0	0	0	0	0	0	0	0	0	0	0	0	0	0	0	0	0	0	0	0	0	0	0	0	0	0	0	0	0	0	0	0
MIMAT0009455	mmu-miR-1983	chr13	21896930	21896950	-	21	11	20	19	7	6	5	2	20	2	4	4	2	3	1	2	2	3	1	0	1	1	8	4	7	4	9	4	9	6	1	0	6	6	7	2	4	2	2	16	2	3	4	3
MIMAT0009456	mmu-miR-1839-5p	chr7	81529919	81529940	+	22	30	78	78	63	24	36	32	26	33	32	24	17	45	19	8	19	18	11	13	7	31	21	4	12	13	63	17	19	19	23	18	16	23	28	21	14	15	28	21	31	20	22	23
MIMAT0009457	mmu-miR-1839-3p	chr7	81529958	81529980	+	23	0	0	1	1	0	0	1	1	0	1	0	0	0	2	0	0	0	0	0	0	2	0	0	0	0	0	0	0	0	0	0	0	0	0	0	0	0	1	1	0	1	0	0
MIMAT0009458	mmu-miR-1981-5p	chr1	184822465	184822488	-	24	4	5	3	3	5	3	1	1	0	2	3	0	1	1	0	6	0	0	4	1	4	5	1	1	1	6	1	3	2	7	0	2	2	1	1	3	1	1	1	0	1	3	0
MIMAT0009459	mmu-miR-1982-5p	chr10	80828808	80828827	+	20	0	0	0	1	0	0	0	0	0	0	0	0	0	0	0	0	0	0	0	0	0	0	0	0	0	0	0	0	0	0	0	0	0	0	0	0	0	0	0	0	0	0	0
MIMAT0009460	mmu-miR-1982-3p	chr10	80828848	80828870	+	23	0	0	0	0	0	0	0	0	0	0	0	0	0	0	0	0	0	0	0	0	0	0	0	0	0	0	0	0	0	0	0	0	0	0	0	0	0	0	0	0	0	0	0
MIMAT0010560	mmu-miR-1249-3p	chr15	84951545	84951566	-	22	1	0	0	0	0	0	0	1	0	1	0	0	0	0	0	0	0	0	0	0	0	0	0	0	0	0	0	0	0	0	0	1	0	0	0	0	0	0	1	0	1	0	0
MIMAT0011212	mmu-miR-2136	chr9	104426163	104426183	+	21	0	0	0	0	0	0	0	0	0	1	0	0	0	0	0	0	0	0	0	0	0	0	0	0	0	0	0	0	0	0	0	0	0	0	0	0	0	0	0	0	1	0	0
MIMAT0011213	mmu-miR-2137	chrX	72992113	72992133	+	21	0	1	2	1	0	0	0	0	7	6	1	0	1	1	0	3	1	2	0	3	8	0	1	2	1	4	1	0	1	0	0	0	0	1	0	0	0	0	0	7	4	1	0
MIMAT0011215	mmu-miR-2139	chr4	139967531	139967554	-	24	0	0	0	0	0	0	0	0	0	0	0	0	0	0	0	0	0	0	0	0	0	0	0	0	0	0	0	0	0	0	0	0	0	0	0	0	0	0	0	0	0	0	0
MIMAT0012771	mmu-miR-432	chr12	109595006	109595028	+	23	0	0	0	0	0	0	0	0	0	0	0	0	0	0	0	0	0	0	0	0	0	0	0	0	0	0	0	0	0	0	0	0	0	0	0	0	0	0	0	0	0	0	0
MIMAT0012772	mmu-miR-599	chr15	35660846	35660864	-	19	0	0	0	0	0	0	0	0	0	0	0	0	0	0	0	0	0	0	0	0	0	0	0	0	0	0	0	0	0	0	0	0	0	0	0	0	0	0	0	0	0	0	0
MIMAT0012773	mmu-miR-767	chrX	72590050	72590070	-	21	0	0	0	0	0	0	0	0	0	0	0	0	0	0	0	0	0	0	0	0	0	0	0	0	0	0	0	0	0	0	0	0	0	0	0	0	0	0	0	0	0	0	0
MIMAT0012774	mmu-miR-664-3p	chr1	185243012	185243033	+	22	0	0	1	0	0	1	0	0	0	0	0	0	0	0	0	0	0	1	0	0	0	0	0	0	0	1	0	0	0	0	0	0	0	0	0	0	0	0	0	0	0	0	0
MIMAT0013803	mmu-miR-2861	chr2	32712819	32712837	-	19	0	0	0	0	1	0	0	0	0	0	0	0	0	0	0	0	0	0	0	0	1	0	0	0	0	0	0	0	0	0	0	0	0	0	0	1	0	0	0	0	0	0	0
MIMAT0014800	mmu-miR-1247-5p	chr12	110278094	110278115	-	22	0	0	0	0	0	0	0	0	0	0	0	0	0	0	0	0	0	0	0	0	0	0	0	0	0	0	0	0	0	0	0	0	0	0	0	0	0	0	0	0	0	0	0
MIMAT0014801	mmu-miR-1247-3p	chr12	110278058	110278078	-	21	1	1	0	0	0	0	0	0	0	0	0	0	0	0	0	0	0	0	0	0	2	0	0	0	0	0	0	0	0	0	0	1	0	0	0	0	0	0	0	0	0	0	0
MIMAT0014802	mmu-miR-1264-5p	chrX	147010614	147010635	+	22	0	0	0	0	0	0	0	0	0	0	0	0	0	0	0	0	0	0	0	0	0	0	0	0	0	0	0	0	0	0	0	0	0	0	0	0	0	0	0	0	0	0	0
MIMAT0014803	mmu-miR-1264-3p	chrX	147010655	147010676	+	22	0	0	0	0	0	0	0	0	0	0	0	0	0	0	0	0	0	0	0	0	0	0	0	0	0	0	0	0	0	0	0	0	0	0	0	0	0	0	0	0	0	0	0
MIMAT0014804	mmu-miR-1249-5p	chr15	84951579	84951603	-	25	0	0	0	0	0	0	0	0	0	0	0	0	0	0	0	0	0	0	0	0	0	0	0	0	0	0	0	0	0	0	0	0	0	0	0	0	0	0	0	0	0	0	0
MIMAT0014805	mmu-miR-1843a-5p	chr12	80391654	80391674	-	21	13	14	23	21	9	23	10	6	5	13	9	3	7	8	8	7	1	0	5	4	6	10	4	2	5	15	3	6	3	0	3	7	4	8	7	5	10	9	5	5	8	8	4
MIMAT0014806	mmu-miR-1843a-3p	chr12	80391615	80391636	-	22	1	3	0	12	0	1	1	0	2	0	0	3	3	1	3	2	0	0	1	1	1	1	1	1	1	4	1	2	2	0	0	1	1	0	4	0	0	1	0	2	0	0	4
MIMAT0014807	mmu-miR-344d-3-5p	chr7	61726296	61726318	-	23	0	0	0	0	0	0	0	0	0	0	0	0	0	0	0	0	0	0	0	0	0	0	0	0	0	0	0	0	0	0	0	0	0	0	0	0	0	0	0	0	0	0	0
MIMAT0014808	mmu-miR-344d-3p	chr7	61683127	61683148	-	22	0	0	0	0	0	0	0	0	0	0	0	0	0	0	0	0	0	0	0	0	0	0	0	0	0	0	0	0	0	0	0	0	0	0	0	0	0	0	0	0	0	0	0
MIMAT0014809	mmu-miR-1298-5p	chrX	147064918	147064939	+	22	0	0	0	0	0	0	0	0	0	0	0	0	0	0	0	0	0	0	0	0	0	0	0	0	0	0	0	0	0	0	0	0	0	0	0	0	0	0	0	0	0	0	0
MIMAT0014810	mmu-miR-1298-3p	chrX	147064970	147064991	+	22	0	0	0	0	0	0	0	0	0	0	0	0	0	0	0	0	0	0	0	0	0	0	0	0	0	0	0	0	0	0	0	0	0	0	0	0	0	0	0	0	0	0	0
MIMAT0014811	mmu-miR-3059-5p	chr10	101772704	101772725	+	22	0	0	0	0	0	0	0	0	0	0	0	0	0	0	0	0	0	0	0	0	0	0	0	0	0	0	0	0	0	0	0	0	0	0	0	0	0	0	0	0	0	0	0
MIMAT0014812	mmu-miR-3059-3p	chr10	101772740	101772761	+	22	0	0	0	0	0	0	0	0	0	0	0	0	0	0	0	0	0	0	0	0	0	0	0	0	0	0	0	0	0	0	0	0	0	0	0	0	0	0	0	0	0	0	0
MIMAT0014813	mmu-miR-3058-5p	chr10	95559286	95559308	-	23	1	0	0	0	0	0	0	0	0	0	0	0	0	0	0	0	0	0	0	0	0	0	0	0	0	0	0	0	0	0	0	1	0	0	0	0	0	0	0	0	0	0	0
MIMAT0014814	mmu-miR-3058-3p	chr10	95559244	95559264	-	21	0	0	0	0	0	0	0	0	0	0	0	0	0	0	0	0	0	0	0	0	0	0	0	0	0	0	0	0	0	0	0	0	0	0	0	0	0	0	0	0	0	0	0
MIMAT0014815	mmu-miR-3099-5p	chr7	6803600	6803620	+	21	0	0	0	0	0	0	0	0	0	0	0	0	0	0	0	0	0	0	0	0	0	0	0	0	0	0	0	0	0	0	0	0	0	0	0	0	0	0	0	0	0	0	0
MIMAT0014816	mmu-miR-3099-3p	chr7	6803638	6803659	+	22	0	0	0	0	0	0	0	0	0	0	0	0	0	0	0	0	0	0	0	0	0	0	0	0	0	0	0	1	0	0	0	0	0	0	0	0	0	0	0	0	0	0	0
MIMAT0014817	mmu-miR-3106-5p	chr8	16168805	16168825	-	21	0	1	1	0	0	0	3	0	0	2	1	0	2	0	0	6	3	0	4	0	4	0	0	0	4	0	1	0	1	1	0	0	0	0	0	0	0	3	0	0	1	1	0
MIMAT0014818	mmu-miR-3106-3p	chr8	16168768	16168789	-	22	0	0	0	0	0	0	0	0	0	0	0	0	0	0	0	0	0	0	0	0	0	0	0	0	0	0	0	0	0	0	0	0	0	0	0	0	0	0	0	0	0	0	0
MIMAT0014819	mmu-miR-344d-1-5p	chr7	61683166	61683189	-	24	0	0	0	0	0	0	0	0	0	0	0	0	0	0	0	0	0	0	0	0	0	0	0	0	0	0	0	0	0	0	0	0	0	0	0	0	0	0	0	0	0	0	0
MIMAT0014822	mmu-miR-3057-5p	chr10	81271610	81271633	+	24	0	0	0	0	0	0	0	0	0	0	0	0	0	0	0	0	0	0	1	0	0	0	0	0	0	0	0	0	1	1	0	0	0	0	0	0	0	0	0	0	0	0	0
MIMAT0014823	mmu-miR-3057-3p	chr10	81271654	81271675	+	22	0	0	0	0	0	0	0	0	0	0	0	0	0	0	0	0	0	0	0	0	0	0	0	0	0	0	0	0	0	0	0	0	0	0	0	0	0	0	0	0	0	0	0
MIMAT0014824	mmu-miR-1251-5p	chr10	92137190	92137210	-	21	0	0	0	0	0	0	0	0	0	0	0	0	0	0	0	0	0	0	0	0	0	0	0	0	0	0	0	0	0	0	0	0	0	0	0	0	0	0	0	0	0	0	0
MIMAT0014825	mmu-miR-1251-3p	chr10	92137152	92137172	-	21	0	0	0	0	0	0	0	0	0	0	0	0	0	0	0	0	0	0	0	0	0	0	0	0	0	0	0	0	0	1	0	0	0	0	0	0	0	0	0	0	0	0	0
MIMAT0014826	mmu-miR-3060-5p	chr11	4139377	4139396	+	20	0	0	1	1	0	0	0	0	0	0	0	0	0	1	0	0	0	1	0	0	0	0	0	0	0	0	0	0	0	0	0	0	0	0	0	0	0	0	0	0	0	0	0
MIMAT0014827	mmu-miR-3060-3p	chr11	4139413	4139434	+	22	0	0	0	0	0	0	0	0	0	0	0	0	0	0	0	0	0	0	0	0	0	0	0	0	0	0	0	0	0	0	0	0	0	0	0	0	0	0	0	0	0	0	0
MIMAT0014828	mmu-miR-3061-5p	chr11	52126759	52126780	+	22	0	0	0	0	0	0	0	0	0	0	0	0	0	0	0	0	0	0	0	0	0	0	0	0	0	0	0	0	0	0	0	0	0	0	0	0	0	0	0	0	0	0	0
MIMAT0014829	mmu-miR-3061-3p	chr11	52126804	52126825	+	22	0	0	0	0	0	0	0	0	0	0	0	0	0	0	0	0	0	0	0	0	0	0	0	0	0	1	0	0	0	0	0	0	0	0	0	0	0	0	0	0	0	0	0
MIMAT0014830	mmu-miR-3062-5p	chr11	68990638	68990659	-	22	0	0	1	0	0	0	0	0	0	0	0	0	0	0	0	0	0	0	0	0	0	0	0	0	0	0	0	0	0	0	0	0	0	0	0	0	0	0	0	0	0	0	0
MIMAT0014831	mmu-miR-3062-3p	chr11	68990597	68990615	-	19	0	0	0	0	0	0	0	0	0	0	0	0	0	0	0	0	0	0	0	0	0	0	0	0	0	0	0	0	0	0	0	0	0	0	0	0	0	0	0	0	0	0	0
MIMAT0014832	mmu-miR-3063-5p	chr11	95963347	95963367	-	21	0	0	0	0	0	0	0	0	0	0	0	0	0	0	0	0	0	0	0	0	0	0	0	0	0	0	0	0	0	0	0	0	0	0	0	0	0	0	0	0	0	0	0
MIMAT0014833	mmu-miR-3063-3p	chr11	95963304	95963325	-	22	0	0	0	0	0	0	0	0	0	0	0	0	0	0	0	0	0	0	0	0	0	0	0	0	0	0	0	0	0	0	0	0	0	0	0	0	0	0	0	0	0	0	0
MIMAT0014834	mmu-miR-3064-5p	chr11	106782736	106782757	-	22	0	9	0	2	0	1	0	0	1	0	4	1	0	0	0	5	0	1	2	1	2	0	2	2	0	0	0	0	0	1	1	0	3	0	1	0	0	0	0	1	0	4	1
MIMAT0014835	mmu-miR-3064-3p	chr11	106782695	106782716	-	22	1	0	1	2	0	0	0	0	0	0	0	0	0	0	0	2	0	0	0	2	5	1	0	0	1	0	0	0	1	1	0	1	0	0	1	0	0	0	0	0	0	0	0
MIMAT0014836	mmu-miR-3065-5p	chr11	120014780	120014801	+	22	0	0	0	0	0	0	0	0	0	0	0	0	0	0	0	0	0	0	0	0	0	0	0	0	0	0	0	0	0	0	0	0	0	0	0	0	0	0	0	0	0	0	0
MIMAT0014837	mmu-miR-3065-3p	chr11	120014819	120014841	+	23	0	0	0	0	0	0	0	0	0	0	0	0	0	0	0	0	0	0	0	0	0	0	1	0	0	0	0	0	0	0	0	0	0	0	0	0	0	0	0	0	0	0	0
MIMAT0014838	mmu-miR-3066-5p	chr12	17355404	17355425	+	22	0	0	0	0	0	0	0	0	0	0	0	0	1	0	0	0	0	1	0	0	0	0	0	0	0	0	0	0	0	0	0	0	0	0	0	0	0	0	0	0	0	0	0
MIMAT0014839	mmu-miR-3066-3p	chr12	17355441	17355462	+	22	0	0	0	0	0	0	0	0	0	0	0	0	0	0	0	0	0	0	0	0	0	0	0	0	0	0	0	0	0	0	0	0	0	0	0	0	0	0	0	0	0	0	0
MIMAT0014840	mmu-miR-3067-5p	chr12	81166165	81166187	+	23	0	0	0	0	0	0	0	0	0	0	0	0	0	0	0	0	0	0	0	0	0	0	0	0	0	0	0	0	0	0	0	0	0	0	0	0	0	0	0	0	0	0	0
MIMAT0014841	mmu-miR-3067-3p	chr12	81166201	81166223	+	23	0	0	0	0	0	0	0	0	0	0	0	0	0	0	0	0	0	0	0	0	0	0	0	0	0	0	0	0	0	0	0	0	0	0	0	0	0	0	0	0	0	0	0
MIMAT0014842	mmu-miR-3068-5p	chr12	87437724	87437747	-	24	7	11	3	7	4	8	1	13	4	2	4	7	12	4	2	2	0	3	0	0	3	1	0	4	2	10	1	1	4	6	3	4	3	1	2	2	3	1	10	4	1	4	9
MIMAT0014843	mmu-miR-3068-3p	chr12	87437685	87437706	-	22	22	51	30	31	31	9	5	44	36	26	23	21	31	8	2	9	2	7	11	2	29	23	5	10	8	37	12	9	5	26	10	12	15	11	10	18	4	4	35	33	17	21	28
MIMAT0014844	mmu-miR-3069-5p	chr12	105031117	105031140	-	24	1	0	1	1	0	0	0	1	0	0	0	0	0	0	0	0	0	0	0	0	0	0	0	0	0	2	0	1	0	0	0	1	0	0	0	0	0	0	1	0	0	0	0
MIMAT0014845	mmu-miR-3069-3p	chr12	105031078	105031099	-	22	0	1	0	0	0	0	0	0	0	0	1	0	0	0	1	1	0	0	1	1	0	1	0	0	0	0	0	0	0	0	0	0	0	0	0	0	0	0	0	0	0	1	0
MIMAT0014846	mmu-miR-3070-5p	chr12	109587959	109587981	+	23	0	0	0	0	0	0	0	0	0	0	0	0	0	0	0	0	0	0	0	0	0	0	0	0	0	0	0	0	0	0	0	0	0	0	0	0	0	0	0	0	0	0	0
MIMAT0014847	mmu-miR-3070-3p	chr12	109587999	109588020	+	22	0	0	0	0	0	0	0	0	0	0	0	0	0	0	0	0	0	0	0	0	0	0	0	0	0	0	0	0	0	0	0	0	0	0	0	0	0	0	0	0	0	0	0
MIMAT0014849	mmu-miR-3070-2-3p	chr12	109588648	109588669	+	22	0	0	0	0	0	1	0	0	0	0	0	0	0	0	0	0	0	0	0	0	0	0	0	0	0	0	0	0	0	0	0	0	0	0	0	0	0	0	0	0	0	0	0
MIMAT0014850	mmu-miR-3071-5p	chr12	109595363	109595384	-	22	0	0	0	0	0	0	0	0	0	0	0	0	0	0	0	0	0	0	0	0	0	0	0	0	0	0	0	0	0	0	0	0	0	0	0	0	0	0	0	0	0	0	0
MIMAT0014851	mmu-miR-3071-3p	chr12	109595329	109595350	-	22	0	0	0	0	0	0	0	0	0	0	0	0	0	0	0	0	0	0	0	0	0	0	0	0	0	0	0	0	0	0	0	0	0	0	0	0	0	0	0	0	0	0	0
MIMAT0014852	mmu-miR-3072-5p	chr12	109747893	109747914	+	22	0	0	0	0	0	0	0	0	0	0	0	0	0	0	0	0	0	0	0	0	0	0	0	0	0	0	0	0	0	0	0	0	0	0	0	0	0	0	0	0	0	0	0
MIMAT0014853	mmu-miR-3072-3p	chr12	109747928	109747949	+	22	0	0	0	0	0	0	0	0	0	0	0	0	0	0	0	0	0	0	0	0	0	0	0	0	0	0	0	0	0	0	0	0	0	0	0	0	0	0	0	0	0	0	0
MIMAT0014854	mmu-miR-3073a-5p	chr12	112109252	112109273	+	22	0	1	0	0	0	0	0	0	0	0	0	0	0	0	0	0	0	0	0	0	0	0	0	0	0	0	0	0	0	0	0	0	0	0	0	0	0	0	0	0	0	0	0
MIMAT0014855	mmu-miR-3073a-3p	chr12	112109290	112109311	+	22	0	0	0	1	0	0	1	0	0	0	2	0	0	0	0	0	0	0	0	0	0	0	0	0	0	0	0	0	0	0	0	0	0	0	0	0	0	1	0	0	0	2	0
MIMAT0014856	mmu-miR-3074-5p	chr13	63301249	63301270	-	22	0	0	0	0	0	0	1	0	0	0	0	0	0	0	0	0	0	0	0	0	0	0	0	0	0	0	0	0	0	0	0	0	0	0	0	0	0	1	0	0	0	0	0
MIMAT0014857	mmu-miR-3074-1-3p	chr13	63301211	63301232	-	22	0	0	0	0	0	0	0	0	0	0	1	0	0	0	0	0	0	0	0	0	0	0	0	0	0	0	0	0	0	0	0	0	0	0	0	0	0	0	0	0	0	1	0
MIMAT0014858	mmu-miR-3075-5p	chr14	25534451	25534471	+	21	0	0	0	0	0	0	0	0	0	0	0	0	0	0	0	0	0	0	0	0	0	0	0	0	0	0	0	0	0	0	0	0	0	0	0	0	0	0	0	0	0	0	0
MIMAT0014859	mmu-miR-3075-3p	chr14	25534491	25534511	+	21	0	0	0	0	0	0	0	0	0	0	0	0	0	0	0	0	0	0	0	0	0	0	0	0	0	0	0	0	0	0	0	0	0	0	0	0	0	0	0	0	0	0	0
MIMAT0014860	mmu-miR-3076-5p	chr14	30572150	30572173	+	24	0	0	0	0	0	0	0	0	0	0	0	0	0	0	0	0	0	0	0	0	0	0	0	0	0	0	0	0	0	0	0	0	0	0	0	0	0	0	0	0	0	0	0
MIMAT0014861	mmu-miR-3076-3p	chr14	30572185	30572207	+	23	0	0	0	0	0	0	0	1	0	0	0	0	0	0	0	0	0	0	0	0	1	0	0	0	0	1	0	0	0	0	0	0	0	0	0	0	0	0	1	0	0	0	0
MIMAT0014862	mmu-miR-3077-5p	chr14	57798424	57798448	+	25	0	0	0	0	0	0	0	0	0	0	0	0	0	0	0	0	0	0	0	0	0	0	0	0	0	0	0	0	0	0	0	0	0	0	0	0	0	0	0	0	0	0	0
MIMAT0014863	mmu-miR-3077-3p	chr14	57798466	57798487	+	22	0	0	0	0	0	0	0	0	0	0	0	0	0	0	0	0	0	0	0	0	0	0	0	0	0	0	0	0	0	0	0	0	0	0	0	0	0	0	0	0	0	0	0
MIMAT0014864	mmu-miR-3078-5p	chr14	64591200	64591222	+	23	0	0	0	0	0	0	0	0	0	0	0	0	0	0	0	0	0	0	0	0	0	0	0	0	0	0	0	0	0	0	0	0	0	0	0	0	0	0	0	0	0	0	0
MIMAT0014865	mmu-miR-3078-3p	chr14	64591239	64591258	+	20	0	0	0	0	0	0	0	0	0	0	0	0	0	0	0	0	0	0	0	0	0	0	0	0	0	0	0	0	0	0	0	0	0	0	0	0	0	0	0	0	0	0	0
MIMAT0014866	mmu-miR-3079-5p	chr15	76290932	76290954	-	23	0	0	0	0	0	0	0	0	0	0	0	0	0	0	0	0	0	0	0	0	0	0	0	0	0	0	0	0	0	0	0	0	0	0	0	0	0	0	0	0	0	0	0
MIMAT0014867	mmu-miR-3079-3p	chr15	76290891	76290911	-	21	0	0	0	0	0	0	0	0	0	0	0	0	0	0	0	0	0	0	0	0	0	0	0	0	0	0	0	0	0	0	0	0	0	0	0	0	0	0	0	0	0	0	0
MIMAT0014868	mmu-miR-3080-5p	chr15	82959266	82959285	-	20	0	0	0	0	0	0	0	0	0	0	0	0	0	0	0	0	0	0	0	0	0	0	0	0	0	0	0	0	0	0	0	0	0	0	0	0	0	0	0	0	0	0	0
MIMAT0014869	mmu-miR-3080-3p	chr15	82959228	82959249	-	22	0	0	0	0	0	0	0	0	0	0	0	0	0	0	0	0	0	0	0	0	0	0	0	0	0	0	0	0	0	0	0	0	0	0	0	0	0	0	0	0	0	0	0
MIMAT0014870	mmu-miR-3081-5p	chr16	44558092	44558114	-	23	0	0	0	0	0	0	0	1	0	0	0	0	0	0	0	0	0	0	0	0	0	1	0	0	0	0	0	0	0	1	0	0	0	0	0	0	0	0	1	0	0	0	0
MIMAT0014871	mmu-miR-3081-3p	chr16	44558058	44558080	-	23	1	7	9	6	2	1	1	2	0	2	0	4	0	3	0	0	1	0	0	0	2	1	0	1	1	4	0	0	0	0	0	1	2	3	2	1	0	1	2	0	1	0	5
MIMAT0014872	mmu-miR-3082-5p	chr17	25831406	25831427	-	22	0	1	2	0	0	0	0	0	1	1	0	0	0	0	1	0	0	0	1	0	2	0	0	0	0	1	0	0	0	0	0	0	0	1	0	0	0	0	0	1	1	0	0
MIMAT0014873	mmu-miR-3082-3p	chr17	25831366	25831387	-	22	0	0	0	2	0	0	0	0	0	0	0	0	0	0	0	0	0	0	0	0	0	0	0	0	0	0	0	0	0	0	0	0	0	0	1	0	0	0	0	0	0	0	0
MIMAT0014874	mmu-miR-3083-5p	chr17	26948093	26948114	-	22	0	0	0	0	0	0	0	0	0	0	0	0	0	0	0	0	0	0	0	0	0	0	0	0	0	0	0	0	0	0	0	0	0	0	0	0	0	0	0	0	0	0	0
MIMAT0014875	mmu-miR-3083-3p	chr17	26948058	26948079	-	22	0	0	0	0	0	0	0	0	0	0	0	0	0	0	0	0	0	0	0	0	0	0	0	0	0	0	0	0	0	0	0	0	0	0	0	0	0	0	0	0	0	0	0
MIMAT0014876	mmu-miR-3084-5p	chr19	24942276	24942297	-	22	0	0	0	0	0	3	0	0	0	0	0	0	0	0	0	0	0	0	0	0	0	0	0	0	0	0	0	0	0	0	0	0	0	0	0	0	1	0	0	0	0	0	0
MIMAT0014877	mmu-miR-3084-3p	chr19	24942240	24942260	-	21	0	0	2	0	1	1	0	0	0	0	0	3	0	1	1	0	0	0	2	1	0	1	0	1	0	1	0	0	0	0	0	0	0	1	0	1	0	0	0	0	0	0	4
MIMAT0014878	mmu-miR-3085-5p	chr19	42280131	42280155	-	25	0	0	0	0	0	0	0	0	0	0	0	0	0	0	0	0	0	0	0	0	0	0	0	0	0	0	0	0	0	0	0	0	0	0	0	0	0	0	0	0	0	0	0
MIMAT0014879	mmu-miR-3085-3p	chr19	42280095	42280115	-	21	0	0	0	0	0	0	0	0	0	0	0	0	0	0	0	0	0	0	0	0	0	0	0	0	0	0	0	0	0	0	0	0	0	0	0	0	0	0	0	0	0	0	0
MIMAT0014880	mmu-miR-3086-5p	chr19	58911725	58911744	-	20	0	0	0	0	0	0	0	0	0	0	0	0	0	0	0	0	0	0	0	0	0	0	0	0	0	0	0	0	0	0	0	0	0	0	0	0	0	0	0	0	0	0	0
MIMAT0014881	mmu-miR-3086-3p	chr19	58911686	58911707	-	22	0	0	0	0	0	0	0	0	0	0	0	0	0	0	0	0	0	0	0	0	0	0	0	0	0	0	0	0	0	0	0	0	0	0	0	0	0	0	0	0	0	0	0
MIMAT0014882	mmu-miR-466m-5p	chr2	10466677	10466699	+	23	0	0	0	0	0	0	0	0	1	0	0	0	0	0	0	0	0	0	0	0	0	0	0	0	0	0	0	0	0	0	0	0	0	0	0	0	0	0	0	1	0	0	0
MIMAT0014883	mmu-miR-466m-3p	chr2	10466713	10466734	+	22	0	0	0	0	0	0	0	0	0	0	0	0	0	0	0	0	0	0	0	0	0	0	0	0	0	0	0	0	0	0	0	0	0	0	0	0	0	0	0	0	0	0	0
MIMAT0014884	mmu-miR-669d-2-3p	chr2	10471696	10471717	+	22	0	0	0	0	0	0	0	0	0	0	0	0	0	0	0	0	0	0	0	0	0	0	0	0	0	0	0	0	0	0	0	0	0	0	0	0	0	0	0	0	0	0	0
MIMAT0014885	mmu-miR-466o-5p	chr2	10472553	10472574	+	22	0	0	0	0	0	0	0	0	0	0	0	0	0	0	0	0	0	0	0	0	0	0	0	0	0	0	0	0	0	0	0	0	0	0	0	0	0	0	0	0	0	0	0
MIMAT0014886	mmu-miR-466o-3p	chr2	10472589	10472610	+	22	0	0	0	0	0	0	0	0	0	0	0	0	0	0	0	0	0	0	0	0	0	0	0	0	0	0	0	0	0	0	0	0	0	0	0	0	0	0	0	0	0	0	0
MIMAT0014889	mmu-miR-669p-5p	chr2	10489130	10489153	+	24	0	0	0	0	0	0	0	0	0	0	0	0	0	0	0	0	0	0	0	0	0	0	0	0	0	0	0	0	0	0	0	0	0	0	0	0	0	0	0	0	0	0	0
MIMAT0014890	mmu-miR-669p-3p	chr2	10489167	10489190	+	24	0	0	0	0	0	0	0	0	0	0	0	0	0	0	0	0	0	0	0	0	0	0	0	0	0	0	0	0	0	0	0	0	0	0	0	0	0	0	0	0	0	0	0
MIMAT0014891	mmu-miR-466p-5p	chr2	10506020	10506040	+	21	0	0	0	0	0	0	0	0	0	0	0	0	0	0	0	0	0	0	0	0	0	0	0	0	0	0	0	0	0	0	0	0	0	0	0	0	0	0	0	0	0	0	0
MIMAT0014892	mmu-miR-466p-3p	chr2	10506059	10506080	+	22	0	0	0	0	0	0	0	0	0	0	0	0	0	0	0	0	0	0	0	0	0	0	0	0	0	0	0	0	0	0	0	0	0	0	0	0	0	0	0	0	0	0	0
MIMAT0014893	mmu-miR-466n-5p	chr2	10513759	10513780	+	22	0	0	0	0	0	0	0	0	0	0	0	0	0	0	0	0	0	0	0	0	0	0	0	0	0	0	0	0	0	0	0	0	0	0	0	0	0	0	0	0	0	0	0
MIMAT0014894	mmu-miR-466n-3p	chr2	10513798	10513819	+	22	0	0	0	0	0	0	0	0	0	0	0	0	0	0	0	0	0	0	0	0	0	0	0	0	0	0	0	0	0	0	0	0	0	0	0	0	0	0	0	0	0	0	0
MIMAT0014895	mmu-miR-3087-5p	chr2	25442780	25442800	+	21	0	0	0	0	0	0	0	0	0	0	0	0	0	0	0	0	0	0	0	0	0	0	0	0	0	0	0	0	0	0	0	0	0	0	0	0	0	0	0	0	0	0	0
MIMAT0014896	mmu-miR-3087-3p	chr2	25442813	25442833	+	21	0	0	0	0	0	0	0	0	0	0	0	0	0	0	0	0	0	0	0	0	0	0	0	0	0	0	0	0	0	0	0	0	0	0	0	0	0	0	0	0	0	0	0
MIMAT0014897	mmu-miR-3088-5p	chr2	28733286	28733307	+	22	0	0	0	0	0	0	0	0	0	0	0	0	0	0	0	0	0	0	0	0	0	0	0	0	0	0	0	0	0	0	0	0	0	0	0	0	0	0	0	0	0	0	0
MIMAT0014898	mmu-miR-3088-3p	chr2	28733321	28733343	+	23	0	0	0	0	0	0	0	0	0	0	0	0	0	0	0	0	0	0	0	0	0	0	0	0	0	0	0	0	0	0	0	0	0	0	0	0	0	0	0	0	0	0	0
MIMAT0014899	mmu-miR-3089-5p	chr2	30721222	30721243	+	22	0	0	0	0	0	0	0	0	0	0	0	0	0	0	0	0	0	0	0	0	0	0	0	0	0	0	0	0	0	0	0	0	0	0	0	0	0	0	0	0	0	0	0
MIMAT0014900	mmu-miR-3089-3p	chr2	30721259	30721281	+	23	0	0	0	0	0	0	0	0	0	0	0	0	0	0	0	0	0	0	0	0	0	0	0	0	0	0	0	0	0	0	0	0	0	0	0	0	0	0	0	0	0	0	0
MIMAT0014901	mmu-miR-3090-5p	chr2	133564722	133564742	+	21	0	0	0	0	0	0	0	0	0	0	0	0	0	0	0	0	0	0	0	0	0	0	0	0	0	0	0	0	0	0	0	0	0	0	0	0	0	0	0	0	0	0	0
MIMAT0014902	mmu-miR-3090-3p	chr2	133564760	133564781	+	22	0	0	0	0	0	0	0	0	0	0	0	0	0	0	0	0	0	0	0	0	0	0	0	0	0	0	0	0	0	0	0	0	0	0	0	0	0	0	0	0	0	0	0
MIMAT0014903	mmu-miR-3091-5p	chr2	180257547	180257567	+	21	0	0	0	0	0	0	0	0	0	0	0	0	0	0	0	0	0	0	0	0	0	0	0	0	0	0	0	0	0	0	0	0	0	0	0	0	0	0	0	0	0	0	0
MIMAT0014904	mmu-miR-3091-3p	chr2	180257580	180257601	+	22	0	0	0	0	0	0	0	0	0	0	0	0	0	0	0	0	0	0	0	0	0	0	0	0	0	0	0	0	0	0	0	0	0	0	0	0	0	0	0	0	0	0	0
MIMAT0014905	mmu-miR-3092-5p	chr3	27584958	27584979	-	22	0	0	0	0	0	0	0	0	0	0	0	0	0	0	0	0	0	0	0	0	0	0	0	0	0	0	0	0	0	0	0	0	0	0	0	0	0	0	0	0	0	0	0
MIMAT0014906	mmu-miR-3092-3p	chr3	27584915	27584935	-	21	0	0	0	0	0	0	0	0	0	0	0	0	0	0	0	0	0	0	0	0	0	0	0	0	0	0	0	0	0	0	0	0	0	0	0	0	0	0	0	0	0	0	0
MIMAT0014907	mmu-miR-3093-5p	chr3	88215186	88215207	+	22	0	0	0	0	0	0	0	0	0	0	0	0	0	0	0	0	0	0	0	0	0	0	0	0	0	0	0	0	0	0	0	0	0	0	0	0	0	0	0	0	0	0	0
MIMAT0014908	mmu-miR-3093-3p	chr3	88215226	88215247	+	22	0	1	0	0	0	0	0	0	0	0	0	0	0	0	0	0	0	0	0	0	0	0	0	0	0	0	0	0	0	0	0	0	0	0	0	0	0	0	0	0	0	0	0
MIMAT0014909	mmu-miR-3094-5p	chr4	40993696	40993716	+	21	0	0	0	0	0	0	0	0	0	0	0	0	0	0	0	0	0	0	0	0	0	0	0	0	0	0	0	0	0	0	0	0	0	0	0	0	0	0	0	0	0	0	0
MIMAT0014910	mmu-miR-3094-3p	chr4	40993738	40993758	+	21	0	0	0	0	0	0	0	0	0	0	0	0	0	0	0	0	0	0	0	0	0	0	0	0	0	0	0	0	0	0	0	0	0	0	0	0	0	0	0	0	0	0	0
MIMAT0014911	mmu-miR-3095-5p	chr4	58441064	58441085	-	22	0	0	0	0	0	0	0	0	0	0	0	0	0	0	0	0	0	0	0	0	0	0	0	0	0	0	0	0	0	0	0	0	0	0	0	0	0	0	0	0	0	0	0
MIMAT0014912	mmu-miR-3095-3p	chr4	58441023	58441045	-	23	0	2	0	0	0	1	0	0	1	0	0	1	0	0	0	0	0	0	1	0	0	0	0	0	0	0	0	0	2	0	1	0	1	0	0	0	0	0	0	1	0	0	1
MIMAT0014915	mmu-miR-3097-5p	chr5	35021050	35021072	+	23	0	0	0	0	0	0	0	0	0	0	0	0	0	0	0	0	0	0	0	0	0	0	0	0	0	0	0	0	0	0	0	0	0	0	0	0	0	0	0	0	0	0	0
MIMAT0014916	mmu-miR-3097-3p	chr5	35021094	35021115	+	22	0	0	0	0	0	0	0	0	0	0	0	0	0	0	0	0	0	0	0	0	0	0	0	0	0	0	0	0	0	0	0	0	0	0	0	0	0	0	0	0	0	0	0
MIMAT0014917	mmu-miR-3098-5p	chr6	125195807	125195828	+	22	0	0	0	0	0	0	0	0	0	0	0	0	0	0	0	0	0	0	0	0	0	0	0	0	0	0	0	0	0	0	0	0	0	0	0	0	0	0	0	0	0	0	0
MIMAT0014918	mmu-miR-3098-3p	chr6	125195845	125195865	+	21	0	0	0	0	0	0	0	0	0	0	0	0	0	0	0	0	0	0	0	0	0	0	0	0	0	0	0	0	0	0	0	0	0	0	0	0	0	0	0	0	0	0	0
MIMAT0014919	mmu-miR-3100-5p	chr7	19086828	19086850	+	23	0	0	0	0	0	0	0	0	0	0	0	0	0	0	0	0	0	0	0	0	0	0	0	0	0	0	0	0	0	0	0	0	0	0	0	0	0	0	0	0	0	0	0
MIMAT0014920	mmu-miR-3100-3p	chr7	19086872	19086892	+	21	0	0	0	0	0	0	0	0	0	0	0	0	0	0	0	0	0	0	0	0	0	0	0	0	0	0	0	0	0	0	0	0	0	0	0	0	0	0	0	0	0	0	0
MIMAT0014921	mmu-miR-3101-5p	chr7	27176058	27176078	-	21	0	0	0	0	0	0	0	0	0	0	0	0	0	0	0	0	0	0	0	0	0	0	0	0	0	0	0	0	0	0	0	0	0	0	0	0	0	0	0	0	0	0	0
MIMAT0014922	mmu-miR-3101-3p	chr7	27176020	27176040	-	21	0	0	0	0	0	0	0	0	0	0	0	0	0	0	0	0	0	0	0	0	0	0	0	0	0	0	0	0	0	0	0	0	0	0	0	0	0	0	0	0	0	0	0
MIMAT0014923	mmu-miR-344e-5p	chr7	61735579	61735598	-	20	0	0	0	0	0	0	0	0	0	0	0	0	0	0	0	0	0	0	0	0	0	0	0	0	0	0	0	0	0	0	0	0	0	0	0	0	0	0	0	0	0	0	0
MIMAT0014924	mmu-miR-344e-3p	chr7	61735539	61735560	-	22	0	0	0	0	0	0	0	0	0	0	0	0	0	0	0	0	0	0	0	0	0	0	0	0	0	0	0	0	0	0	0	0	0	0	0	0	0	0	0	0	0	0	0
MIMAT0014925	mmu-miR-344b-5p	chr7	61790556	61790578	-	23	0	0	0	0	0	0	0	0	0	0	0	0	0	0	0	0	0	0	0	0	0	0	0	0	0	0	0	0	0	0	0	0	0	0	0	0	0	0	0	0	0	0	0
MIMAT0014926	mmu-miR-344b-3p	chr7	61790522	61790543	-	22	0	0	0	0	0	0	0	0	0	0	0	0	0	0	0	0	0	0	0	0	0	0	0	0	0	0	0	0	0	0	0	0	0	0	0	0	0	0	0	0	0	0	0
MIMAT0014927	mmu-miR-344c-5p	chr7	61837363	61837385	-	23	0	0	0	0	0	0	0	0	0	0	0	0	0	0	0	0	0	0	0	0	0	0	0	0	0	0	0	0	0	0	0	0	0	0	0	0	0	0	0	0	0	0	0
MIMAT0014928	mmu-miR-344c-3p	chr7	61837323	61837345	-	23	0	0	0	0	0	0	0	0	0	0	0	0	0	0	0	0	0	0	0	0	0	0	0	0	0	0	0	0	0	0	0	0	0	0	0	0	0	0	0	0	0	0	0
MIMAT0014929	mmu-miR-344g-5p	chr7	61982335	61982355	-	21	0	0	0	0	0	0	0	1	0	0	0	0	0	0	0	0	0	0	0	0	0	0	0	0	0	0	0	0	0	0	0	0	0	0	0	0	0	0	1	0	0	0	0
MIMAT0014930	mmu-miR-344g-3p	chr7	61982295	61982316	-	22	0	0	0	0	0	0	0	0	0	0	0	0	0	0	0	0	0	0	0	0	0	0	0	0	0	0	0	0	0	0	0	0	0	0	0	0	0	0	0	0	0	0	0
MIMAT0014931	mmu-miR-344f-5p	chr7	62046225	62046246	-	22	0	0	0	0	0	0	0	0	0	0	0	0	0	0	0	0	0	0	0	0	0	0	0	0	0	0	0	0	0	0	0	0	0	0	0	0	0	0	0	0	0	0	0
MIMAT0014932	mmu-miR-344f-3p	chr7	62046183	62046203	-	21	0	0	0	0	0	0	0	0	0	0	0	0	0	0	0	0	0	0	0	0	0	0	0	0	0	0	0	0	0	0	0	0	0	0	0	0	0	0	0	0	0	0	0
MIMAT0014933	mmu-miR-3102-5p	chr7	100882388	100882409	-	22	0	0	0	0	0	0	0	0	0	0	0	0	0	0	0	0	0	0	0	0	0	0	0	0	0	0	0	0	0	0	0	0	0	0	0	0	0	0	0	0	0	0	0
MIMAT0014934	mmu-miR-3102-5p.2-5p	chr7	100882367	100882387	-	21	0	0	0	0	0	0	0	0	0	0	0	0	0	0	0	0	0	0	0	0	0	0	0	0	0	0	0	0	0	0	0	0	0	0	0	0	0	0	0	0	0	0	0
MIMAT0014935	NA	chr7	100882330	100882350	-	21	0	0	0	0	0	0	0	0	0	0	0	0	0	0	0	0	0	0	0	0	0	0	0	0	0	0	0	0	0	0	0	0	0	0	0	0	0	0	0	0	0	0	0
MIMAT0014936	NA	chr7	100882307	100882329	-	23	0	0	0	0	0	0	0	0	0	0	0	0	0	0	0	0	0	0	0	0	0	0	0	0	0	0	0	0	0	0	0	0	0	0	0	0	0	0	0	0	0	0	0
MIMAT0014937	mmu-miR-3103-5p	chr7	128288414	128288434	-	21	0	0	0	0	0	0	0	0	0	0	0	0	0	0	0	0	0	0	0	0	0	0	0	0	0	0	0	0	0	0	0	0	0	0	0	0	0	0	0	0	0	0	0
MIMAT0014938	mmu-miR-3103-3p	chr7	128288370	128288391	-	22	0	0	0	0	0	0	0	0	0	0	0	0	0	0	0	0	0	0	0	0	0	0	0	0	0	0	0	0	0	0	0	0	0	0	0	0	0	0	0	0	0	0	0
MIMAT0014939	mmu-miR-3104-5p	chr7	141992180	141992204	+	25	0	0	0	0	0	0	0	0	0	0	0	0	0	0	0	0	0	0	0	0	0	0	0	0	0	0	0	0	0	0	0	0	0	0	0	0	0	0	0	0	0	0	0
MIMAT0014940	mmu-miR-3104-3p	chr7	141992218	141992240	+	23	0	0	0	0	0	0	0	0	0	0	0	0	0	0	0	0	0	0	0	0	0	0	0	0	0	0	0	0	0	0	0	0	0	0	0	0	0	0	0	0	0	0	0
MIMAT0014941	mmu-miR-3105-5p	chr7	144009267	144009288	+	22	0	0	0	0	0	1	0	0	0	0	0	0	0	0	0	0	0	0	0	0	0	1	0	0	1	0	0	0	0	0	1	0	0	0	0	0	0	0	0	0	0	0	0
MIMAT0014942	mmu-miR-3105-3p	chr7	144009304	144009325	+	22	0	0	0	1	1	0	0	0	0	0	0	0	0	0	0	0	0	0	1	0	4	0	2	0	1	0	0	0	0	0	0	0	0	0	0	1	0	0	0	0	0	0	0
MIMAT0014943	mmu-miR-486b-5p	chr8	23142627	23142648	-	22	1	0	1	0	0	1	0	0	0	0	0	0	0	1	0	0	0	0	0	0	0	0	0	0	0	0	0	0	0	0	0	1	0	0	0	0	0	0	0	0	0	0	0
MIMAT0014944	mmu-miR-486b-3p	chr8	23142587	23142606	-	20	0	0	0	0	0	0	0	0	0	0	0	0	0	0	0	0	0	0	0	0	0	0	0	0	0	0	0	0	0	0	0	0	0	0	0	0	0	0	0	0	0	0	0
MIMAT0014946	mmu-miR-3074-2-3p	chr8	84208839	84208858	-	20	0	0	0	0	0	0	0	0	0	0	0	0	0	0	0	0	0	0	0	0	0	0	0	0	0	0	0	0	0	0	0	0	0	0	0	0	0	0	0	0	0	0	0
MIMAT0014947	mmu-miR-3108-5p	chr8	108936870	108936892	+	23	0	0	0	0	0	0	0	0	0	0	0	0	0	0	0	0	0	0	0	0	0	0	0	0	0	0	0	0	0	0	0	0	0	0	0	0	0	0	0	0	0	0	0
MIMAT0014948	mmu-miR-3108-3p	chr8	108936911	108936931	+	21	0	0	0	0	0	0	0	0	0	0	0	0	0	0	0	0	0	0	0	0	0	0	0	0	0	0	0	0	0	0	0	0	0	0	0	0	0	0	0	0	0	0	0
MIMAT0014949	mmu-miR-3109-5p	chr9	69456958	69456981	+	24	0	0	0	0	0	0	0	1	0	2	0	0	0	0	0	0	0	0	0	0	0	0	0	0	0	0	0	0	0	0	0	0	0	0	0	0	0	0	1	0	1	0	0
MIMAT0014950	mmu-miR-3109-3p	chr9	69456997	69457017	+	21	0	0	0	1	0	0	0	0	0	0	0	1	0	0	0	0	1	0	0	0	0	0	0	0	0	0	0	0	0	1	0	0	0	0	0	0	0	0	0	0	0	0	1
MIMAT0014951	mmu-miR-3110-5p	chrX	38210453	38210473	+	21	0	0	0	0	0	0	0	0	0	0	0	0	0	0	0	0	0	0	0	0	0	0	0	0	0	0	0	1	0	0	0	0	0	0	0	0	0	0	0	0	0	0	0
MIMAT0014952	mmu-miR-3110-3p	chrX	38210488	38210509	+	22	0	0	0	0	0	0	0	0	0	0	0	0	0	0	0	0	0	0	0	0	0	0	0	0	0	0	0	0	0	0	0	0	0	0	0	0	0	0	0	0	0	0	0
MIMAT0014953	mmu-miR-374c-5p	chrX	103573086	103573105	+	20	0	0	0	0	0	0	0	0	0	0	0	0	0	0	0	0	0	0	0	0	0	0	0	0	0	0	0	0	0	0	0	0	0	0	0	0	0	0	0	0	0	0	0
MIMAT0014954	mmu-miR-374c-3p	chrX	103573113	103573131	+	19	0	0	0	0	0	0	0	0	0	0	0	0	0	0	0	0	0	0	0	0	0	0	0	0	0	0	0	0	0	0	0	0	0	0	0	0	0	0	0	0	0	0	0
MIMAT0014955	mmu-miR-3112-5p	chrX	134075330	134075350	+	21	0	0	0	0	0	0	0	0	0	0	0	0	0	0	0	0	0	0	0	0	0	0	0	0	0	0	0	0	0	0	0	0	0	0	0	0	0	0	0	0	0	0	0
MIMAT0014956	mmu-miR-3112-3p	chrX	134075366	134075386	+	21	0	0	0	0	0	0	0	0	0	0	0	0	0	0	0	0	0	0	0	0	0	0	0	0	0	0	0	0	0	0	0	0	0	0	0	0	0	0	0	0	0	0	0
MIMAT0014957	mmu-miR-1912-5p	chrX	147009456	147009477	+	22	0	0	0	0	0	0	0	0	0	0	0	0	0	0	0	0	0	0	0	0	0	0	0	0	0	0	0	0	0	0	0	0	0	0	0	0	0	0	0	0	0	0	0
MIMAT0014958	mmu-miR-1912-3p	chrX	147009493	147009514	+	22	0	0	0	0	0	0	0	0	0	0	0	0	0	0	0	0	0	0	0	0	0	0	0	0	0	0	0	0	0	0	0	0	0	0	0	0	0	0	0	0	0	0	0
MIMAT0014959	mmu-miR-3113-5p	chrX	151859575	151859596	+	22	0	0	0	0	0	0	0	0	0	0	0	0	0	0	0	0	0	0	0	0	0	0	0	0	0	0	0	0	0	0	0	0	0	0	0	0	0	0	0	0	0	0	0
MIMAT0014960	mmu-miR-3113-3p	chrX	151859606	151859625	+	20	0	0	0	0	0	0	0	0	0	0	0	0	0	0	0	0	0	0	0	0	0	0	0	0	0	0	0	0	0	0	0	0	0	0	0	0	0	0	0	0	0	0	0
MIMAT0014961	mmu-miR-344d-2-5p	chr7	61685318	61685341	-	24	0	0	0	0	0	0	0	0	0	0	0	0	0	0	0	0	0	0	0	0	0	0	0	0	1	0	0	0	0	0	0	0	0	0	0	0	0	0	0	0	0	0	0
MIMAT0015219	mmu-miR-3475-3p	chrX	140310992	140311012	+	21	0	0	0	0	0	0	0	0	0	0	0	0	0	0	0	0	0	0	0	0	0	0	0	0	0	0	0	0	0	0	0	0	0	0	0	0	0	0	0	0	0	0	0
MIMAT0015640	mmu-miR-3470a	chr6	83090360	83090380	-	21	0	0	0	0	0	0	0	0	0	0	0	0	0	0	0	0	0	0	0	0	0	0	0	0	0	0	0	0	0	0	0	0	0	0	0	0	0	0	0	0	0	0	0
MIMAT0015641	mmu-miR-3470b	chr16	44013885	44013905	+	21	0	0	0	0	0	0	0	0	0	0	0	0	0	0	0	0	0	0	0	0	0	0	0	0	0	0	0	0	0	0	0	0	0	0	0	0	0	0	0	0	0	0	0
MIMAT0015642	mmu-miR-3471	chr4	3537103	3537124	+	22	0	0	0	0	0	0	0	0	0	0	0	0	0	0	0	0	0	0	0	0	0	0	0	0	0	0	0	0	0	0	0	0	0	0	0	0	0	0	0	0	0	0	0
MIMAT0015643	mmu-miR-3472	chrX	145039390	145039414	+	25	0	0	0	0	0	0	0	0	0	0	0	0	0	0	0	0	0	0	0	0	0	0	0	0	0	0	0	0	0	0	0	0	0	0	0	0	0	0	0	0	0	0	0
MIMAT0015645	mmu-miR-3473a	chrX	162874920	162874937	-	18	0	0	0	0	0	0	0	0	0	0	0	0	0	0	0	0	0	0	0	0	0	0	0	0	0	0	0	0	0	0	0	0	0	0	0	0	0	0	0	0	0	0	0
MIMAT0015646	mmu-miR-3474	chr2	158638583	158638604	+	22	0	1	0	1	1	0	0	0	0	0	0	0	0	0	0	0	0	0	1	0	0	0	0	0	0	1	0	0	0	0	0	0	0	0	0	1	0	0	0	0	0	0	0
MIMAT0016979	mmu-miR-1a-1-5p	chr2	180389057	180389079	+	23	0	0	0	0	0	0	0	0	0	0	0	0	0	0	0	0	0	0	0	0	0	0	0	0	0	0	0	0	0	0	0	0	0	0	0	0	0	0	0	0	0	0	0
MIMAT0016980	mmu-miR-23b-5p	chr13	63300492	63300512	+	21	0	0	0	0	0	2	0	0	0	0	0	0	0	0	0	0	0	0	0	0	0	0	0	0	0	0	0	0	0	0	0	0	0	0	0	0	1	0	0	0	0	0	0
MIMAT0016981	mmu-miR-99a-3p	chr16	77598977	77598997	+	21	0	0	0	0	0	0	0	0	0	0	0	0	0	0	0	0	0	0	0	0	0	0	0	0	0	0	0	0	0	0	0	0	0	0	0	0	0	0	0	0	0	0	0
MIMAT0016982	mmu-miR-128-1-5p	chr1	128202369	128202389	+	21	0	0	0	0	0	2	0	0	0	0	0	0	0	0	0	0	0	0	0	0	0	0	0	0	0	0	0	0	0	0	0	0	0	0	0	0	1	0	0	0	0	0	0
MIMAT0016983	mmu-miR-130a-5p	chr2	84741155	84741176	-	22	0	0	0	0	0	0	0	0	0	0	0	0	0	0	0	0	0	0	0	0	0	0	0	0	0	0	0	0	0	0	0	0	0	0	0	0	0	0	0	0	0	0	0
MIMAT0016984	mmu-miR-132-5p	chr11	75173686	75173707	+	22	0	0	0	0	0	0	0	0	0	1	0	0	0	0	0	0	0	0	0	0	0	0	0	0	0	0	0	0	0	0	0	0	0	0	0	0	0	0	0	0	1	0	0
MIMAT0016985	mmu-miR-134-3p	chr12	109734184	109734203	+	20	0	0	0	0	0	0	0	0	0	0	0	0	0	0	0	0	0	0	0	0	0	0	0	0	0	0	0	0	0	0	0	0	0	0	0	0	0	0	0	0	0	0	0
MIMAT0016986	mmu-miR-137-5p	chr3	118433865	118433887	+	23	0	0	0	0	0	0	0	0	0	0	0	0	0	0	0	0	0	0	0	0	0	0	0	0	0	0	0	0	0	0	0	0	0	0	0	0	0	0	0	0	0	0	0
MIMAT0016987	mmu-miR-138-2-3p	chr8	94324359	94324379	+	21	0	0	0	0	0	0	0	0	0	0	0	0	0	0	0	0	0	0	0	0	0	0	0	0	0	0	0	0	0	0	0	0	0	0	0	0	0	0	0	0	0	0	0
MIMAT0016988	mmu-miR-144-5p	chr11	78073010	78073032	+	23	0	0	0	0	0	0	0	0	0	0	0	0	0	0	0	0	0	0	0	0	0	0	0	0	0	0	0	0	0	0	0	0	0	0	0	0	0	0	0	0	0	0	0
MIMAT0016989	mmu-miR-146a-3p	chr11	43374399	43374420	-	22	0	0	0	0	0	0	0	0	0	0	0	0	0	0	0	0	0	0	0	0	0	0	0	0	0	0	0	0	0	0	0	0	0	0	0	0	0	0	0	0	0	0	0
MIMAT0016990	mmu-miR-149-3p	chr1	92850421	92850442	+	22	0	0	0	0	0	0	0	0	0	0	1	0	0	0	0	0	0	0	0	0	0	0	0	1	0	0	0	0	0	0	0	0	0	0	0	0	0	0	0	0	0	1	0
MIMAT0016991	mmu-miR-152-5p	chr11	96850400	96850423	+	24	0	2	0	0	1	1	0	0	0	0	0	0	0	0	0	0	0	0	0	0	0	0	0	0	0	0	0	0	0	0	0	0	1	0	0	1	0	0	0	0	0	0	0
MIMAT0016992	mmu-miR-153-5p	chr12	117250821	117250843	+	23	0	0	0	0	0	0	0	0	0	0	0	0	0	0	0	0	0	0	0	0	0	0	0	0	0	0	0	0	0	0	0	0	0	0	0	0	0	0	0	0	0	0	0
MIMAT0016993	mmu-miR-155-3p	chr16	84714182	84714202	+	21	0	0	0	0	0	0	0	0	0	0	0	0	0	0	0	0	0	0	0	0	0	0	0	0	0	0	0	0	0	0	0	0	0	0	0	0	0	0	0	0	0	0	0
MIMAT0016994	mmu-miR-129-1-3p	chr6	29022667	29022688	+	22	0	0	0	0	0	0	0	0	0	0	0	0	0	0	0	0	0	0	0	0	0	0	0	0	0	0	0	0	0	0	0	0	0	0	0	0	0	0	0	0	0	0	0
MIMAT0016995	mmu-miR-182-3p	chr6	30165923	30165943	-	21	0	0	0	0	0	1	0	0	0	1	0	0	0	0	0	0	0	0	1	0	0	0	0	0	0	1	0	0	0	0	0	0	0	0	0	0	0	0	0	0	1	0	0
MIMAT0016996	mmu-miR-185-3p	chr16	18327405	18327425	-	21	1	0	0	0	0	1	1	0	1	0	0	0	0	0	0	1	0	0	0	0	0	1	0	0	0	0	1	0	0	0	0	1	0	0	0	0	0	1	0	1	0	0	0
MIMAT0016997	mmu-miR-187-5p	chr18	24429147	24429168	-	22	0	0	0	0	0	0	0	0	0	0	0	0	0	0	0	0	0	0	0	0	0	0	0	0	0	0	0	0	0	0	0	0	0	0	0	0	0	0	0	0	0	0	0
MIMAT0016998	mmu-miR-190a-3p	chr9	67236664	67236685	-	22	0	0	0	0	0	0	0	0	0	0	0	0	0	0	0	0	0	0	0	0	0	0	0	0	0	0	0	0	0	0	0	0	0	0	0	0	0	0	0	0	0	0	0
MIMAT0016999	mmu-miR-194-1-3p	chr1	185313360	185313381	+	22	32	63	67	83	34	49	15	14	15	43	30	14	32	24	9	15	11	8	13	7	29	20	7	33	13	75	16	17	10	25	16	17	19	24	27	20	21	13	11	14	28	28	19
MIMAT0017000	mmu-miR-195a-3p	chr11	70235100	70235121	+	22	0	0	0	0	0	0	0	0	0	0	0	0	0	0	0	0	0	0	0	0	0	0	0	0	0	0	0	0	0	0	0	0	0	0	0	0	0	0	0	0	0	0	0
MIMAT0017001	mmu-miR-201-3p	chrX	67988099	67988121	-	23	0	0	0	0	0	0	0	0	0	0	0	0	0	0	0	0	0	0	0	0	0	0	0	0	0	0	0	0	0	0	0	0	0	0	0	0	0	0	0	0	0	0	0
MIMAT0017002	mmu-miR-204-3p	chr19	22750649	22750669	+	21	0	0	0	0	0	0	0	0	0	0	0	0	0	0	0	0	0	0	0	0	0	0	0	0	0	0	0	0	0	0	0	0	0	0	0	0	0	0	0	0	0	0	0
MIMAT0017003	mmu-miR-205-3p	chr1	193507467	193507488	-	22	0	0	0	3	2	0	0	0	0	0	0	0	0	0	0	0	0	0	0	0	0	0	0	0	0	1	0	0	0	0	0	0	0	0	1	1	0	0	0	0	0	0	0
MIMAT0017004	mmu-miR-206-5p	chr1	20679017	20679039	+	23	0	0	0	0	0	0	0	0	0	0	0	0	0	0	0	0	0	0	0	0	0	0	0	0	0	0	0	0	0	0	0	0	0	0	0	0	0	0	0	0	0	0	0
MIMAT0017005	mmu-miR-122-3p	chr18	65248901	65248922	+	22	0	0	0	0	0	0	0	0	0	0	0	0	0	0	0	0	0	0	0	0	0	0	0	0	0	0	0	0	0	0	0	0	0	0	0	0	0	0	0	0	0	0	0
MIMAT0017006	mmu-miR-143-5p	chr18	61649233	61649253	-	21	0	0	0	0	0	0	0	0	0	0	0	0	0	0	0	0	0	0	0	0	1	0	0	0	0	0	0	0	0	0	0	0	0	0	0	0	0	0	0	0	0	0	0
MIMAT0017007	mmu-miR-298-3p	chr2	174267512	174267535	-	24	0	0	0	0	0	0	0	0	0	0	0	0	0	0	0	0	0	0	0	0	0	0	0	0	0	0	0	0	0	0	0	0	0	0	0	0	0	0	0	0	0	0	0
MIMAT0017008	mmu-miR-301a-5p	chr11	87113017	87113038	+	22	1	0	0	0	0	0	0	0	0	0	0	0	0	1	0	0	0	0	0	0	0	2	0	0	0	0	0	0	0	1	0	1	0	0	0	0	0	0	0	0	0	0	0
MIMAT0017009	mmu-miR-106a-3p	chrX	52742505	52742527	-	23	0	0	0	0	0	0	0	0	0	0	0	1	0	0	0	0	0	0	0	0	0	0	0	0	0	0	0	0	0	0	0	0	0	0	0	0	0	0	0	0	0	0	1
MIMAT0017010	mmu-miR-19b-2-5p	chrX	52742033	52742056	-	24	0	0	0	0	0	0	0	0	0	0	0	0	0	0	0	0	0	0	0	0	0	0	0	0	0	0	0	0	0	0	0	0	0	0	0	0	0	0	0	0	0	0	0
MIMAT0017011	mmu-miR-30d-3p	chr15	68341217	68341238	-	22	2	2	0	3	2	3	1	3	1	2	1	1	4	1	0	0	0	0	1	0	1	0	1	1	0	1	0	0	0	2	0	1	1	0	1	1	1	1	2	1	1	1	1
MIMAT0017012	mmu-miR-192-3p	chr19	6264900	6264921	+	22	1	9	7	6	3	9	1	3	4	6	1	1	2	3	2	1	1	1	0	0	1	1	1	1	1	10	1	3	1	3	3	1	3	3	2	2	4	1	2	4	4	1	1
MIMAT0017013	mmu-miR-196a-1-3p	chr11	96265225	96265246	+	22	0	1	4	3	2	0	0	0	2	0	1	0	1	0	0	1	0	0	0	0	0	0	0	1	1	3	0	0	0	0	0	0	0	1	1	1	0	0	0	2	0	1	0
MIMAT0017014	mmu-miR-208a-5p	chr14	54949107	54949128	-	22	0	0	0	0	0	0	0	0	0	0	0	0	0	0	0	0	0	0	0	0	0	0	0	0	0	0	0	0	0	0	0	0	0	0	0	0	0	0	0	0	0	0	0
MIMAT0017015	mmu-let-7a-2-3p	chr9	41536777	41536797	+	21	0	0	0	0	0	0	0	0	0	0	0	0	0	0	0	0	0	0	0	0	0	0	0	0	0	0	0	0	0	0	0	0	0	0	0	0	0	0	0	0	0	0	0
MIMAT0017016	mmu-let-7e-3p	chr17	17830411	17830432	+	22	0	0	0	0	0	0	0	0	0	0	0	0	0	0	0	0	0	0	0	0	0	0	0	0	0	0	0	0	0	0	0	0	0	0	0	0	0	0	0	0	0	0	0
MIMAT0017017	mmu-let-7f-2-3p	chrX	151912403	151912423	+	21	1	0	3	1	2	5	2	1	0	1	0	0	1	1	0	0	0	0	0	0	0	0	0	0	0	2	0	0	0	0	0	1	0	1	0	1	2	2	1	0	1	0	0
MIMAT0017018	mmu-miR-16-2-3p	chr3	69009960	69009981	+	22	0	1	0	0	0	1	2	1	1	0	0	0	1	0	0	0	0	0	0	0	0	0	0	0	0	0	0	0	0	0	0	0	0	0	0	0	0	2	1	1	0	0	0
MIMAT0017019	mmu-miR-23a-5p	chr8	84208527	84208548	+	22	0	0	1	0	0	0	0	0	0	1	0	2	0	0	0	0	0	0	0	1	0	0	0	1	1	1	0	0	0	0	0	0	0	0	0	0	0	0	0	0	1	0	3
MIMAT0017020	mmu-miR-26a-1-3p	chr9	119031850	119031871	+	22	0	0	0	0	0	0	0	0	0	0	0	0	0	0	0	0	0	0	0	0	0	0	0	0	0	0	0	0	0	0	0	0	0	0	0	0	0	0	0	0	0	0	0
MIMAT0017021	mmu-miR-96-3p	chr6	30169465	30169486	-	22	0	0	1	0	0	0	0	0	0	0	0	0	0	0	0	0	0	0	0	1	0	0	0	0	0	0	0	0	0	0	0	0	0	0	0	0	0	0	0	0	0	0	0
MIMAT0017022	mmu-miR-34a-3p	chr4	150068517	150068537	+	21	1	0	2	0	0	0	0	0	0	0	0	0	0	0	0	0	0	0	0	0	0	0	0	0	0	0	0	0	0	0	0	1	0	1	0	0	0	0	0	0	0	0	0
MIMAT0017023	mmu-miR-98-3p	chrX	151913287	151913308	+	22	0	0	0	1	0	0	0	0	0	0	0	0	0	0	0	0	0	0	0	0	0	1	1	0	0	0	0	0	0	0	0	0	0	0	0	0	0	0	0	0	0	0	0
MIMAT0017024	mmu-miR-103-1-5p	chr11	35782410	35782432	+	23	0	0	0	0	0	0	0	0	0	0	0	0	0	0	0	0	0	0	0	0	0	0	0	0	0	0	0	0	0	0	0	0	0	0	0	0	0	0	0	0	0	0	0
MIMAT0017025	mmu-miR-103-2-5p	chr2	131288066	131288088	+	23	1	1	0	0	0	0	0	0	0	0	0	0	0	0	0	0	0	0	0	0	0	0	0	0	0	0	0	0	0	0	0	1	0	0	0	0	0	0	0	0	0	0	0
MIMAT0017027	mmu-miR-326-5p	chr7	99552288	99552311	+	24	0	0	0	0	0	0	0	0	0	0	0	0	0	0	1	0	0	0	0	0	0	0	0	0	0	0	0	0	0	0	0	0	0	0	0	0	0	0	0	0	0	0	0
MIMAT0017030	mmu-miR-328-5p	chr8	105308419	105308440	-	22	0	0	0	0	0	0	0	0	0	0	0	0	0	0	0	0	0	0	0	0	0	0	0	0	0	0	0	0	0	0	0	0	0	0	0	0	0	0	0	0	0	0	0
MIMAT0017032	mmu-miR-329-5p	chr12	109713503	109713524	+	22	0	0	0	0	0	0	0	0	0	0	0	0	0	0	0	0	0	0	0	0	0	0	0	0	0	0	0	0	0	0	0	0	0	0	0	0	0	0	0	0	0	0	0
MIMAT0017036	mmu-miR-148b-5p	chr15	103285148	103285171	+	24	1	5	3	7	1	1	1	1	1	3	1	0	1	1	0	0	0	0	0	0	1	2	2	0	1	3	0	1	0	1	0	1	2	1	2	1	0	1	1	1	2	1	0
MIMAT0017037	mmu-miR-341-5p	chr12	109611521	109611541	+	21	0	0	0	0	0	0	0	0	0	0	0	0	0	0	0	0	0	0	0	0	0	0	0	0	0	0	0	0	0	0	0	0	0	0	0	0	0	0	0	0	0	0	0
MIMAT0017038	mmu-miR-344-5p	chr7	61877819	61877844	-	26	0	0	0	0	0	0	0	0	0	0	0	0	0	0	0	0	0	0	0	0	0	0	0	0	0	0	0	0	0	0	0	0	0	0	0	0	0	0	0	0	0	0	0
MIMAT0017039	mmu-miR-346-3p	chr14	34894662	34894683	+	22	0	0	0	0	0	0	0	0	0	0	0	0	0	0	0	0	0	0	0	0	0	0	0	0	0	0	0	0	0	0	0	0	0	0	0	0	0	0	0	0	0	0	0
MIMAT0017040	mmu-miR-350-5p	chr1	176772382	176772400	-	19	0	0	0	0	0	0	0	0	0	0	0	0	0	0	0	0	0	0	1	0	0	0	0	0	0	0	1	1	0	0	0	0	0	0	0	0	0	0	0	0	0	0	0
MIMAT0017042	mmu-miR-351-3p	chrX	53053276	53053296	-	21	0	0	0	0	0	0	0	0	0	0	0	0	1	0	0	0	0	0	1	0	0	0	0	0	0	0	0	0	0	0	0	0	0	0	0	0	0	0	0	0	0	0	0
MIMAT0017044	mmu-miR-135b-3p	chr1	132198142	132198163	+	22	0	0	0	0	0	0	0	0	0	0	0	0	0	0	0	0	0	0	0	0	0	0	0	0	0	0	0	0	0	0	0	0	0	0	0	0	0	0	0	0	0	0	0
MIMAT0017046	mmu-miR-101b-5p	chr19	29135302	29135324	+	23	0	0	0	0	0	0	0	0	0	0	0	0	0	0	0	0	0	0	0	0	0	0	0	0	0	0	0	0	0	0	0	0	0	0	0	0	0	0	0	0	0	0	0
MIMAT0017047	mmu-miR-1a-2-5p	chr18	10785523	10785545	-	23	0	0	0	0	0	0	0	0	0	0	0	0	0	0	0	0	0	0	0	0	0	0	0	0	0	0	0	0	0	0	0	0	0	0	0	0	0	0	0	0	0	0	0
MIMAT0017048	mmu-miR-107-5p	chr19	34820737	34820759	-	23	0	0	0	0	0	0	0	0	0	0	0	0	0	0	0	0	0	0	0	0	0	0	0	0	0	0	0	0	0	0	0	0	0	0	0	0	0	0	0	0	0	0	0
MIMAT0017049	mmu-miR-25-5p	chr5	138165370	138165391	-	22	0	0	1	0	0	0	0	0	2	1	0	0	0	1	0	0	0	0	1	0	0	0	0	2	0	0	0	0	1	0	0	0	0	0	0	0	0	0	0	2	1	0	0
MIMAT0017050	mmu-miR-32-3p	chr4	56895232	56895252	-	21	1	1	0	0	0	0	0	0	0	1	0	0	0	0	0	1	0	0	0	0	0	0	0	0	0	0	0	0	0	1	0	1	0	0	0	0	0	0	0	0	1	0	0
MIMAT0017051	mmu-miR-100-3p	chr9	41531471	41531492	+	22	0	0	0	0	0	0	0	0	0	0	0	0	0	0	0	0	0	0	0	0	0	0	0	0	0	0	0	0	0	0	0	0	0	0	0	0	0	0	0	0	0	0	0
MIMAT0017052	mmu-miR-210-5p	chr7	141221445	141221466	-	22	0	1	1	0	0	0	0	2	0	0	0	0	0	0	0	0	0	0	0	0	0	0	0	0	0	0	0	0	0	0	0	0	0	0	0	0	0	0	2	0	0	0	0
MIMAT0017053	mmu-miR-212-5p	chr11	75173403	75173425	+	23	0	0	0	0	0	0	2	0	0	0	0	0	0	0	0	0	0	0	0	0	0	0	0	0	0	0	0	0	0	0	0	0	0	0	0	0	0	2	0	0	0	0	0
MIMAT0017054	mmu-miR-216a-3p	chr11	28757058	28757079	+	22	0	0	0	0	0	0	0	0	0	0	0	0	0	0	0	0	0	0	0	0	0	0	0	0	0	0	0	0	0	0	0	0	0	0	0	0	0	0	0	0	0	0	0
MIMAT0017055	mmu-miR-219a-1-3p	chr17	34025010	34025031	-	22	0	0	0	0	0	0	0	0	0	0	0	0	0	1	0	0	0	0	0	0	0	0	0	0	0	0	0	0	0	0	2	0	0	0	0	0	0	0	0	0	0	0	0
MIMAT0017056	mmu-miR-223-5p	chrX	96242842	96242864	+	23	0	0	0	0	0	0	0	0	0	3	0	0	0	0	0	0	0	0	0	1	0	0	0	0	0	0	0	0	0	0	0	0	0	0	0	0	0	0	0	0	2	0	0
MIMAT0017057	mmu-miR-320-5p	chr14	70443525	70443546	+	22	1	1	2	2	6	0	1	1	1	2	1	0	0	0	0	1	1	0	0	0	0	2	3	1	0	1	0	0	1	1	1	1	0	1	1	4	0	1	1	1	1	1	0
MIMAT0017058	mmu-miR-26a-2-3p	chr10	126995581	126995602	+	22	0	0	1	0	1	1	0	1	0	0	0	0	0	0	0	0	0	0	0	0	0	0	0	0	0	0	0	0	1	0	0	0	0	0	0	1	0	0	1	0	0	0	0
MIMAT0017059	mmu-miR-211-3p	chr7	64205868	64205888	+	21	0	0	0	0	0	0	0	0	0	0	0	0	0	0	0	0	0	0	0	0	0	0	0	0	0	0	0	0	0	0	0	0	0	0	0	0	0	0	0	0	0	0	0
MIMAT0017060	mmu-miR-221-5p	chrX	19146344	19146369	-	26	0	0	1	2	0	0	0	1	0	0	1	0	3	0	0	0	0	0	0	2	0	0	0	0	0	1	0	0	1	0	0	0	0	0	1	0	0	0	1	0	0	1	0
MIMAT0017061	mmu-miR-222-5p	chrX	19146941	19146961	-	21	0	0	0	2	1	1	0	0	0	1	0	0	0	0	0	0	0	0	0	0	1	0	2	0	0	2	0	1	0	0	0	0	0	0	1	1	0	0	0	0	1	0	0
MIMAT0017062	mmu-miR-224-3p	chrX	72261037	72261058	-	22	0	0	0	0	0	0	0	0	0	0	0	0	0	0	0	0	0	0	0	0	0	0	0	0	0	0	0	0	0	0	0	0	0	0	0	0	0	0	0	0	0	0	0
MIMAT0017063	mmu-miR-29b-2-5p	chr1	195037050	195037074	+	25	0	0	0	0	1	1	0	0	0	0	0	0	0	0	0	0	0	0	0	0	1	1	0	0	0	0	0	0	0	0	0	0	0	0	0	1	0	0	0	0	0	0	0
MIMAT0017064	mmu-miR-135a-2-3p	chr10	92072104	92072124	-	21	0	0	0	0	0	0	0	0	0	0	0	0	0	0	0	0	0	0	0	0	0	0	0	0	0	0	0	0	0	0	0	0	0	0	0	0	0	0	0	0	0	0	0
MIMAT0017065	mmu-miR-19b-1-5p	chr14	115044320	115044342	+	23	0	0	0	0	0	0	0	0	0	0	0	0	0	0	0	0	0	0	0	0	0	0	0	0	0	0	0	0	0	0	0	0	0	0	0	0	0	0	0	0	0	0	0
MIMAT0017066	mmu-miR-92a-1-5p	chr14	115044437	115044459	+	23	0	0	0	0	0	0	0	0	0	0	0	0	0	0	0	0	0	0	0	0	0	0	0	0	0	0	0	0	1	0	0	0	0	0	0	0	0	0	0	0	0	0	0
MIMAT0017067	mmu-miR-181b-1-3p	chr1	137966690	137966710	+	21	0	0	0	0	0	0	0	0	0	0	0	0	0	0	0	0	0	0	0	0	0	0	0	0	0	0	0	0	0	0	0	0	0	0	0	0	0	0	0	0	0	0	0
MIMAT0017068	mmu-miR-181c-3p	chr8	84178885	84178906	-	22	0	0	1	2	0	0	0	0	1	0	0	1	0	1	0	0	0	1	0	0	0	0	0	0	0	0	1	0	0	0	0	0	0	0	1	0	0	0	0	1	0	0	1
MIMAT0017069	mmu-miR-128-2-5p	chr9	112118679	112118701	-	23	0	0	0	0	0	0	0	0	0	0	0	0	0	0	0	0	0	0	0	0	0	0	0	0	0	0	0	1	0	0	0	0	0	0	0	0	0	0	0	0	0	0	0
MIMAT0017070	mmu-miR-7a-2-3p	chr7	78888335	78888356	+	22	0	0	0	0	0	0	0	0	0	0	0	0	0	0	0	0	0	0	0	0	0	0	0	0	0	0	0	0	0	0	0	0	0	0	0	0	0	0	0	0	0	0	0
MIMAT0017071	mmu-miR-7b-3p	chr17	56243055	56243076	+	22	0	0	0	0	0	0	0	0	0	0	0	0	0	0	0	0	0	0	0	0	0	0	0	0	0	0	0	0	0	0	0	0	0	0	0	0	0	0	0	0	0	0	0
MIMAT0017072	mmu-miR-217-3p	chr11	28763798	28763820	+	23	0	0	0	0	0	0	0	0	0	0	0	0	0	0	0	0	0	0	0	0	0	0	0	0	0	0	0	0	0	0	0	0	0	0	0	0	0	0	0	0	0	0	0
MIMAT0017073	mmu-miR-194-2-3p	chr19	6264694	6264715	+	22	19	22	12	22	9	30	8	7	9	9	10	5	7	6	1	6	1	1	2	4	7	1	5	4	6	18	2	4	4	9	5	10	7	4	7	5	13	7	6	8	6	9	7
MIMAT0017075	mmu-miR-361-3p	chrX	113074827	113074851	-	25	2	4	5	8	3	1	1	2	0	0	1	0	1	1	0	1	0	0	1	0	5	0	2	0	0	8	1	1	0	0	0	1	1	2	3	2	0	1	2	0	0	1	0
MIMAT0017076	mmu-miR-363-5p	chrX	52741740	52741761	-	22	0	0	0	0	0	0	0	0	0	0	0	0	0	0	0	0	0	0	0	0	0	0	0	0	0	0	0	0	0	0	0	0	0	0	0	0	0	0	0	0	0	0	0
MIMAT0017077	mmu-miR-365-1-5p	chr16	13453855	13453877	+	23	0	0	0	0	0	0	0	0	0	0	0	0	0	0	0	0	0	0	0	0	0	0	0	0	0	0	0	0	0	0	0	0	0	0	0	0	0	0	0	0	0	0	0
MIMAT0017078	mmu-miR-375-5p	chr1	74900696	74900717	-	22	0	0	0	0	0	0	0	0	0	0	0	0	0	0	0	0	0	0	0	0	0	0	0	0	0	0	0	0	0	0	0	0	0	0	0	0	0	0	0	0	0	0	0
MIMAT0017079	mmu-miR-377-5p	chr12	109740515	109740536	+	22	0	0	0	0	0	0	0	0	0	0	0	0	0	0	0	0	0	0	0	0	0	0	0	0	0	0	0	0	0	0	0	0	0	0	0	0	0	0	0	0	0	0	0
MIMAT0017080	mmu-miR-379-3p	chr12	109709102	109709123	+	22	0	0	1	0	0	0	0	0	0	0	0	0	0	0	0	0	0	0	0	0	0	0	0	0	0	0	0	0	2	0	0	0	0	0	0	0	0	0	0	0	0	0	0
MIMAT0017081	mmu-miR-381-5p	chr12	109726829	109726851	+	23	0	0	0	0	0	0	0	0	0	0	0	0	0	0	0	0	0	0	0	0	0	0	0	0	0	0	0	0	0	0	0	0	0	0	0	0	0	0	0	0	0	0	0
MIMAT0017082	mmu-miR-383-3p	chr8	38252138	38252158	-	21	0	0	0	0	0	0	0	0	0	0	0	0	0	0	0	0	0	0	0	0	0	0	0	0	0	0	0	0	0	0	0	0	0	0	0	0	0	0	0	0	0	0	0
MIMAT0017083	mmu-miR-133b-5p	chr1	20682797	20682818	+	22	0	0	0	0	0	0	0	0	0	0	0	0	0	0	0	0	0	0	0	0	0	0	0	0	0	0	0	0	0	0	0	0	0	0	0	0	0	0	0	0	0	0	0
MIMAT0017084	mmu-miR-181b-2-3p	chr2	38853883	38853904	+	22	0	0	0	0	0	0	0	0	0	0	0	0	0	0	0	0	0	0	0	0	0	0	0	0	0	0	0	0	0	0	0	0	0	0	0	0	0	0	0	0	0	0	0
MIMAT0017169	mmu-miR-215-3p	chr1	185313647	185313667	+	21	81	203	130	180	65	78	45	57	36	59	46	34	64	54	26	43	20	36	37	15	51	68	41	60	45	185	28	53	47	43	37	44	61	47	59	38	33	40	46	33	38	43	46
MIMAT0017170	mmu-miR-196b-3p	chr6	52230094	52230115	-	22	1	0	1	1	0	0	0	0	0	0	0	1	0	0	0	0	0	0	0	0	0	0	1	0	0	0	0	1	0	0	1	1	0	0	0	0	0	0	0	0	0	0	1
MIMAT0017172	mmu-miR-410-5p	chr12	109743729	109743749	+	21	0	0	0	0	0	0	0	0	0	0	0	0	0	0	0	0	0	0	0	0	0	0	0	0	0	0	0	0	0	0	0	0	0	0	0	0	0	0	0	0	0	0	0
MIMAT0017173	mmu-miR-412-5p	chr12	109743303	109743325	+	23	0	0	0	0	0	0	0	0	0	0	0	0	0	0	0	0	0	0	0	0	0	0	0	0	0	0	0	0	0	0	0	0	0	0	0	0	0	0	0	0	0	0	0
MIMAT0017174	mmu-miR-370-5p	chr12	109618270	109618289	+	20	0	0	0	0	0	0	0	0	0	0	0	0	0	0	0	0	0	0	0	0	0	0	0	0	0	0	0	0	0	0	0	0	0	0	0	0	0	0	0	0	0	0	0
MIMAT0017176	mmu-miR-448-5p	chrX	147158221	147158242	+	22	0	0	0	0	0	0	0	0	0	0	0	0	0	0	0	0	0	0	0	0	0	0	0	0	0	0	0	0	0	0	0	0	0	0	0	0	0	0	0	0	0	0	0
MIMAT0017178	mmu-miR-429-5p	chr4	156053954	156053974	-	21	0	0	0	0	0	0	2	0	0	0	0	0	0	0	0	0	0	0	1	0	0	0	0	1	0	0	0	0	0	0	0	0	0	0	0	0	0	2	0	0	0	0	0
MIMAT0017179	mmu-miR-365-2-5p	chr11	79726428	79726450	+	23	0	0	0	0	0	0	0	0	0	0	0	0	1	0	0	0	0	0	0	0	0	1	0	0	0	0	0	0	0	0	0	0	0	0	0	0	0	0	0	0	0	0	0
MIMAT0017180	mmu-miR-449a-3p	chr13	113037589	113037610	+	22	0	0	0	0	0	0	0	0	0	0	0	0	0	0	0	0	0	0	0	0	0	0	0	0	0	0	0	0	0	0	0	0	0	0	0	0	0	0	0	0	0	0	0
MIMAT0017182	mmu-miR-450a-1-3p	chrX	53048171	53048192	-	22	0	0	0	0	0	0	0	0	0	0	0	0	0	0	0	0	0	0	0	0	0	0	0	0	0	0	0	0	0	0	0	0	0	0	0	0	0	0	0	0	0	0	0
MIMAT0017194	mmu-miR-452-3p	chrX	72262235	72262256	-	22	0	0	0	0	0	0	0	0	0	0	0	0	0	0	0	0	0	0	0	0	0	0	0	0	0	0	0	0	0	0	0	0	0	0	0	0	0	0	0	0	0	0	0
MIMAT0017195	mmu-miR-471-3p	chrX	66792599	66792620	-	22	0	0	0	0	0	0	0	0	0	0	0	0	0	0	0	0	0	0	0	0	0	0	0	0	0	0	0	0	0	0	0	0	0	0	0	0	0	0	0	0	0	0	0
MIMAT0017206	mmu-miR-486a-3p	chr8	23142629	23142649	+	21	0	0	0	0	0	0	0	0	0	0	0	1	0	0	0	0	0	0	0	0	0	0	0	0	0	0	0	0	0	0	0	0	0	0	0	0	0	0	0	0	0	0	1
MIMAT0017207	mmu-miR-543-5p	chr12	109717269	109717289	+	21	0	0	0	0	0	0	0	0	0	0	0	0	0	0	0	0	0	0	0	0	0	0	0	0	0	0	0	0	0	0	0	0	0	0	0	0	0	0	0	0	0	0	0
MIMAT0017208	mmu-miR-539-3p	chr12	109728176	109728197	+	22	0	0	0	0	0	0	0	0	0	0	0	0	0	0	0	0	0	0	0	0	0	0	0	0	0	0	0	0	0	0	0	0	0	0	0	0	0	0	0	0	0	0	0
MIMAT0017209	mmu-miR-541-3p	chr12	109742466	109742487	+	22	0	0	0	0	0	0	0	0	0	0	0	0	0	0	0	0	0	0	0	0	0	1	0	0	0	0	0	0	0	0	0	0	0	0	0	0	0	0	0	0	0	0	0
MIMAT0017210	mmu-miR-547-5p	chrX	67988420	67988440	-	21	0	0	0	0	0	0	0	0	0	0	0	0	0	0	0	0	0	0	0	0	0	0	0	0	0	0	0	0	0	0	0	0	0	0	0	0	0	0	0	0	0	0	0
MIMAT0017214	mmu-miR-367-5p	chr3	127545741	127545761	+	21	0	0	0	0	0	0	0	0	0	0	0	0	0	0	0	0	0	0	0	0	0	0	0	0	0	0	0	0	0	0	0	0	0	0	0	0	0	0	0	0	0	0	0
MIMAT0017215	mmu-miR-494-5p	chr12	109715334	109715355	+	22	0	0	0	0	0	0	0	0	0	0	0	0	0	0	0	0	0	0	0	0	0	0	0	0	0	0	0	0	0	0	0	0	0	0	0	0	0	0	0	0	0	0	0
MIMAT0017216	mmu-miR-487b-5p	chr12	109727347	109727367	+	21	0	0	0	0	0	0	0	0	0	0	0	0	0	0	0	0	0	0	0	0	0	0	0	0	0	0	0	0	0	0	0	0	0	0	0	0	0	0	0	0	0	0	0
MIMAT0017225	mmu-miR-302d-5p	chr3	127545629	127545651	+	23	0	0	0	0	0	0	0	0	0	0	0	0	0	0	0	0	0	0	0	0	0	0	0	0	0	0	0	0	0	0	0	0	0	0	0	0	0	0	0	0	0	0	0
MIMAT0017231	mmu-miR-1224-3p	chr16	20604516	20604536	+	21	0	0	0	0	0	0	0	0	0	0	0	0	0	0	0	0	0	0	0	0	0	0	0	0	0	0	0	0	0	0	0	0	0	0	0	0	0	0	0	0	0	0	0
MIMAT0017232	mmu-miR-301b-5p	chr16	17124456	17124477	-	22	0	0	0	0	0	1	0	0	0	0	0	0	1	0	0	2	0	0	0	0	0	0	0	0	0	0	0	0	0	0	0	0	0	0	0	0	0	0	0	0	0	0	0
MIMAT0017233	mmu-miR-216b-3p	chr11	28746244	28746265	+	22	0	0	0	0	0	0	0	0	0	0	0	0	0	0	0	0	0	0	0	0	0	0	0	0	0	0	0	0	0	0	0	0	0	0	0	0	0	0	0	0	0	0	0
MIMAT0017234	mmu-miR-592-3p	chr6	27936672	27936693	-	22	0	0	0	0	0	0	0	0	0	0	0	0	0	0	0	0	0	0	0	0	0	0	0	0	0	0	0	0	0	0	0	0	0	0	0	0	0	0	0	0	0	0	0
MIMAT0017235	mmu-miR-758-5p	chr12	109712823	109712843	+	21	0	0	0	0	0	0	0	0	0	0	0	0	0	0	0	0	0	0	0	0	0	0	0	0	0	0	0	0	0	0	0	0	0	0	0	0	0	0	0	0	0	0	0
MIMAT0017236	mmu-miR-551b-5p	chr3	29416840	29416862	+	23	0	0	0	0	0	0	0	0	0	0	0	0	0	0	0	0	0	0	0	0	0	0	0	0	0	0	0	0	0	0	0	0	0	0	0	0	0	0	0	0	0	0	0
MIMAT0017237	mmu-miR-668-5p	chr12	109734733	109734756	+	24	0	0	0	0	0	0	0	0	0	0	0	0	0	0	0	0	0	0	0	0	0	0	0	0	0	0	0	0	0	0	0	0	0	0	0	0	0	0	0	0	0	0	0
MIMAT0017238	mmu-miR-665-5p	chr12	109586331	109586356	+	26	0	0	0	0	0	0	0	0	0	0	0	0	0	0	0	0	0	0	0	0	0	0	0	0	0	0	0	0	0	0	0	0	0	0	0	0	0	0	0	0	0	0	0
MIMAT0017239	mmu-miR-667-5p	chr12	109720020	109720044	+	25	0	0	0	0	0	0	0	0	0	0	0	0	0	0	0	0	0	0	0	0	0	0	0	0	0	0	0	0	0	0	0	0	0	0	0	0	0	0	0	0	0	0	0
MIMAT0017240	mmu-miR-802-3p	chr16	93369775	93369796	+	22	0	0	1	0	0	0	0	0	0	0	0	0	0	0	0	0	0	1	0	0	2	1	0	0	0	2	0	0	0	0	0	0	0	0	0	0	0	0	0	0	0	0	0
MIMAT0017241	mmu-miR-672-3p	chrX	104116192	104116212	-	21	0	0	0	0	0	0	0	0	0	0	0	0	0	0	0	0	0	0	0	0	0	0	0	0	0	0	0	0	0	0	0	0	0	0	0	0	0	0	0	0	0	0	0
MIMAT0017242	mmu-miR-670-3p	chr2	94261316	94261340	-	25	0	0	0	0	0	0	0	0	0	0	0	0	0	0	0	0	0	0	0	0	0	0	0	0	0	0	0	0	0	0	0	0	0	0	0	0	0	0	0	0	0	0	0
MIMAT0017243	mmu-miR-669a-3p	chr2	10476908	10476930	+	23	0	0	0	0	0	0	0	0	0	0	0	0	0	0	0	0	0	0	0	0	0	0	0	0	0	0	0	0	0	0	0	0	0	0	0	0	0	0	0	0	0	0	0
MIMAT0017244	mmu-miR-496a-5p	chr12	109739132	109739152	+	21	0	0	0	0	0	0	0	0	0	0	0	0	0	0	0	0	0	0	0	0	0	0	0	0	0	0	0	0	0	0	0	0	0	0	0	0	0	0	0	0	0	0	0
MIMAT0017245	mmu-miR-760-5p	chr3	122293649	122293671	-	23	0	0	0	0	0	0	0	0	0	0	0	0	0	0	0	0	0	0	0	0	0	0	0	0	0	0	0	0	0	0	0	0	0	0	0	0	0	0	0	0	0	0	0
MIMAT0017246	mmu-miR-677-3p	chr10	128085335	128085360	+	26	0	0	1	0	0	0	0	0	0	0	0	0	0	0	1	0	0	1	0	0	0	0	0	0	0	1	1	0	0	0	0	0	0	0	0	0	0	0	0	0	0	0	0
MIMAT0017247	mmu-miR-497a-3p	chr11	70234770	70234790	+	21	0	0	0	0	0	0	0	0	0	0	0	0	0	0	0	0	0	0	0	0	0	0	0	0	0	0	0	0	0	0	0	0	0	0	0	0	0	0	0	0	0	0	0
MIMAT0017248	mmu-miR-679-3p	chr12	109715624	109715645	+	22	0	0	0	0	0	0	0	0	0	0	0	0	0	0	0	0	0	0	0	0	0	0	0	0	0	0	0	0	0	0	0	0	0	0	0	0	0	0	0	0	0	0	0
MIMAT0017249	mmu-miR-495-5p	chr12	109718757	109718779	+	23	0	0	0	0	0	0	0	0	0	0	0	0	0	0	0	0	0	0	0	0	0	0	0	0	0	0	0	0	0	0	0	0	0	0	0	0	0	0	0	0	0	0	0
MIMAT0017250	mmu-miR-669b-3p	chr2	10467851	10467873	+	23	0	0	0	0	0	0	0	0	0	0	0	0	0	0	0	0	0	0	0	0	0	0	0	0	0	0	0	0	0	0	0	0	0	0	0	0	0	0	0	0	0	0	0
MIMAT0017251	mmu-miR-669a-3-3p	chr2	10474496	10474518	+	23	0	0	0	0	0	0	0	0	0	0	0	0	0	0	0	0	0	0	0	0	0	0	0	0	0	0	0	0	0	0	0	0	0	0	0	0	0	0	0	0	0	0	0
MIMAT0017253	mmu-miR-669c-3p	chr2	10509359	10509380	+	22	0	0	0	0	0	0	0	0	0	0	0	0	0	0	0	0	0	0	0	0	0	0	0	0	0	0	0	0	0	0	0	0	0	0	0	0	0	0	0	0	0	0	0
MIMAT0017254	mmu-miR-499-3p	chr2	155622929	155622951	+	23	0	0	0	0	0	0	0	0	0	0	0	0	0	0	0	0	0	0	0	0	0	0	0	0	0	0	0	0	0	0	0	0	0	0	0	0	0	0	0	0	0	0	0
MIMAT0017255	mmu-miR-491-3p	chr4	88122091	88122112	+	22	0	0	0	0	0	0	0	0	0	0	0	0	0	0	0	0	0	0	0	0	0	0	0	0	0	0	0	0	0	0	0	0	0	0	0	0	0	0	0	0	0	0	0
MIMAT0017256	mmu-miR-700-5p	chr4	135416601	135416622	-	22	0	0	2	2	1	0	0	0	0	0	0	0	0	2	0	0	0	0	0	0	0	0	0	0	0	0	0	0	1	0	0	0	0	1	1	1	0	0	0	0	0	0	0
MIMAT0017257	mmu-miR-701-3p	chr5	111004208	111004227	+	20	0	0	0	0	0	0	0	0	0	0	0	0	0	0	0	0	0	0	0	0	0	0	0	0	0	0	0	0	0	0	0	0	0	0	0	0	0	0	0	0	0	0	0
MIMAT0017258	mmu-miR-500-5p	chrX	7237730	7237754	-	25	0	0	0	0	0	0	0	0	0	0	0	0	0	0	0	0	0	0	0	0	0	0	0	0	0	0	0	0	0	0	0	0	0	0	0	0	0	0	0	0	0	0	0
MIMAT0017259	mmu-miR-505-5p	chrX	60394451	60394473	-	23	0	0	0	0	0	0	0	0	0	1	0	0	0	0	0	0	0	0	0	0	0	0	0	0	0	0	0	0	0	0	0	0	0	0	0	0	0	0	0	0	1	0	0
MIMAT0017260	mmu-miR-652-5p	chrX	142739020	142739043	+	24	0	1	0	0	0	0	0	0	0	0	0	0	0	0	0	0	0	0	0	0	0	0	0	0	0	0	0	0	0	0	0	0	0	0	0	0	0	0	0	0	0	0	0
MIMAT0017261	mmu-miR-490-5p	chr6	36421763	36421782	+	20	0	0	0	0	0	0	0	0	0	0	0	0	0	0	0	0	0	0	0	0	0	0	0	0	0	0	0	0	0	0	0	0	0	0	0	0	0	0	0	0	0	0	0
MIMAT0017262	mmu-miR-741-5p	chrX	66796847	66796869	-	23	0	0	0	0	0	0	0	0	0	0	0	0	0	0	0	0	0	0	0	0	0	0	0	0	0	0	0	0	0	0	0	0	0	0	0	0	0	0	0	0	0	0	0
MIMAT0017263	mmu-miR-743a-5p	chrX	66776794	66776815	-	22	0	0	0	0	0	0	0	0	0	0	0	1	0	0	0	0	0	0	0	0	0	0	0	0	0	0	0	0	0	0	0	0	0	0	0	0	0	0	0	0	0	0	1
MIMAT0017264	mmu-miR-181d-3p	chr8	84178720	84178740	-	21	0	0	0	0	0	0	0	0	0	0	0	0	0	0	0	0	0	0	0	0	0	0	0	0	0	0	0	0	0	0	0	0	0	0	0	0	0	0	0	0	0	0	0
MIMAT0017265	mmu-miR-871-3p	chrX	66810438	66810460	-	23	0	0	0	0	0	0	0	0	0	0	0	0	0	0	0	0	0	0	0	0	0	0	0	0	0	0	0	0	0	0	0	0	0	0	0	0	0	0	0	0	0	0	0
MIMAT0017266	mmu-miR-880-5p	chrX	66800577	66800597	-	21	0	0	0	0	0	0	0	0	0	0	0	0	0	0	0	0	0	0	0	0	0	0	0	0	0	0	0	0	0	0	0	0	0	0	0	0	0	0	0	0	0	0	0
MIMAT0017267	mmu-miR-190b-3p	chr3	90070067	90070089	+	23	0	0	0	0	0	0	0	0	0	0	0	0	0	0	0	0	0	0	0	0	0	0	0	0	0	0	0	0	0	0	0	0	0	0	0	0	0	0	0	0	0	0	0
MIMAT0017268	mmu-miR-874-5p	chr13	58023170	58023191	-	22	0	0	0	0	0	0	0	0	0	0	0	0	0	0	0	0	0	0	0	0	0	0	0	0	0	0	0	0	0	0	0	0	0	0	0	0	0	0	0	0	0	0	0
MIMAT0017269	mmu-miR-147-5p	chr2	122640814	122640837	+	24	5	7	1	10	5	1	1	3	4	3	3	2	1	3	1	7	3	5	2	1	6	1	3	2	2	13	0	0	2	4	5	3	2	0	3	3	0	1	2	4	2	3	3
MIMAT0017270	mmu-miR-18b-3p	chrX	52742342	52742363	-	22	0	0	0	0	0	0	0	0	0	0	0	0	0	0	0	0	0	0	0	0	0	0	0	0	0	0	0	0	0	0	0	0	0	0	0	0	0	0	0	0	0	0	0
MIMAT0017271	mmu-miR-193b-5p	chr16	13449533	13449554	+	22	0	0	0	0	0	0	0	0	0	0	0	0	0	0	0	0	0	0	0	0	0	0	0	0	0	0	0	0	0	0	0	0	0	0	0	0	0	0	0	0	0	0	0
MIMAT0017273	mmu-miR-421-5p	chrX	103572966	103572986	-	21	0	0	0	0	0	0	0	0	0	0	0	0	0	0	0	0	0	0	0	0	0	0	0	0	0	0	0	0	0	0	0	0	0	0	0	0	0	0	0	0	0	0	0
MIMAT0017274	mmu-miR-466h-3p	chr2	10514940	10514958	+	19	0	0	0	0	0	0	0	0	0	0	0	0	0	0	0	0	0	0	0	0	0	0	0	0	0	0	0	0	0	0	0	0	0	0	0	0	0	0	0	0	0	0	0
MIMAT0017275	mmu-miR-467c-3p	chr2	10473977	10473998	+	22	0	0	0	0	0	0	0	0	0	0	0	0	0	0	0	0	0	0	0	0	0	0	0	0	0	0	0	0	0	1	0	0	0	0	0	0	0	0	0	0	0	0	0
MIMAT0017276	mmu-miR-493-5p	chr12	109580243	109580261	+	19	0	0	0	0	0	0	0	0	0	1	0	0	0	0	0	0	0	0	0	0	0	0	0	0	0	0	0	0	0	0	0	0	0	0	0	0	0	0	0	0	1	0	0
MIMAT0017277	mmu-miR-504-3p	chrX	59097669	59097690	-	22	0	0	0	0	0	0	0	0	0	0	0	0	0	0	0	0	0	0	0	0	0	0	0	0	0	0	0	0	0	0	0	0	0	0	0	0	0	0	0	0	0	0	0
MIMAT0017278	mmu-miR-92b-5p	chr3	89227165	89227188	-	24	0	0	0	0	0	0	0	0	0	0	0	0	0	0	0	0	0	0	0	1	0	0	0	0	0	0	0	0	0	0	0	0	0	0	0	0	0	0	0	0	0	0	0
MIMAT0017279	mmu-miR-873a-3p	chr4	36668520	36668540	-	21	0	0	0	0	0	0	0	0	0	0	0	0	0	0	0	0	0	0	0	0	0	0	0	0	0	0	0	0	0	0	0	0	0	0	0	0	0	0	0	0	0	0	0
MIMAT0017280	mmu-miR-208b-5p	chr14	54975745	54975766	-	22	0	0	0	0	0	0	0	0	0	0	0	0	0	0	0	0	0	0	0	0	0	0	0	0	0	0	0	0	0	0	0	0	0	0	0	0	0	0	0	0	0	0	0
MIMAT0017281	mmu-miR-511-3p	chr2	14261051	14261072	+	22	0	0	0	0	0	0	0	0	0	0	0	0	0	0	0	0	0	0	0	1	0	0	0	0	0	0	0	0	0	0	0	0	0	0	0	0	0	0	0	0	0	0	0
MIMAT0017282	mmu-miR-544-5p	chr12	109729335	109729355	+	21	0	0	0	0	0	0	0	0	0	0	0	0	0	0	0	0	0	0	0	0	0	0	0	0	0	0	0	0	0	0	0	0	0	0	0	0	0	0	0	0	0	0	0
MIMAT0017283	mmu-miR-598-5p	chr14	63727199	63727221	+	23	0	0	0	0	0	0	0	1	0	0	0	0	0	0	0	0	0	0	0	0	0	0	0	0	0	0	0	0	0	0	0	0	0	0	0	0	0	0	1	0	0	0	0
MIMAT0017284	mmu-miR-653-3p	chr6	3721315	3721335	-	21	0	0	0	0	0	0	0	0	0	0	0	0	0	0	0	0	0	0	0	0	0	0	0	0	0	0	0	0	0	0	0	0	0	0	0	0	0	0	0	0	0	0	0
MIMAT0017322	mmu-miR-466l-5p	chr2	10516117	10516138	+	22	0	0	0	0	0	0	0	0	0	0	0	0	0	0	0	0	0	0	0	0	0	0	0	0	0	0	0	0	0	0	0	0	0	0	0	0	0	0	0	0	0	0	0
MIMAT0017323	mmu-miR-669k-5p	chr2	10475318	10475342	+	25	0	0	0	0	0	0	0	0	0	0	0	0	0	0	0	0	0	0	0	0	0	0	0	0	0	0	0	0	0	0	0	0	0	0	0	0	0	0	0	0	0	0	0
MIMAT0017324	mmu-miR-669d-3p	chr2	10468423	10468443	+	21	0	0	0	0	0	0	0	0	0	0	0	0	0	0	0	0	0	0	0	0	0	0	0	0	0	0	0	0	0	0	0	0	0	0	0	0	0	0	0	0	0	0	0
MIMAT0017325	mmu-miR-466i-5p	chr13	17747525	17747544	+	20	0	0	0	0	0	0	0	0	0	0	0	0	0	0	0	0	0	0	0	0	0	0	0	0	0	0	0	0	0	0	0	0	0	0	0	0	0	0	0	0	0	0	0
MIMAT0017326	mmu-miR-1b-3p	chr18	10785525	10785547	+	23	0	0	0	0	0	0	0	0	0	0	0	0	0	1	0	0	0	0	0	0	0	0	0	0	0	0	0	0	0	0	0	0	0	0	0	0	0	0	0	0	0	0	0
MIMAT0017327	mmu-miR-669f-5p	chr2	10467248	10467271	+	24	0	0	0	0	0	0	0	0	0	0	0	0	0	0	0	0	0	0	0	0	0	0	0	0	0	0	0	0	0	0	0	0	0	0	0	0	0	0	0	0	0	0	0
MIMAT0017328	mmu-miR-1188-3p	chr12	109611877	109611901	+	25	0	0	0	0	0	0	0	0	0	0	0	0	0	0	0	0	0	0	0	0	0	0	0	0	0	0	0	0	0	0	0	0	0	0	0	0	0	0	0	0	0	0	0
MIMAT0017329	mmu-miR-1193-5p	chr12	109715716	109715735	+	20	0	0	0	0	0	1	0	0	0	0	0	0	0	0	0	2	1	1	0	2	4	0	0	0	0	0	0	0	0	0	0	0	0	0	0	0	0	0	0	0	0	0	0
MIMAT0017330	mmu-miR-669e-3p	chr2	10467574	10467594	+	21	0	0	0	0	0	0	0	0	0	0	0	0	0	0	0	0	0	0	0	0	0	0	0	0	0	0	0	0	0	0	0	0	0	0	0	0	0	0	0	0	0	0	0
MIMAT0017331	mmu-miR-1197-5p	chr12	109712361	109712381	+	21	0	0	0	3	0	0	0	0	0	0	0	0	0	0	0	0	0	0	0	0	0	0	0	0	0	0	0	0	0	0	0	0	0	0	1	0	0	0	0	0	0	0	0
MIMAT0017332	mmu-miR-1198-3p	chrX	7807180	7807201	+	22	0	0	0	0	0	0	0	0	0	0	0	0	0	0	0	0	0	0	0	0	0	0	0	0	0	0	0	0	0	0	0	0	0	0	0	0	0	0	0	0	0	0	0
MIMAT0017333	mmu-miR-1199-3p	chr8	84011549	84011569	-	21	0	0	0	0	0	0	0	0	0	0	0	0	0	0	0	0	0	0	0	0	0	0	0	0	0	0	0	0	0	0	0	0	0	0	0	0	0	0	0	0	0	0	0
MIMAT0017340	mmu-miR-1930-3p	chr10	77641274	77641295	+	22	0	0	0	0	0	0	0	0	0	0	0	0	2	0	0	0	0	0	0	0	0	0	0	0	0	0	0	0	0	0	0	0	0	0	0	0	0	0	0	0	0	0	0
MIMAT0017341	mmu-miR-1934-3p	chr11	69663092	69663113	+	22	0	0	0	0	0	0	0	1	0	0	0	0	0	0	0	0	0	0	2	0	0	0	0	0	0	0	0	0	0	0	0	0	0	0	0	0	0	0	1	0	0	0	0
MIMAT0017342	mmu-miR-1943-3p	chr15	79375236	79375256	-	21	0	0	0	0	0	0	0	0	0	0	0	0	0	0	0	0	0	0	0	0	0	0	0	0	0	0	0	0	0	0	0	0	0	0	0	0	0	0	0	0	0	0	0
MIMAT0017343	mmu-miR-1947-3p	chr16	33105411	33105432	+	22	0	0	0	0	0	0	0	0	0	0	0	0	0	0	0	0	0	0	0	0	0	0	0	0	0	0	0	0	0	0	0	0	0	0	0	0	0	0	0	0	0	0	0
MIMAT0017344	mmu-miR-1948-5p	chr18	12714825	12714845	+	21	0	0	1	0	2	0	0	0	29	7	5	0	0	1	0	0	1	1	1	0	1	5	0	0	0	10	0	2	1	0	0	0	0	0	0	1	0	0	0	27	4	5	0
MIMAT0017345	mmu-miR-669l-3p	chr2	10469027	10469048	+	22	0	0	0	0	0	0	0	0	0	0	0	0	0	0	0	0	0	0	0	0	0	0	0	0	0	0	0	0	0	0	0	0	0	0	0	0	0	0	0	0	0	0	0
MIMAT0017346	mmu-miR-669m-5p	chr2	10512814	10512836	+	23	0	0	0	0	0	1	0	0	0	0	0	0	0	0	0	1	0	0	0	0	0	0	0	0	1	1	0	0	0	0	0	0	0	0	0	0	0	0	0	0	0	0	0
MIMAT0017347	mmu-miR-669o-3p	chr2	10514355	10514377	+	23	0	0	0	0	0	0	0	0	0	0	0	0	0	0	0	0	0	0	0	0	0	0	0	0	0	0	0	0	0	0	0	0	0	0	0	0	0	0	0	0	0	0	0
MIMAT0017348	mmu-miR-1955-3p	chr2	92192035	92192055	+	21	0	0	0	0	0	0	0	0	0	0	0	0	0	0	0	0	0	0	0	0	0	0	0	0	0	0	0	0	0	0	0	0	0	0	0	0	0	0	0	0	0	0	0
MIMAT0017349	mmu-miR-1964-5p	chr7	29773305	29773326	+	22	0	0	0	0	0	0	0	0	0	0	0	0	0	0	0	0	0	0	0	0	0	0	0	0	0	0	0	0	0	0	0	0	0	0	0	0	0	0	0	0	0	0	0
MIMAT0017350	mmu-miR-1968-3p	chr8	13189035	13189055	-	21	0	0	0	0	0	0	0	0	1	0	0	0	0	0	0	1	0	0	0	0	0	0	0	0	0	0	0	0	0	0	0	0	0	0	0	0	0	0	0	1	0	0	0
MIMAT0017351	mmu-miR-1981-3p	chr1	184822409	184822429	-	21	0	0	0	1	0	0	0	0	0	0	0	0	0	0	0	0	0	0	0	0	0	0	0	0	0	0	0	0	0	0	0	0	0	0	0	0	0	0	0	0	0	0	0
MIMAT0017353	mmu-miR-664-5p	chr1	185242975	185242995	+	21	4	9	2	4	5	2	1	9	8	1	9	5	6	3	2	5	3	2	5	11	10	0	0	3	0	12	1	1	4	3	3	2	3	1	1	3	1	1	7	7	1	8	7
MIMAT0019136	mmu-miR-1306-5p	chr16	18284288	18284310	-	23	0	0	0	0	0	0	1	0	0	0	0	0	0	0	0	0	0	0	0	0	0	0	0	0	0	0	0	0	0	0	0	0	0	0	0	0	0	1	0	0	0	0	0
MIMAT0019336	mmu-miR-3960	chr2	32712907	32712926	-	20	0	0	0	0	0	0	0	0	0	0	0	0	0	0	0	0	0	1	0	0	0	0	0	0	0	0	0	0	0	0	0	0	0	0	0	0	0	0	0	0	0	0	0
MIMAT0019338	mmu-miR-3961	chr13	82698278	82698296	-	19	0	0	0	0	0	0	0	0	0	0	0	0	0	0	0	0	0	0	0	0	0	0	0	0	0	0	0	0	0	0	0	0	0	0	0	0	0	0	0	0	0	0	0
MIMAT0019339	mmu-miR-28c	chr15	53614216	53614235	-	20	1	0	0	2	0	0	0	0	0	1	0	0	1	0	0	1	0	0	2	0	0	0	1	0	0	0	0	0	0	0	2	1	0	0	1	0	0	0	0	0	1	0	0
MIMAT0019340	mmu-miR-3962	chr1	194822035	194822054	+	20	1	1	0	0	0	0	0	0	0	0	0	0	0	0	0	0	0	0	0	0	1	0	0	0	1	0	0	0	0	0	0	1	0	0	0	0	0	0	0	0	0	0	0
MIMAT0019341	mmu-miR-3963	chr3	151023839	151023857	-	19	0	1	0	0	1	0	0	0	0	0	0	0	0	0	0	0	0	0	0	0	0	0	0	0	0	0	0	0	0	0	0	0	0	0	0	1	0	0	0	0	0	0	0
MIMAT0019344	mmu-miR-3964	chr15	29713337	29713356	-	20	0	0	0	0	0	0	0	0	0	0	0	0	0	0	0	0	0	0	0	0	0	0	0	0	0	0	0	0	0	0	0	0	0	0	0	0	0	0	0	0	0	0	0
MIMAT0019345	mmu-miR-1843b-5p	chr1	159340362	159340382	+	21	8	15	18	14	10	14	7	6	3	9	7	6	4	8	3	5	2	4	6	3	6	5	2	2	3	23	3	5	0	4	2	4	5	7	5	6	6	6	5	3	6	7	8
MIMAT0019346	mmu-miR-1843b-3p	chr1	159340400	159340419	+	20	3	2	3	1	0	0	2	2	1	2	2	2	2	0	2	0	3	1	1	3	7	0	0	0	1	1	0	2	2	2	2	2	1	1	0	0	0	2	2	1	1	2	3
MIMAT0019347	mmu-miR-3965	chr5	134326494	134326512	+	19	0	0	0	0	0	0	1	0	0	0	0	0	0	0	0	0	0	0	0	0	0	0	0	0	0	0	0	0	0	0	0	0	0	0	0	0	0	1	0	0	0	0	0
MIMAT0019348	mmu-miR-378b	chr11	88352839	88352858	+	20	37	73	81	55	30	53	13	27	31	30	6	5	27	25	4	3	2	5	2	3	11	16	10	20	7	66	6	10	2	10	13	20	22	29	18	18	22	11	22	29	19	6	7
MIMAT0019349	mmu-miR-101c	chr9	3038680	3038698	-	19	2	6	3	1	2	4	1	3	0	2	2	2	0	1	0	0	0	0	0	1	0	0	0	0	0	0	0	1	0	2	1	1	2	1	0	1	2	1	2	0	1	2	3
MIMAT0019350	mmu-miR-3966	chr10	97423493	97423513	+	21	0	0	0	0	0	0	0	0	0	0	1	0	0	0	0	0	0	0	0	0	0	0	0	0	0	0	0	0	0	0	0	0	0	0	0	0	0	0	0	0	0	1	0
MIMAT0019351	mmu-miR-3967	chr2	22654321	22654340	+	20	0	0	0	0	0	0	0	0	0	0	0	0	0	0	0	0	0	0	0	0	0	0	0	0	0	0	0	0	0	0	0	0	0	0	0	0	0	0	0	0	0	0	0
MIMAT0019352	mmu-miR-3968	chr11	115447969	115447989	-	21	0	0	0	0	0	0	0	0	0	0	0	0	0	0	0	0	0	0	0	0	0	0	0	0	0	0	0	0	0	0	0	0	0	0	0	0	0	0	0	0	0	0	0
MIMAT0019353	mmu-miR-3969	chr5	87595963	87595982	-	20	0	1	0	0	0	0	0	0	0	0	0	0	0	0	0	0	0	0	0	0	0	0	0	0	0	0	0	0	0	0	0	0	0	0	0	0	0	0	0	0	0	0	0
MIMAT0019354	mmu-miR-28b	chr8	73016523	73016543	+	21	0	0	0	0	0	0	0	0	0	0	0	0	0	0	0	0	0	0	0	0	0	0	0	0	0	0	0	0	0	0	0	0	0	0	0	0	0	0	0	0	0	0	0
MIMAT0019355	mmu-miR-3970	chr19	33157122	33157141	+	20	0	0	0	1	1	0	2	1	2	0	0	0	4	1	0	0	0	1	0	0	1	0	0	0	0	0	0	0	0	0	0	0	0	0	0	1	0	2	1	2	0	0	0
MIMAT0019356	mmu-miR-3971	chr11	75551480	75551501	+	22	0	0	0	0	0	0	0	0	0	0	0	0	0	0	0	0	0	0	0	0	0	0	0	0	0	0	0	0	0	0	0	0	0	0	0	0	0	0	0	0	0	0	0
MIMAT0020367	mmu-miR-3473b	chr10	41670774	41670793	+	20	0	0	0	0	0	0	0	0	0	0	0	0	0	0	0	0	0	0	0	0	0	0	0	0	0	0	0	0	0	0	0	0	0	0	0	0	0	0	0	0	0	0	0
MIMAT0020540	mmu-miR-5046	chr19	6829917	6829940	-	24	0	0	0	0	0	0	0	0	0	0	0	0	0	0	0	0	0	0	0	0	0	0	0	0	0	0	0	0	0	0	0	0	0	0	0	0	0	0	0	0	0	0	0
MIMAT0020605	mmu-miR-5098	chr5	77272767	77272787	+	21	0	0	0	0	0	0	0	0	0	0	0	0	0	0	0	0	0	0	0	0	0	0	0	0	0	0	0	0	0	0	0	0	0	0	0	0	0	0	0	0	0	0	0
MIMAT0020606	mmu-miR-5099	chr12	36816250	36816269	+	20	2	2	1	1	1	1	1	7	3	5	4	2	4	1	1	1	0	1	3	3	3	1	1	2	0	2	1	3	4	1	1	1	1	0	0	1	0	1	6	3	3	4	3
MIMAT0020607	mmu-miR-5100	chr11	60728698	60728718	+	21	1	1	6	7	2	0	2	2	1	2	0	0	0	1	0	4	2	2	1	1	3	0	0	0	3	2	1	0	3	0	3	1	0	2	2	1	0	2	2	1	1	0	0
MIMAT0020608	mmu-miR-5101	chr12	75909154	75909175	+	22	0	11	2	0	0	2	2	0	0	0	0	0	0	0	0	1	0	0	0	0	0	0	0	2	0	0	0	0	2	1	0	0	3	1	0	0	1	2	0	0	0	0	0
MIMAT0020610	mmu-miR-5103	chr1	34433130	34433149	-	20	0	0	0	0	0	1	0	0	0	0	0	0	0	0	0	0	0	0	0	0	0	0	0	0	0	0	0	0	1	0	0	0	0	0	0	0	0	0	0	0	0	0	0
MIMAT0020611	mmu-miR-5104	chr10	7836441	7836464	+	24	0	0	1	0	0	0	0	0	0	0	0	0	0	1	0	0	0	0	0	0	0	0	0	0	0	0	0	0	0	0	0	0	0	0	0	0	0	0	0	0	0	0	0
MIMAT0020613	mmu-miR-5106	chr4	44221197	44221219	-	23	0	0	0	1	1	0	1	0	0	0	2	0	1	1	0	0	0	0	0	0	2	1	1	0	1	0	0	2	0	0	0	0	0	0	0	1	0	1	0	0	0	2	0
MIMAT0020614	mmu-miR-3473c	chr1	191998602	191998623	-	22	0	0	0	0	0	0	0	0	0	0	0	0	0	0	0	0	0	0	0	0	0	0	0	0	0	0	0	0	0	0	0	0	0	0	0	0	0	0	0	0	0	0	0
MIMAT0020615	mmu-miR-5107-5p	chr18	60812086	60812106	+	21	0	0	0	1	1	0	0	0	0	1	0	0	0	0	0	1	0	1	0	0	3	1	0	0	1	0	0	0	0	0	0	0	0	0	0	1	0	0	0	0	1	0	0
MIMAT0020616	mmu-miR-5108	chr10	61774795	61774813	+	19	74	38	107	212	483	281	90	60	131	265	181	104	47	144	30	8	17	32	37	46	29	145	57	168	75	129	37	56	15	121	26	40	11	39	70	282	118	79	48	122	170	169	140
MIMAT0020618	mmu-miR-5110	chr11	85760675	85760699	-	25	1	0	1	0	0	0	1	0	0	0	0	0	2	0	0	0	0	0	0	0	0	0	0	0	1	0	0	0	0	0	0	1	0	0	0	0	0	1	0	0	0	0	0
MIMAT0020620	mmu-miR-5112	chr18	82720291	82720309	+	19	0	10	2	3	1	0	0	2	6	2	2	2	2	4	0	1	0	4	2	4	1	0	0	3	1	0	0	2	0	1	0	0	3	1	1	1	0	0	2	6	1	2	3
MIMAT0020621	mmu-miR-5113	chr15	80940049	80940071	+	23	1	0	0	0	0	0	0	0	0	1	0	0	0	0	0	0	0	0	1	0	0	0	0	0	0	0	0	0	0	0	0	1	0	0	0	0	0	0	0	0	1	0	0
MIMAT0020622	mmu-miR-5114	chr19	44303171	44303192	+	22	2	5	0	0	2	1	1	4	0	1	1	0	2	2	2	4	0	1	1	1	5	3	0	0	0	1	0	1	2	1	0	1	2	0	0	1	0	1	3	0	1	1	0
MIMAT0020624	mmu-miR-5116	chrX	56587892	56587912	-	21	0	0	0	0	0	0	0	0	0	0	0	0	0	0	0	0	0	0	0	0	0	0	2	0	0	0	0	0	0	0	0	0	0	0	0	0	0	0	0	0	0	0	0
MIMAT0020626	mmu-miR-5118	chr16	55494770	55494788	+	19	0	0	0	0	0	0	0	0	0	0	0	0	0	0	0	0	0	0	0	0	0	0	0	0	0	0	0	0	0	0	0	0	0	0	0	0	0	0	0	0	0	0	0
MIMAT0020627	mmu-miR-5119	chr11	98262638	98262656	+	19	154	75	215	99	168	127	126	224	25	219	104	187	59	170	47	76	93	53	109	134	76	74	40	99	139	105	30	69	57	72	29	83	23	78	32	98	53	111	179	23	140	97	252
MIMAT0020628	mmu-miR-5120	chr4	44607536	44607558	-	23	0	0	0	0	0	0	0	0	0	0	0	0	0	0	0	0	0	0	0	0	0	0	0	0	0	1	0	0	0	0	0	0	0	0	0	0	0	0	0	0	0	0	0
MIMAT0020629	mmu-miR-5121	chr7	45126925	45126945	-	21	5	15	10	8	5	1	10	17	1	8	2	1	12	9	2	0	0	0	0	0	0	14	0	4	0	3	2	1	3	3	2	3	5	4	3	3	0	9	14	1	5	2	1
MIMAT0020630	mmu-miR-5122	chr4	133369784	133369803	+	20	0	0	0	0	0	0	0	0	0	3	1	0	0	0	0	1	0	0	0	0	0	0	0	0	0	0	0	1	0	0	0	0	0	0	0	0	0	0	0	0	2	1	0
MIMAT0020631	mmu-miR-466q	chr3	28419988	28420007	+	20	0	0	0	0	0	0	0	0	0	0	0	0	0	0	0	0	0	0	0	0	0	0	0	0	0	0	0	0	0	0	0	0	0	0	0	0	0	0	0	0	0	0	0
MIMAT0020632	mmu-miR-3473d	chr8	111016498	111016521	-	24	0	0	0	0	0	0	0	0	0	0	0	0	0	0	0	0	0	0	0	0	0	0	0	0	0	0	0	0	0	0	0	0	0	0	0	0	0	0	0	0	0	0	0
MIMAT0020633	mmu-miR-5123	chr4	40850057	40850080	-	24	0	0	0	2	0	1	0	1	0	0	0	0	0	0	0	0	0	0	0	0	0	2	0	0	0	0	0	0	0	0	0	0	0	0	1	0	0	0	1	0	0	0	0
MIMAT0020634	mmu-miR-5124a	chr13	40865801	40865820	+	20	3	0	0	0	2	1	0	0	0	0	0	0	0	0	0	0	0	0	0	0	0	0	0	0	0	3	0	0	0	0	0	2	0	0	0	1	0	0	0	0	0	0	0
MIMAT0020635	mmu-miR-5125	chr17	23823339	23823358	+	20	0	0	0	0	0	0	0	0	0	0	0	0	0	0	0	0	0	0	0	0	0	0	0	0	0	0	0	0	0	0	0	0	0	0	0	0	0	0	0	0	0	0	0
MIMAT0020636	mmu-miR-3572-3p	chr7	3656010	3656032	+	23	0	0	0	0	0	0	0	0	0	0	0	0	0	0	0	0	0	0	0	0	0	0	0	0	0	0	0	0	0	0	0	0	0	0	0	0	0	0	0	0	0	0	0
MIMAT0020637	mmu-miR-5126	chr1	84695890	84695911	+	22	55	74	49	56	27	36	8	38	35	38	12	11	21	37	9	12	7	38	7	7	17	38	13	48	11	57	6	19	14	15	23	30	22	18	18	16	15	7	30	33	24	11	15
MIMAT0020638	mmu-miR-5127	chr18	81992020	81992038	-	19	0	0	0	0	0	0	0	0	0	0	0	0	0	0	0	0	0	0	0	0	0	0	0	0	0	0	0	0	0	0	0	0	0	0	0	0	0	0	0	0	0	0	0
MIMAT0020639	mmu-miR-5128	chr2	37688212	37688234	-	23	0	0	0	0	0	0	0	0	0	0	0	0	0	0	0	0	0	0	0	0	0	0	0	0	0	0	0	0	0	0	0	0	0	0	0	0	0	0	0	0	0	0	0
MIMAT0020640	mmu-miR-5129-5p	chr2	45023146	45023167	-	22	0	0	0	0	0	0	0	0	0	0	0	0	0	0	0	0	0	0	0	0	0	0	0	0	0	0	0	0	0	0	0	0	0	0	0	0	0	0	0	0	0	0	0
MIMAT0020641	mmu-miR-5130	chr14	102982608	102982631	-	24	0	0	1	0	0	0	0	1	0	0	0	0	0	0	0	0	0	0	0	0	0	0	0	0	0	0	0	0	0	0	0	0	0	0	0	0	0	0	1	0	0	0	0
MIMAT0020642	mmu-miR-5131	chr14	45657972	45657994	-	23	0	0	0	0	0	0	0	0	0	0	0	0	0	0	0	0	0	0	0	0	0	0	0	0	0	0	0	0	0	0	0	0	0	0	0	0	0	0	0	0	0	0	0
MIMAT0020643	mmu-miR-5132-5p	chrX	74023571	74023591	-	21	0	0	0	0	0	0	0	0	0	0	0	0	0	0	0	0	0	0	0	0	0	0	0	0	0	0	0	0	0	0	0	0	0	0	0	0	0	0	0	0	0	0	0
MIMAT0020644	mmu-miR-5133	chr9	62122565	62122585	-	21	1	0	1	0	0	0	0	0	0	0	0	0	0	0	0	0	0	0	0	0	0	1	0	0	0	0	0	0	0	1	0	1	0	0	0	0	0	0	0	0	0	0	0
MIMAT0020645	mmu-miR-5134-5p	chr17	24234575	24234595	-	21	0	0	0	0	0	0	0	0	0	0	0	0	0	0	0	0	0	0	0	0	0	0	0	0	0	0	0	0	0	0	0	0	0	0	0	0	0	0	0	0	0	0	0
MIMAT0020646	mmu-miR-5135	chr12	76533143	76533166	-	24	0	0	0	0	0	0	0	0	0	0	0	0	0	0	0	0	0	0	0	0	0	0	0	0	0	0	0	0	0	0	0	0	0	0	0	0	0	0	0	0	0	0	0
MIMAT0020647	mmu-miR-5136	chr19	8888709	8888728	-	20	0	0	0	0	0	1	0	0	0	0	0	0	2	0	0	0	0	0	0	0	0	0	0	0	0	1	0	0	0	0	0	0	0	0	0	0	0	0	0	0	0	0	0
MIMAT0022353	mmu-miR-3544-5p	chr12	109585851	109585873	-	23	0	0	0	0	0	0	0	0	0	0	0	0	0	0	0	0	0	0	0	0	0	0	0	0	0	0	0	0	0	0	0	0	0	0	0	0	0	0	0	0	0	0	0
MIMAT0022354	mmu-miR-3544-3p	chr12	109585813	109585834	-	22	0	0	0	0	0	0	0	0	0	0	0	0	0	0	0	0	0	0	0	0	0	0	0	0	0	0	0	0	0	0	0	0	0	0	0	0	0	0	0	0	0	0	0
MIMAT0022355	mmu-miR-5615-5p	chr10	81104652	81104673	-	22	0	0	0	0	0	0	0	0	0	1	0	0	0	0	0	0	0	0	0	0	0	0	0	0	0	0	0	0	0	0	0	0	0	0	0	0	0	0	0	0	1	0	0
MIMAT0022356	mmu-miR-5615-3p	chr10	81104614	81104635	-	22	0	0	0	0	0	0	0	0	0	0	0	0	1	0	0	0	0	0	0	0	0	0	0	0	0	0	0	0	0	0	0	0	0	0	0	0	0	0	0	0	0	0	0
MIMAT0022357	mmu-miR-1231-5p	chr1	135454661	135454683	-	23	0	0	0	0	0	0	1	0	0	4	0	1	1	1	0	0	0	0	0	0	1	1	0	0	1	0	0	1	1	1	0	0	0	0	0	0	0	1	0	0	3	0	1
MIMAT0022358	mmu-miR-1231-3p	chr1	135454603	135454625	-	23	0	0	0	0	0	0	0	0	0	0	0	0	0	0	0	0	0	0	0	0	0	0	0	0	0	0	0	0	0	0	0	0	0	0	0	0	0	0	0	0	0	0	0
MIMAT0022359	mmu-miR-5616-5p	chr4	149537863	149537883	+	21	0	0	0	0	0	0	0	0	0	0	0	0	0	0	0	0	0	0	0	0	0	0	0	0	0	0	0	0	0	0	0	0	0	0	0	0	0	0	0	0	0	0	0
MIMAT0022360	mmu-miR-5616-3p	chr4	149537901	149537922	+	22	0	0	0	0	0	0	0	0	0	0	0	0	0	0	0	2	0	0	0	0	0	0	0	0	0	0	0	0	0	0	0	0	0	0	0	0	0	0	0	0	0	0	0
MIMAT0022361	mmu-miR-5617-5p	chrX	20863160	20863182	-	23	0	0	0	0	0	0	0	0	0	0	0	0	0	0	0	0	0	0	0	0	0	0	0	0	0	0	0	0	0	0	0	0	0	0	0	0	0	0	0	0	0	0	0
MIMAT0022362	mmu-miR-5617-3p	chrX	20863126	20863146	-	21	0	0	0	0	0	0	0	0	0	0	0	0	0	0	0	0	0	0	0	0	0	0	0	0	0	0	0	0	0	0	0	0	0	0	0	0	0	0	0	0	0	0	0
MIMAT0022363	mmu-miR-5618-5p	chr9	7784390	7784409	+	20	0	0	0	0	0	0	0	0	0	0	0	0	0	0	0	0	0	0	0	0	0	0	0	0	0	0	0	0	0	0	0	0	0	0	0	0	0	0	0	0	0	0	0
MIMAT0022364	mmu-miR-5618-3p	chr9	7784423	7784440	+	18	0	0	0	0	0	0	0	0	0	0	0	0	0	0	0	0	0	0	0	0	0	0	0	0	0	0	0	0	0	0	0	0	0	0	0	0	0	0	0	0	0	0	0
MIMAT0022365	mmu-miR-5619-5p	chr5	104048003	104048023	+	21	0	0	0	0	0	0	0	0	0	0	0	0	0	0	0	0	0	0	0	0	0	0	0	0	0	0	0	0	0	0	0	0	0	0	0	0	0	0	0	0	0	0	0
MIMAT0022366	mmu-miR-5619-3p	chr5	104048042	104048063	+	22	0	0	0	0	0	0	0	0	0	0	0	0	0	0	0	0	0	0	0	0	0	0	0	0	0	0	0	0	0	0	0	0	0	0	0	0	0	0	0	0	0	0	0
MIMAT0022367	mmu-miR-5620-5p	chr7	7298891	7298913	+	23	0	0	1	0	0	1	0	0	0	0	0	0	0	0	1	0	0	0	0	0	0	0	0	0	0	0	1	0	0	0	0	0	0	0	0	0	0	0	0	0	0	0	0
MIMAT0022368	mmu-miR-5620-3p	chr7	7298926	7298946	+	21	0	0	0	0	0	0	0	0	0	0	0	0	0	0	0	0	0	0	0	0	0	0	0	0	0	0	0	0	0	0	0	0	0	0	0	0	0	0	0	0	0	0	0
MIMAT0022369	mmu-miR-5621-5p	chr11	115795824	115795846	+	23	0	0	0	0	0	0	0	0	0	0	0	0	0	0	0	0	0	0	0	0	0	0	0	0	0	0	0	0	0	0	0	0	0	0	0	0	0	0	0	0	0	0	0
MIMAT0022370	mmu-miR-5621-3p	chr11	115795866	115795886	+	21	0	0	0	0	0	0	0	0	0	0	0	0	0	0	0	0	0	0	0	0	0	0	0	0	0	0	0	0	0	0	0	0	0	0	0	0	0	0	0	0	0	0	0
MIMAT0022371	mmu-miR-5622-5p	chr2	152865067	152865088	+	22	0	0	0	0	0	0	0	0	0	0	0	0	0	0	0	0	0	0	0	0	0	0	0	0	0	0	0	0	0	0	0	0	0	0	0	0	0	0	0	0	0	0	0
MIMAT0022372	mmu-miR-5622-3p	chr2	152865105	152865126	+	22	0	0	0	0	0	0	0	0	0	0	0	0	0	0	0	0	0	0	0	0	0	0	0	0	0	0	0	0	0	0	0	0	0	0	0	0	0	0	0	0	0	0	0
MIMAT0022373	mmu-miR-5623-5p	chr19	58051167	58051190	+	24	0	0	0	0	1	0	0	0	0	0	0	0	0	0	0	0	0	0	0	0	1	0	0	0	0	0	0	0	0	0	1	0	0	0	0	1	0	0	0	0	0	0	0
MIMAT0022374	mmu-miR-5623-3p	chr19	58051215	58051236	+	22	0	0	0	0	0	0	0	0	0	0	0	0	0	0	0	0	0	0	0	0	0	0	0	0	0	0	0	0	0	0	0	0	0	0	0	0	0	0	0	0	0	0	0
MIMAT0022375	mmu-miR-3073b-5p	chr12	112109288	112109309	-	22	0	0	0	0	0	0	0	0	0	0	0	0	0	0	0	0	0	0	0	0	0	1	0	0	0	0	0	0	0	0	0	0	0	0	0	0	0	0	0	0	0	0	0
MIMAT0022376	mmu-miR-3073b-3p	chr12	112109250	112109271	-	22	0	1	0	0	0	0	0	0	0	0	0	0	0	0	0	0	0	0	0	0	0	0	0	0	0	0	0	0	0	0	0	0	0	0	0	0	0	0	0	0	0	0	0
MIMAT0022377	mmu-miR-5624-5p	chr13	93790777	93790794	+	18	0	0	0	0	0	0	0	0	0	0	0	0	0	0	0	0	0	0	0	0	0	0	0	0	0	0	0	0	0	0	0	0	0	0	0	0	0	0	0	0	0	0	0
MIMAT0022378	mmu-miR-5624-3p	chr13	93790816	93790837	+	22	0	0	0	0	0	0	0	0	0	0	0	0	0	0	0	0	0	0	0	0	0	0	0	0	0	0	0	0	0	0	0	0	0	0	0	0	0	0	0	0	0	0	0
MIMAT0022379	mmu-miR-5625-5p	chr5	30647936	30647956	+	21	0	0	0	0	0	0	0	0	0	0	0	0	0	0	0	0	0	0	0	0	0	0	0	0	0	3	0	0	0	0	0	0	0	0	0	0	0	0	0	0	0	0	0
MIMAT0022380	mmu-miR-5625-3p	chr5	30647991	30648015	+	25	0	0	0	0	0	0	0	0	0	0	0	0	0	0	0	0	0	0	0	0	0	0	0	0	0	0	0	0	0	0	0	0	0	0	0	0	0	0	0	0	0	0	0
MIMAT0022381	mmu-miR-5626-5p	chr9	70405732	70405753	-	22	0	0	0	0	0	0	0	0	0	0	0	0	0	0	0	0	0	0	0	0	0	0	0	0	0	0	0	0	0	0	0	0	0	0	0	0	0	0	0	0	0	0	0
MIMAT0022382	mmu-miR-5626-3p	chr9	70405694	70405715	-	22	0	0	0	0	0	0	0	0	0	0	0	0	0	0	0	0	0	0	0	0	0	0	0	0	0	0	0	1	0	0	0	0	0	0	0	0	0	0	0	0	0	0	0
MIMAT0022383	mmu-miR-344h-5p	chr7	61739390	61739409	-	20	0	0	0	0	0	0	0	0	0	0	0	0	0	0	0	0	0	0	0	0	0	0	0	0	0	0	0	0	0	0	0	0	0	0	0	0	0	0	0	0	0	0	0
MIMAT0022384	mmu-miR-344h-3p	chr7	61739350	61739371	-	22	0	0	0	0	0	0	0	0	0	0	0	0	0	0	0	0	0	0	0	0	0	0	0	0	0	0	0	0	0	0	0	0	0	0	0	0	0	0	0	0	0	0	0
MIMAT0022385	mmu-miR-5627-5p	chr12	44210313	44210334	+	22	0	0	0	0	0	0	0	0	0	0	0	0	0	0	0	0	0	0	0	0	0	0	0	0	0	0	0	0	0	0	0	0	0	0	0	0	0	0	0	0	0	0	0
MIMAT0022386	mmu-miR-5627-3p	chr12	44210350	44210373	+	24	0	0	0	0	0	0	0	0	2	3	0	0	0	2	0	0	0	0	0	0	2	0	0	0	0	1	0	0	0	0	0	0	0	0	0	0	0	0	0	2	2	0	0
MIMAT0022503	mmu-miR-344i	chr7	62085281	62085300	-	20	0	0	0	0	0	0	0	0	0	0	0	0	0	0	0	0	0	0	0	0	0	0	0	0	0	0	0	0	0	0	0	0	0	0	0	0	0	0	0	0	0	0	0
MIMAT0022504	mmu-miR-5709-5p	chr17	67026197	67026218	-	22	0	0	0	0	0	0	0	0	0	0	0	0	0	0	0	0	0	0	0	0	0	0	0	0	0	0	0	0	0	0	0	0	0	0	0	0	0	0	0	0	0	0	0
MIMAT0022505	mmu-miR-5710	chr9	54708317	54708338	+	22	0	0	0	0	0	0	0	0	0	0	0	0	0	0	0	0	0	0	0	0	0	0	0	0	0	0	0	0	0	0	0	0	0	0	0	0	0	0	0	0	0	0	0
MIMAT0022690	mmu-miR-184-5p	chr9	89802302	89802323	-	22	0	0	0	0	0	0	0	0	0	0	0	0	0	0	0	0	0	0	0	0	0	0	0	0	0	0	0	0	0	0	0	0	0	0	0	0	0	0	0	0	0	0	0
MIMAT0022699	mmu-miR-468-5p	chr6	81896629	81896655	-	27	0	0	0	0	0	0	0	0	0	0	0	0	0	0	0	0	0	0	0	0	0	0	0	0	0	0	0	0	0	0	0	0	0	0	0	0	0	0	0	0	0	0	0
MIMAT0022704	mmu-miR-489-5p	chr6	3721957	3721981	-	25	0	0	0	0	0	0	0	0	0	0	0	0	0	0	0	0	0	0	0	0	0	0	0	0	0	0	0	0	0	0	0	0	0	0	0	0	0	0	0	0	0	0	0
MIMAT0022715	mmu-miR-449c-3p	chr13	113036049	113036070	+	22	0	0	0	0	0	0	0	0	0	0	0	0	0	0	0	0	0	0	0	0	0	0	0	0	0	0	0	0	0	0	0	0	0	0	0	0	0	0	0	0	0	0	0
MIMAT0022729	mmu-miR-1929-3p	chr10	44359734	44359755	+	22	0	0	0	0	0	0	0	0	0	0	0	0	0	0	0	0	0	0	0	0	0	0	0	0	0	0	0	0	0	0	0	0	0	0	0	0	0	0	0	0	0	0	0
MIMAT0022836	mmu-miR-299b-5p	chr12	109710673	109710693	-	21	0	0	0	0	0	0	0	0	0	0	0	0	0	0	0	0	0	0	0	0	0	0	0	0	0	0	0	0	0	0	0	0	0	0	0	0	0	0	0	0	0	0	0
MIMAT0022837	mmu-miR-299b-3p	chr12	109710645	109710662	-	18	0	2	0	0	0	0	0	0	0	0	0	0	0	0	0	0	0	0	0	0	0	0	0	0	0	0	0	0	0	0	0	0	1	0	0	0	0	0	0	0	0	0	0
MIMAT0022841	mmu-miR-219a-2-3p	chr2	29845645	29845666	-	22	0	0	0	0	0	0	0	0	0	0	0	0	0	0	0	0	0	0	0	0	0	0	0	0	0	0	0	0	0	0	0	0	0	0	0	0	0	0	0	0	0	0	0
MIMAT0022930	mmu-miR-698-5p	chr4	124743818	124743838	+	21	0	0	0	0	0	0	0	0	0	0	0	0	0	0	0	0	0	0	0	0	0	0	0	0	0	0	0	0	0	0	0	0	0	0	0	0	0	0	0	0	0	0	0
MIMAT0022931	mmu-miR-702-5p	chr5	136991442	136991462	+	21	0	0	0	0	0	0	0	0	0	0	0	0	0	0	0	0	0	0	0	0	0	0	0	0	0	0	0	0	0	0	0	0	0	0	0	0	0	0	0	0	0	0	0
MIMAT0022952	mmu-miR-1966-3p	chr8	105615521	105615543	+	23	0	0	0	0	0	0	0	0	0	0	0	0	0	0	0	0	0	0	0	0	0	0	0	0	0	0	0	0	0	0	0	0	0	0	0	0	0	0	0	0	0	0	0
MIMAT0022985	mmu-miR-5107-3p	chr18	60812130	60812151	+	22	0	1	0	0	0	0	0	1	0	1	0	0	0	0	0	0	0	0	0	0	0	0	0	0	0	0	0	0	0	0	0	0	0	0	0	0	0	0	1	0	1	0	0
MIMAT0022986	mmu-miR-3572-5p	chr7	3655970	3655991	+	22	1	0	0	0	0	0	0	0	0	0	2	0	0	0	0	0	0	0	0	0	0	0	0	0	0	2	0	0	0	0	0	1	0	0	0	0	0	0	0	0	0	2	0
MIMAT0022987	mmu-miR-5129-3p	chr2	45023110	45023131	-	22	0	0	0	0	0	0	0	0	0	0	0	0	0	0	0	0	0	0	0	0	0	0	0	0	0	0	0	0	0	0	0	0	0	0	0	0	0	0	0	0	0	0	0
MIMAT0022988	mmu-miR-5132-3p	chrX	74023534	74023554	-	21	0	0	0	0	0	0	0	0	0	0	0	0	0	0	0	0	0	0	0	0	0	0	0	0	0	0	0	0	0	0	0	0	0	0	0	0	0	0	0	0	0	0	0
MIMAT0022989	mmu-miR-5134-3p	chr17	24234535	24234556	-	22	0	0	0	0	0	0	0	0	0	0	0	0	0	0	0	0	0	0	0	0	0	0	0	0	0	0	0	0	0	0	0	0	0	0	0	0	0	0	0	0	0	0	0
MIMAT0024857	mmu-miR-6236	chr9	110281353	110281371	+	19	3	4	5	1	4	2	3	8	14	16	3	2	2	3	2	6	2	4	1	7	1	5	3	1	0	4	4	4	1	1	2	2	1	2	0	2	1	3	6	13	10	3	3
MIMAT0024858	mmu-miR-6237	chr9	9894484	9894506	+	23	0	0	0	0	0	0	0	0	0	0	0	0	0	0	0	0	1	0	0	0	0	0	0	0	0	0	0	0	0	0	0	0	0	0	0	0	0	0	0	0	0	0	0
MIMAT0024859	mmu-miR-6238	chr7	53891796	53891817	-	22	0	1	2	2	0	0	0	1	2	1	3	0	0	0	0	1	3	1	2	8	1	0	0	0	1	0	2	0	0	0	2	0	0	1	1	0	0	0	1	2	1	3	0
MIMAT0024860	mmu-miR-6239	chr14	117953768	117953787	-	20	52	97	139	88	85	38	58	114	201	165	79	53	94	70	60	85	38	343	40	127	488	105	53	90	20	110	19	47	60	59	85	28	29	50	29	50	16	51	91	187	106	74	71
MIMAT0024861	mmu-miR-6240	chr5	114851973	114851998	+	26	31	115	85	43	56	23	31	73	46	59	42	40	103	47	22	52	10	47	35	32	27	57	20	44	13	91	25	22	55	61	25	17	35	31	14	33	10	27	58	43	38	39	54
MIMAT0024862	mmu-miR-6241	chr14	118258659	118258677	+	19	0	0	0	0	0	0	0	0	0	0	0	0	0	0	0	0	0	0	0	0	0	0	0	0	0	0	0	0	0	0	0	0	0	0	0	0	0	0	0	0	0	0	0
MIMAT0024864	mmu-miR-6244	chr9	52115653	52115673	+	21	0	0	0	0	0	0	0	0	0	0	0	0	0	0	0	0	0	0	0	0	0	0	0	0	0	0	0	0	0	0	0	0	0	0	0	0	0	0	0	0	0	0	0
MIMAT0025076	mmu-miR-195b	chr2	56785825	56785846	+	22	0	0	0	0	0	0	0	0	0	0	0	0	0	0	0	0	0	0	0	0	0	0	0	0	0	0	0	0	0	0	0	0	0	0	0	0	0	0	0	0	0	0	0
MIMAT0025077	mmu-miR-6335	chr2	67781045	67781066	+	22	0	0	0	0	0	0	0	0	0	0	0	0	0	0	0	0	0	0	0	0	0	0	0	0	0	0	0	0	0	0	0	0	0	0	0	0	0	0	0	0	0	0	0
MIMAT0025078	mmu-miR-133c	chr2	29475217	29475239	-	23	0	0	0	0	0	0	0	0	0	0	0	0	0	0	0	0	0	0	0	0	0	0	0	1	0	0	0	0	0	0	0	0	0	0	0	0	0	0	0	0	0	0	0
MIMAT0025079	mmu-miR-6336	chr2	42447515	42447535	-	21	0	0	0	0	0	0	0	0	0	0	0	0	0	0	0	0	0	0	0	0	0	0	0	0	0	0	0	0	0	0	0	0	0	0	0	0	0	0	0	0	0	0	0
MIMAT0025080	mmu-miR-6337	chr2	65364297	65364319	-	23	0	0	0	0	0	0	0	0	0	0	0	0	0	0	0	0	0	0	0	0	0	0	0	0	0	0	0	0	0	0	0	0	0	0	0	0	0	0	0	0	0	0	0
MIMAT0025081	mmu-miR-6338	chr11	72388765	72388785	+	21	0	0	0	0	0	0	0	0	0	0	0	0	0	0	0	0	0	0	0	0	0	0	0	0	0	0	0	0	0	0	0	0	0	0	0	0	0	0	0	0	0	0	0
MIMAT0025082	mmu-miR-6339	chr2	130016369	130016391	-	23	0	0	0	0	0	0	0	0	0	0	0	0	0	0	0	0	0	0	0	0	0	0	0	0	0	0	0	0	0	0	0	0	0	0	0	0	0	0	0	0	0	0	0
MIMAT0025083	mmu-miR-6340	chr2	173701098	173701120	-	23	0	0	0	0	0	0	0	0	0	0	0	0	0	0	0	0	0	0	0	0	0	0	0	0	0	0	0	0	0	0	0	0	0	0	0	0	0	0	0	0	0	0	0
MIMAT0025084	mmu-miR-6341	chr1	12426016	12426038	+	23	0	0	0	0	0	0	0	0	0	0	0	0	0	0	0	0	0	0	0	0	0	0	0	0	0	0	0	0	0	0	0	0	0	0	0	0	0	0	0	0	0	0	0
MIMAT0025085	mmu-miR-6342	chr1	29421552	29421573	+	22	0	0	0	0	0	0	0	0	0	0	0	0	0	0	0	0	0	0	0	0	0	0	0	0	0	0	0	0	0	0	0	0	0	0	0	0	0	0	0	0	0	0	0
MIMAT0025086	mmu-miR-6343	chr1	76509620	76509641	+	22	0	1	0	0	0	0	1	1	0	0	1	3	0	0	0	0	0	1	0	0	0	2	0	1	0	0	0	0	0	0	0	0	0	0	0	0	0	1	1	0	0	1	4
MIMAT0025087	mmu-miR-6344	chr1	82131926	82131947	+	22	0	0	0	0	0	0	0	0	0	0	0	0	0	0	0	0	0	0	0	0	0	0	0	0	0	0	0	0	0	0	0	0	0	0	0	0	0	0	0	0	0	0	0
MIMAT0025088	mmu-miR-6345	chr1	93352191	93352211	+	21	0	0	0	0	0	0	0	0	0	0	0	0	0	0	0	0	0	0	0	0	0	0	0	0	0	0	0	0	0	0	0	0	0	0	0	0	0	0	0	0	0	0	0
MIMAT0025089	mmu-miR-6346	chr1	118954278	118954299	+	22	0	0	0	0	0	0	0	0	0	0	0	0	0	0	0	0	0	0	0	0	0	0	0	0	0	0	0	0	0	0	0	0	0	0	0	0	0	0	0	0	0	0	0
MIMAT0025090	mmu-miR-6347	chr1	167290125	167290146	+	22	0	0	0	0	0	0	0	0	0	0	0	0	0	0	0	0	0	0	0	0	0	0	0	0	0	0	0	0	0	0	0	0	0	0	0	0	0	0	0	0	0	0	0
MIMAT0025091	mmu-miR-6348	chr1	168490740	168490761	+	22	0	0	0	0	0	0	0	0	0	0	0	0	0	0	0	0	0	0	0	0	0	0	0	0	0	0	0	0	0	0	0	0	0	0	0	0	0	0	0	0	0	0	0
MIMAT0025092	mmu-miR-6349	chr1	39186908	39186929	-	22	0	3	0	0	0	0	1	0	0	0	2	0	0	3	1	5	0	3	1	1	0	0	0	1	0	0	0	2	2	0	0	0	1	0	0	0	0	1	0	0	0	2	0
MIMAT0025093	mmu-miR-6350	chr1	47467097	47467117	-	21	0	0	0	0	0	0	0	0	0	0	0	0	0	0	0	0	0	0	0	0	0	0	0	0	0	0	0	0	0	0	0	0	0	0	0	0	0	0	0	0	0	0	0
MIMAT0025094	mmu-miR-6351	chr1	73855553	73855575	-	23	0	0	0	0	0	0	0	0	0	0	0	0	0	0	0	0	0	0	0	0	0	0	0	0	0	0	0	0	0	0	0	0	0	0	0	0	0	0	0	0	0	0	0
MIMAT0025095	mmu-miR-6352	chr1	77496731	77496752	-	22	0	0	0	0	0	0	0	0	0	0	0	0	0	0	0	0	0	0	0	0	0	0	0	0	0	0	0	0	0	0	0	0	0	0	0	0	0	0	0	0	0	0	0
MIMAT0025096	mmu-miR-6353	chr1	84218926	84218948	-	23	0	0	0	0	0	0	0	0	0	0	0	0	0	0	0	0	0	0	0	0	0	0	0	0	0	0	0	0	0	0	0	0	0	0	0	0	0	0	0	0	0	0	0
MIMAT0025097	mmu-miR-6354	chr1	169019041	169019061	-	21	0	0	0	0	0	0	0	0	0	0	0	0	0	0	0	0	0	0	0	0	0	0	0	0	0	0	0	0	0	0	0	0	0	0	0	0	0	0	0	0	0	0	0
MIMAT0025098	mmu-miR-6355	chr18	59579646	59579666	+	21	0	0	0	0	0	0	0	0	0	0	0	0	0	0	0	0	0	0	0	0	0	0	0	0	0	0	0	0	0	0	0	0	0	0	0	0	0	0	0	0	0	0	0
MIMAT0025099	mmu-miR-6356	chr18	68739401	68739421	+	21	0	0	0	0	0	0	0	0	0	0	0	0	0	0	0	0	0	0	0	0	0	0	0	0	0	0	0	0	0	0	0	0	0	0	0	0	0	0	0	0	0	0	0
MIMAT0025100	mmu-miR-6357	chr18	70516862	70516884	+	23	0	0	0	0	0	0	0	0	0	0	0	0	0	0	0	0	0	0	0	0	0	0	0	0	0	0	0	0	0	0	0	0	0	0	0	0	0	0	0	0	0	0	0
MIMAT0025101	mmu-miR-6358	chr18	76170554	76170576	+	23	0	0	0	0	0	0	0	0	0	0	0	0	0	0	0	0	0	0	0	0	0	0	0	0	0	0	0	0	0	0	0	0	0	0	0	0	0	0	0	0	0	0	0
MIMAT0025102	mmu-miR-6359	chr18	88972087	88972107	+	21	0	0	0	0	0	0	0	0	0	0	0	0	0	0	0	0	0	0	0	0	0	0	0	0	0	0	0	0	0	0	0	0	0	0	0	0	0	0	0	0	0	0	0
MIMAT0025103	mmu-miR-6360	chr18	23774938	23774959	-	22	0	0	0	0	0	0	0	0	0	0	0	0	0	0	0	0	0	0	0	0	0	0	0	0	0	0	0	0	0	0	0	0	0	0	0	0	0	0	0	0	0	0	0
MIMAT0025104	mmu-miR-6361	chr18	32880574	32880596	-	23	0	0	0	0	0	0	0	0	0	0	0	0	0	0	0	0	0	0	0	0	0	0	0	0	0	0	0	0	0	0	0	0	0	0	0	0	0	0	0	0	0	0	0
MIMAT0025105	mmu-miR-145b	chr18	69022237	69022257	-	21	0	0	0	0	0	0	0	0	0	0	0	0	0	0	0	0	0	0	0	0	0	0	0	0	0	0	0	0	0	0	0	0	0	0	0	0	0	0	0	0	0	0	0
MIMAT0025106	mmu-miR-6362	chr16	22605342	22605363	+	22	0	0	0	0	0	0	0	0	0	0	0	0	0	0	0	0	0	0	0	0	0	0	0	0	0	0	0	0	0	0	0	0	0	0	0	0	0	0	0	0	0	0	0
MIMAT0025107	mmu-miR-6363	chr16	50727204	50727225	+	22	0	0	0	0	0	0	0	0	0	0	0	0	0	0	0	0	0	0	0	0	0	0	0	0	0	0	0	0	0	0	0	0	0	0	0	0	0	0	0	0	0	0	0
MIMAT0025108	mmu-miR-6364	chr16	5215790	5215811	-	22	0	0	0	0	0	0	0	0	0	0	0	0	0	0	0	0	0	0	0	0	0	0	0	0	0	0	0	0	0	0	0	0	0	0	0	0	0	0	0	0	0	0	0
MIMAT0025109	mmu-miR-6365	chr16	13471103	13471124	-	22	0	0	0	0	0	0	0	0	0	0	0	0	0	0	0	0	0	0	0	0	0	0	0	0	0	0	0	0	0	0	0	0	0	0	0	0	0	0	0	0	0	0	0
MIMAT0025110	mmu-miR-6366	chr16	18165093	18165114	-	22	0	0	0	0	0	0	0	0	0	0	0	0	0	0	0	0	0	0	0	0	0	0	0	0	0	0	0	0	0	0	0	0	0	0	0	0	0	0	0	0	0	0	0
MIMAT0025111	mmu-miR-6367	chr16	91527468	91527489	-	22	0	0	0	0	0	0	0	0	0	0	0	0	0	0	0	0	0	0	0	0	0	0	0	0	0	0	0	0	0	0	0	0	0	0	0	0	0	0	0	0	0	0	0
MIMAT0025112	mmu-miR-6368	chr13	28710796	28710816	-	21	0	0	0	0	0	0	0	0	0	0	0	0	0	0	0	0	0	0	0	0	0	0	0	0	0	0	0	0	0	0	0	0	0	0	0	0	0	0	0	0	0	0	0
MIMAT0025113	mmu-miR-6369	chr13	58313119	58313141	-	23	0	0	0	0	0	0	0	0	0	0	0	0	0	0	0	0	0	0	0	0	0	0	0	0	0	0	0	0	0	0	0	0	0	0	0	0	0	0	0	0	0	0	0
MIMAT0025114	mmu-miR-6370	chr6	19555438	19555458	+	21	0	0	0	0	0	0	0	0	0	0	0	0	0	0	0	0	0	0	0	0	0	0	0	0	0	0	0	0	0	0	0	0	0	0	0	0	0	0	0	0	0	0	0
MIMAT0025115	mmu-miR-6371	chr6	50572459	50572481	+	23	0	0	0	0	0	0	0	0	0	0	0	0	0	0	0	0	0	0	0	0	0	0	0	0	0	0	0	0	0	0	0	0	0	0	0	0	0	0	0	0	0	0	0
MIMAT0025116	mmu-miR-6372	chr11	26202258	26202280	+	23	0	0	0	0	0	0	0	0	0	0	0	0	0	0	0	0	0	0	0	0	0	0	0	0	0	0	0	0	0	0	0	0	0	0	0	0	0	0	0	0	0	0	0
MIMAT0025117	mmu-miR-6373	chr6	102794445	102794466	+	22	0	0	0	0	0	0	0	0	0	0	0	0	0	0	0	0	0	0	0	0	0	0	0	0	0	0	0	0	0	0	0	0	0	0	0	0	0	0	0	0	0	0	0
MIMAT0025118	mmu-miR-6374	chr6	83401060	83401081	-	22	0	0	0	0	0	0	0	0	0	0	0	0	0	0	0	0	0	0	0	0	0	0	0	0	0	0	0	0	1	0	0	0	0	0	0	0	0	0	0	0	0	0	0
MIMAT0025119	mmu-miR-6375	chr6	85790203	85790225	-	23	0	0	0	0	0	0	0	0	0	0	0	0	0	0	0	0	0	0	0	0	0	0	0	0	0	0	0	0	0	0	0	0	0	0	0	0	0	0	0	0	0	0	0
MIMAT0025120	mmu-miR-6376	chr6	88104204	88104225	-	22	0	0	0	0	0	0	0	0	0	0	0	0	0	0	0	0	0	0	0	0	0	0	0	0	0	0	0	0	0	0	0	0	0	0	0	0	0	0	0	0	0	0	0
MIMAT0025121	mmu-miR-21b	chr3	29636768	29636790	+	23	17	28	39	16	21	16	12	21	9	32	20	3	56	23	13	5	1	2	0	1	35	7	4	9	9	54	17	34	4	4	12	9	8	14	5	12	7	11	17	8	20	19	4
MIMAT0025122	mmu-miR-6377	chr3	57616699	57616721	+	23	0	5	0	2	0	0	0	0	0	0	0	0	0	0	0	0	0	0	0	0	0	0	0	0	0	0	0	0	0	0	0	0	2	0	1	0	0	0	0	0	0	0	0
MIMAT0025123	mmu-let-7j	chr3	140028281	140028304	+	24	67	170	52	63	38	33	23	39	52	40	34	20	46	32	5	37	14	19	35	9	39	46	16	41	17	138	33	24	40	67	33	36	51	19	21	22	14	20	31	48	26	32	27
MIMAT0025124	mmu-miR-6378	chr3	34922623	34922644	-	22	0	0	0	0	0	0	0	0	0	0	0	0	0	0	0	0	0	0	0	0	0	0	0	0	0	0	0	0	0	0	0	0	0	0	0	0	0	0	0	0	0	0	0
MIMAT0025125	mmu-miR-6379	chr3	46900700	46900721	-	22	0	0	0	0	0	0	0	0	0	0	0	0	0	0	0	0	0	0	0	0	0	0	0	0	0	0	0	0	0	0	0	0	0	0	0	0	0	0	0	0	0	0	0
MIMAT0025126	mmu-miR-6380	chr3	137783536	137783559	-	24	0	0	0	0	0	0	0	0	0	0	0	0	0	0	0	0	0	0	0	0	0	0	0	0	0	0	0	0	0	0	0	0	0	0	0	0	0	0	0	0	0	0	0
MIMAT0025127	mmu-miR-6381	chr3	142623925	142623945	-	21	0	0	0	0	0	0	0	0	0	0	0	0	0	0	0	0	0	0	0	0	0	0	0	0	0	0	0	0	0	0	0	0	0	0	0	0	0	0	0	0	0	0	0
MIMAT0025128	mmu-miR-6382	chrX	106309909	106309932	+	24	0	0	0	0	0	0	0	0	0	0	0	1	0	0	0	0	0	0	0	0	0	0	0	0	0	0	0	0	0	0	0	0	0	0	0	0	0	0	0	0	0	0	1
MIMAT0025129	mmu-miR-6383	chrX	136183262	136183282	+	21	0	0	0	0	0	0	0	0	0	0	0	0	0	0	0	0	0	0	0	0	0	0	0	0	0	0	0	0	0	0	0	0	0	0	0	0	0	0	0	0	0	0	0
MIMAT0025130	mmu-miR-6384	chrX	52378155	52378174	-	20	0	0	0	0	0	0	0	0	0	0	0	0	0	0	0	0	0	0	0	0	0	0	0	0	0	0	0	0	0	0	0	0	0	0	0	0	0	0	0	0	0	0	0
MIMAT0025131	mmu-miR-6385	chr9	58221155	58221175	+	21	0	0	0	0	0	0	0	0	0	0	0	0	0	0	0	0	0	0	0	0	0	0	0	0	0	0	0	0	0	0	0	0	0	0	0	0	0	0	0	0	0	0	0
MIMAT0025132	mmu-miR-130c	chr9	53400808	53400829	-	22	0	0	0	0	0	0	0	0	0	0	0	0	0	0	0	0	0	0	0	0	0	0	0	0	0	0	0	0	0	0	0	0	0	0	0	0	0	0	0	0	0	0	0
MIMAT0025133	mmu-miR-6386	chr9	92267334	92267357	-	24	0	0	0	0	0	0	0	0	0	0	0	0	0	0	0	0	0	0	0	0	0	0	0	0	0	0	0	0	0	0	0	0	0	0	0	0	0	0	0	0	0	0	0
MIMAT0025134	mmu-miR-6387	chr12	15801064	15801085	-	22	0	0	0	0	0	0	0	0	0	0	0	0	0	0	0	0	0	0	0	0	0	0	0	0	0	0	0	0	0	0	0	0	0	0	0	0	0	0	0	0	0	0	0
MIMAT0025135	mmu-miR-6388	chr12	115695773	115695793	-	21	0	0	0	0	0	0	0	0	0	0	0	0	0	0	0	0	0	0	0	0	0	0	0	0	0	0	0	0	0	0	0	0	0	0	0	0	0	0	0	0	0	0	0
MIMAT0025136	mmu-miR-5124b	chr14	11282482	11282502	+	21	0	0	0	0	0	0	0	0	0	0	0	0	0	0	0	0	0	0	0	0	0	0	0	0	0	0	0	0	0	0	0	0	0	0	0	0	0	0	0	0	0	0	0
MIMAT0025137	mmu-miR-6389	chr7	57581070	57581090	+	21	0	0	0	0	0	0	0	0	0	0	0	0	0	0	0	0	0	0	0	0	0	0	0	0	0	0	0	0	0	0	0	0	0	0	0	0	0	0	0	0	0	0	0
MIMAT0025138	mmu-miR-378c	chr14	46954905	46954925	-	21	330	925	794	762	480	594	233	241	201	233	123	109	331	212	72	119	44	53	60	39	199	164	112	131	145	747	77	128	113	184	199	178	278	288	250	280	250	205	193	187	149	115	147
MIMAT0025139	mmu-miR-6390	chr14	105623710	105623730	-	21	0	2	0	1	0	0	1	0	0	0	0	0	0	0	0	0	0	0	0	0	0	0	0	1	0	1	0	0	0	0	0	0	1	0	0	0	0	1	0	0	0	0	0
MIMAT0025140	mmu-miR-6391	chr14	118592376	118592396	-	21	0	0	0	0	0	0	0	0	0	0	0	0	0	0	0	0	0	0	0	0	0	0	0	0	0	0	0	0	0	0	0	0	0	0	0	0	0	0	0	0	0	0	0
MIMAT0025141	mmu-miR-6392-5p	chr15	84168285	84168307	+	23	0	0	0	0	0	0	0	0	0	0	0	0	0	0	0	0	0	0	0	0	0	0	0	0	0	0	0	0	0	0	0	0	0	0	0	0	0	0	0	0	0	0	0
MIMAT0025142	mmu-miR-6392-3p	chr15	84168334	84168356	+	23	0	0	0	0	0	0	0	0	0	0	0	0	0	0	0	0	0	0	0	0	0	0	0	0	0	0	0	0	0	0	0	0	0	0	0	0	0	0	0	0	0	0	0
MIMAT0025143	mmu-miR-6393	chr15	87795919	87795940	-	22	0	0	0	0	0	0	0	0	0	0	0	0	0	0	0	0	0	0	0	0	0	0	0	0	0	0	0	0	0	0	0	0	0	0	0	0	0	0	0	0	0	0	0
MIMAT0025144	mmu-miR-6394	chr7	96305740	96305760	+	21	0	0	0	0	0	0	0	0	0	0	0	0	0	0	0	0	0	0	0	0	0	0	0	0	0	0	0	0	0	0	0	0	0	0	0	0	0	0	0	0	0	0	0
MIMAT0025146	mmu-miR-6395	chr8	34166689	34166710	-	22	0	0	0	0	0	0	0	0	0	0	0	0	0	0	0	0	0	0	0	0	0	0	0	0	0	0	0	0	0	0	0	0	0	0	0	0	0	0	0	0	0	0	0
MIMAT0025147	mmu-miR-6396	chr8	122622265	122622288	-	24	0	0	0	0	0	0	0	0	0	0	0	0	0	0	0	0	0	0	0	0	0	0	0	0	0	0	0	0	0	0	0	0	0	0	0	0	0	0	0	0	0	0	0
MIMAT0025148	mmu-miR-21c	chr8	128278188	128278208	-	21	22	26	41	19	25	17	8	22	9	29	23	3	56	26	10	5	0	2	0	1	35	6	4	9	9	58	17	33	4	4	9	12	8	15	6	15	7	7	18	8	19	21	4
MIMAT0025149	mmu-miR-6397	chr4	108087414	108087434	+	21	0	0	0	0	0	0	0	0	0	0	0	0	0	0	0	0	0	0	0	0	0	0	0	0	0	0	0	0	0	0	0	0	0	0	0	0	0	0	0	0	0	0	0
MIMAT0025150	mmu-miR-6398	chr4	123616493	123616513	+	21	0	0	0	0	0	0	0	0	0	0	0	0	0	0	0	0	0	0	0	0	0	0	0	0	0	0	0	0	0	0	0	0	0	0	0	0	0	0	0	0	0	0	0
MIMAT0025151	mmu-miR-6399	chr4	138163263	138163284	+	22	0	0	0	0	0	0	0	0	0	0	0	0	0	0	0	0	0	0	0	0	0	0	0	0	0	0	0	0	0	0	0	0	0	0	0	0	0	0	0	0	0	0	0
MIMAT0025152	mmu-miR-6400	chr4	15942907	15942927	-	21	0	0	0	0	0	0	0	0	0	0	0	0	0	0	0	0	0	0	0	0	0	0	0	0	0	0	0	0	0	0	0	0	0	0	0	0	0	0	0	0	0	0	0
MIMAT0025153	mmu-miR-6401	chr7	139779085	139779106	+	22	0	0	0	0	0	0	0	0	0	0	0	0	0	0	0	0	0	0	0	0	0	0	0	0	0	0	0	0	0	0	0	0	0	0	0	0	0	0	0	0	0	0	0
MIMAT0025154	mmu-miR-6402	chr4	91373285	91373307	-	23	0	0	0	0	0	0	0	0	0	0	0	0	0	0	0	0	0	0	0	0	0	0	0	0	0	0	0	0	0	0	0	0	0	0	0	0	0	0	0	0	0	0	0
MIMAT0025155	mmu-miR-6403	chr4	134567757	134567778	-	22	0	0	0	0	0	0	0	0	0	0	0	0	0	0	0	0	0	0	0	0	0	0	0	0	0	0	0	0	0	0	0	0	0	0	0	0	0	0	0	0	0	0	0
MIMAT0025156	mmu-miR-6404	chr7	143933171	143933191	+	21	0	0	0	0	0	0	0	0	0	0	0	0	0	0	0	0	0	0	0	0	0	0	0	0	0	0	0	0	0	0	0	0	0	0	0	0	0	0	0	0	0	0	0
MIMAT0025157	mmu-miR-6405	chr19	44808501	44808523	+	23	0	0	0	1	0	0	0	0	0	0	0	0	0	0	0	0	0	0	0	0	0	0	0	0	0	0	0	0	0	0	0	0	0	0	0	0	0	0	0	0	0	0	0
MIMAT0025158	mmu-miR-496b	chr19	16314894	16314915	-	22	0	0	0	0	0	0	0	0	0	0	0	0	0	0	0	0	0	0	0	0	0	0	0	0	0	0	0	0	0	0	0	0	0	0	0	0	0	0	0	0	0	0	0
MIMAT0025159	mmu-miR-6406	chr11	68220917	68220938	+	22	0	0	0	0	0	0	0	0	0	0	0	0	0	0	0	0	0	0	0	0	0	0	0	0	0	0	0	0	0	0	0	0	0	0	0	0	0	0	0	0	0	0	0
MIMAT0025160	mmu-miR-6407	chr19	53010679	53010701	-	23	0	0	0	0	0	0	0	0	0	0	0	0	0	0	0	0	0	0	0	0	0	0	0	0	0	0	0	0	0	0	0	0	0	0	0	0	0	0	0	0	0	0	0
MIMAT0025161	mmu-miR-6408	chr10	60923077	60923100	+	24	0	0	0	0	0	0	0	0	0	0	0	0	0	0	0	0	0	0	0	0	0	0	0	0	0	0	0	0	0	0	0	0	0	0	0	0	0	0	0	0	0	0	0
MIMAT0025162	mmu-miR-6409	chr10	76008993	76009015	+	23	1	11	2	0	4	2	3	3	0	2	1	4	13	6	1	0	0	7	3	8	0	2	0	3	0	0	0	0	0	7	0	1	3	1	0	2	1	3	2	0	1	1	5
MIMAT0025163	mmu-miR-6410	chr10	78434803	78434824	+	22	0	0	0	0	0	0	0	0	0	0	0	0	0	0	0	0	0	0	0	0	0	0	0	0	0	0	0	0	0	0	0	0	0	0	0	0	0	0	0	0	0	0	0
MIMAT0025164	mmu-miR-6411	chr10	104287290	104287310	+	21	0	1	0	1	0	0	0	1	0	0	0	0	0	0	0	0	0	0	0	0	0	1	0	0	0	1	0	0	0	0	0	0	0	0	0	0	0	0	1	0	0	0	0
MIMAT0025165	mmu-miR-6412	chr10	122648412	122648433	+	22	0	0	0	0	0	0	0	0	0	0	0	0	0	0	0	0	0	0	0	0	0	0	0	0	0	0	0	0	0	0	0	0	0	0	0	0	0	0	0	0	0	0	0
MIMAT0025166	mmu-miR-6413	chr10	20297593	20297613	-	21	0	0	0	0	0	0	0	0	0	0	0	0	0	0	0	0	0	0	0	0	0	0	0	0	0	0	0	0	0	0	0	0	0	0	0	0	0	0	0	0	0	0	0
MIMAT0025167	mmu-miR-378d	chr10	126710355	126710376	-	22	157	406	392	410	179	312	115	124	144	116	96	81	291	121	56	82	18	54	33	14	246	73	66	64	85	401	79	132	54	95	92	85	122	142	134	104	131	101	99	134	74	90	109
MIMAT0025168	mmu-miR-6414	chr5	41891400	41891421	+	22	0	0	0	0	0	0	0	0	0	0	0	0	0	0	0	0	0	0	0	0	0	0	0	0	0	0	0	0	0	0	0	0	0	0	0	0	0	0	0	0	0	0	0
MIMAT0025169	mmu-miR-6415	chr5	92458559	92458580	+	22	0	0	0	0	0	0	0	0	1	0	0	0	0	0	0	0	0	0	0	0	0	0	0	0	0	0	0	0	0	0	0	0	0	0	0	0	0	0	0	1	0	0	0
MIMAT0025170	mmu-miR-6416-5p	chr7	64250077	64250097	-	21	0	0	0	0	0	0	0	0	0	0	0	0	0	0	0	0	0	0	0	0	0	0	0	0	0	0	0	0	0	0	0	0	0	0	0	0	0	0	0	0	0	0	0
MIMAT0025171	mmu-miR-6416-3p	chr7	64249989	64250009	-	21	0	0	0	0	1	0	0	0	0	0	0	0	0	0	0	0	0	0	0	0	0	0	0	0	0	1	0	0	0	0	0	0	0	0	0	1	0	0	0	0	0	0	0
MIMAT0025172	mmu-miR-6417	chr5	52135972	52135993	-	22	0	0	0	0	0	0	0	0	0	0	0	0	0	0	0	0	0	0	0	0	0	0	0	0	0	0	0	0	0	0	0	0	0	0	0	0	0	0	0	0	0	0	0
MIMAT0025173	mmu-miR-6418-5p	chr5	137529551	137529571	-	21	0	0	0	0	0	0	0	0	0	0	0	0	0	0	0	1	0	0	0	0	0	0	0	0	0	0	0	0	0	0	0	0	0	0	0	0	0	0	0	0	0	0	0
MIMAT0025174	mmu-miR-6418-3p	chr5	137529509	137529530	-	22	0	0	0	0	0	0	0	0	0	0	0	0	0	0	0	0	0	0	1	0	0	0	0	0	0	0	0	0	0	0	0	0	0	0	0	0	0	0	0	0	0	0	0
MIMAT0025175	mmu-miR-6419	chr2	17563541	17563562	+	22	0	0	0	0	0	0	0	0	0	0	0	0	0	0	0	0	0	0	0	0	0	0	0	0	0	0	0	0	0	0	0	0	0	0	0	0	0	0	0	0	0	0	0
MIMAT0025176	mmu-miR-6420	chr17	64440863	64440883	+	21	0	0	0	0	0	0	0	0	0	0	0	0	0	0	0	0	0	0	0	0	0	0	0	0	0	0	0	0	0	0	0	0	0	0	0	0	0	0	0	0	0	0	0
MIMAT0025177	mmu-miR-873b	chr4	36668565	36668586	+	22	0	0	0	0	0	0	0	0	0	0	0	0	0	0	0	0	0	0	0	0	0	0	0	0	0	0	0	0	0	0	0	0	0	0	0	0	0	0	0	0	0	0	0
MIMAT0025178	mmu-miR-451b	chr11	78073219	78073239	-	21	0	0	0	0	0	0	0	0	0	0	0	0	0	0	0	0	0	0	0	0	0	0	0	0	0	0	0	0	0	0	0	0	0	0	0	0	0	0	0	0	0	0	0
MIMAT0025179	mmu-miR-30f	chr4	120772621	120772642	+	22	6	0	0	2	3	1	0	5	7	0	2	2	0	0	0	0	0	0	0	0	0	3	0	0	0	5	0	0	0	1	3	3	0	0	1	2	0	0	4	7	0	2	3
MIMAT0025580	mmu-let-7k	chr5	147283257	147283275	-	19	4	6	2	3	0	3	2	2	0	1	1	2	1	1	3	0	2	0	2	0	0	1	1	2	0	2	1	1	1	0	1	2	2	1	1	0	1	2	2	0	1	1	3
MIMAT0025581	mmu-miR-6537-5p	chr7	25097120	25097141	-	22	0	0	0	0	0	0	0	0	0	0	0	0	0	0	0	0	0	0	0	0	0	0	0	0	0	0	0	0	0	0	0	0	0	0	0	0	0	0	0	0	0	0	0
MIMAT0025582	mmu-miR-6537-3p	chr7	25097089	25097111	-	23	0	0	0	0	0	0	0	0	0	0	0	0	0	0	0	0	0	0	0	0	0	0	0	0	0	0	0	0	0	0	0	0	0	0	0	0	0	0	0	0	0	0	0
MIMAT0025583	mmu-miR-6538	chr12	26414970	26414988	-	19	82	69	186	190	140	115	113	95	151	178	79	98	48	50	15	59	39	57	31	25	239	123	56	73	58	203	40	58	20	31	39	44	21	68	62	82	48	100	76	140	114	74	132
MIMAT0025584	mmu-miR-6539	chr14	67859699	67859722	-	24	0	0	0	0	0	0	0	1	0	0	0	0	0	0	0	0	0	0	0	0	0	0	0	0	0	0	0	0	0	0	0	0	0	0	0	0	0	0	1	0	0	0	0
MIMAT0025585	mmu-miR-6540-5p	chr16	42303425	42303446	-	22	0	0	0	0	0	0	0	0	0	0	0	0	0	0	0	0	0	0	0	0	0	0	0	0	0	0	0	0	0	0	0	0	0	0	0	0	0	0	0	0	0	0	0
MIMAT0025586	mmu-miR-6540-3p	chr16	42303386	42303406	-	21	0	0	0	0	0	0	0	0	0	0	0	0	0	0	0	0	0	0	0	0	0	0	0	0	0	0	0	0	0	0	0	0	0	0	0	0	0	0	0	0	0	0	0
MIMAT0025587	mmu-miR-3473e	chr5	31667296	31667316	-	21	0	0	0	0	1	0	0	0	0	0	0	0	0	0	0	0	0	0	0	0	0	0	0	0	0	0	0	0	0	0	0	0	0	0	0	1	0	0	0	0	0	0	0
MIMAT0025588	mmu-miR-6541	chr14	62865610	62865630	+	21	0	0	0	0	0	0	0	0	0	0	0	0	0	0	0	0	0	0	0	0	0	0	0	0	0	0	0	0	0	0	0	0	0	0	0	0	0	0	0	0	0	0	0
MIMAT0026642	mmu-miR-3475-5p	chrX	140310949	140310970	+	22	0	0	0	0	0	0	0	0	0	0	0	0	0	0	0	0	0	0	0	0	0	0	0	0	0	0	0	0	0	0	0	0	0	0	0	0	0	0	0	0	0	0	0
MIMAT0027104	mmu-miR-5709-3p	chr17	67026162	67026183	-	22	0	0	0	0	0	0	0	0	0	0	0	0	0	0	0	0	0	0	0	0	0	0	0	0	0	0	0	0	0	0	0	0	0	0	0	0	0	0	0	0	0	0	0
MIMAT0027339	mmu-miR-6481	chr3	99199367	99199385	-	19	1	3	4	5	6	2	1	14	12	14	4	2	6	6	4	3	0	0	0	4	1	7	1	0	1	24	1	1	0	2	1	1	1	1	2	4	1	1	11	11	9	4	3
MIMAT0027343	mmu-miR-6516-5p	chr11	117077370	117077391	+	22	0	2	3	0	0	0	0	4	3	1	1	2	1	1	1	3	1	0	3	1	2	3	0	2	2	2	0	0	0	5	0	0	1	1	0	0	0	0	3	3	1	1	3
MIMAT0027344	mmu-miR-6516-3p	chr11	117077412	117077433	+	22	1	1	1	0	0	0	0	2	2	5	1	2	0	0	2	6	1	1	0	1	0	2	0	0	1	3	0	1	1	0	1	1	0	0	0	0	0	0	2	2	3	1	3
MIMAT0027692	mmu-miR-6896-5p	chr1	34117364	34117385	+	22	0	0	0	0	0	0	0	0	0	0	0	0	0	0	0	0	0	0	0	0	0	0	0	0	0	0	0	0	0	0	0	0	0	0	0	0	0	0	0	0	0	0	0
MIMAT0027693	mmu-miR-6896-3p	chr1	34117408	34117429	+	22	0	0	0	0	0	0	0	0	0	0	0	0	0	0	0	0	0	0	0	0	0	0	0	0	0	0	0	0	0	0	0	0	0	0	0	0	0	0	0	0	0	0	0
MIMAT0027694	mmu-miR-6897-5p	chr1	36144290	36144312	-	23	0	0	0	0	0	0	0	0	0	0	0	0	0	0	0	0	0	0	0	0	0	0	0	0	0	0	0	0	0	0	0	0	0	0	0	0	0	0	0	0	0	0	0
MIMAT0027695	mmu-miR-6897-3p	chr1	36144252	36144272	-	21	0	0	0	0	0	0	0	0	0	0	0	0	0	0	0	0	0	0	0	0	0	0	0	0	0	0	0	0	0	0	0	0	0	0	0	0	0	0	0	0	0	0	0
MIMAT0027696	mmu-miR-6898-5p	chr1	36348732	36348753	-	22	0	0	0	0	0	0	0	0	0	0	0	0	0	0	0	0	0	0	1	0	0	0	0	0	0	0	0	0	0	0	0	0	0	0	0	0	0	0	0	0	0	0	0
MIMAT0027697	mmu-miR-6898-3p	chr1	36348688	36348708	-	21	0	0	0	0	0	0	0	0	0	0	0	0	0	0	0	0	0	0	0	0	0	0	0	0	0	0	0	0	0	0	0	0	0	0	0	0	0	0	0	0	0	0	0
MIMAT0027698	mmu-miR-6899-5p	chr1	64042476	64042496	-	21	0	0	0	0	0	0	0	0	0	0	0	0	0	0	0	0	0	0	0	0	0	0	0	0	0	0	0	0	0	0	0	0	0	0	0	0	0	0	0	0	0	0	0
MIMAT0027699	mmu-miR-6899-3p	chr1	64042438	64042460	-	23	0	0	0	0	0	0	0	0	0	0	0	0	0	0	0	0	0	0	0	0	0	0	0	0	0	0	0	0	0	0	0	0	0	0	0	0	0	0	0	0	0	0	0
MIMAT0027700	mmu-miR-6900-5p	chr1	92464514	92464537	-	24	0	0	0	0	0	0	0	0	0	0	0	0	0	0	0	0	0	0	0	0	0	0	0	0	0	0	0	0	0	0	0	0	0	0	0	0	0	0	0	0	0	0	0
MIMAT0027701	mmu-miR-6900-3p	chr1	92464483	92464503	-	21	0	0	0	0	0	1	0	0	0	0	0	0	0	0	0	0	0	0	0	0	0	0	0	0	0	0	0	0	0	0	0	0	0	0	0	0	0	0	0	0	0	0	0
MIMAT0027702	mmu-miR-6901-5p	chr1	93274554	93274573	+	20	0	0	0	0	0	0	0	0	0	0	0	0	0	0	0	0	0	0	0	0	0	0	0	0	0	0	0	0	0	0	0	0	0	0	0	0	0	0	0	0	0	0	0
MIMAT0027703	mmu-miR-6901-3p	chr1	93274585	93274604	+	20	0	0	0	0	0	0	0	0	0	0	0	0	0	0	0	0	0	0	0	0	0	0	0	0	0	0	0	0	0	0	0	0	0	0	0	0	0	0	0	0	0	0	0
MIMAT0027704	mmu-miR-6902-5p	chr1	93346097	93346118	+	22	0	0	0	0	0	0	0	0	0	0	0	0	0	0	0	0	0	0	0	0	0	0	0	0	0	0	0	0	0	0	0	0	0	0	0	0	0	0	0	0	0	0	0
MIMAT0027705	mmu-miR-6902-3p	chr1	93346135	93346155	+	21	0	0	0	0	0	0	0	0	0	0	0	0	0	0	0	0	0	0	0	0	0	0	0	0	0	0	0	0	0	0	0	0	0	0	0	0	0	0	0	0	0	0	0
MIMAT0027706	mmu-miR-6903-5p	chr1	133726619	133726640	-	22	0	0	0	0	0	0	0	0	0	0	0	0	0	0	0	0	0	0	0	0	0	0	0	0	0	0	0	0	0	0	0	0	0	0	0	0	0	0	0	0	0	0	0
MIMAT0027707	mmu-miR-6903-3p	chr1	133726564	133726583	-	20	0	0	0	0	0	0	0	0	0	0	0	0	0	0	0	0	0	0	0	0	0	0	0	0	0	0	0	0	0	0	0	0	0	0	0	0	0	0	0	0	0	0	0
MIMAT0027708	mmu-miR-6904-5p	chr1	180587206	180587227	+	22	0	0	0	0	0	0	0	0	0	0	0	0	0	0	0	0	0	0	0	0	0	0	0	0	0	0	0	0	0	0	0	0	0	0	0	0	0	0	0	0	0	0	0
MIMAT0027709	mmu-miR-6904-3p	chr1	180587243	180587260	+	18	0	0	0	0	0	0	0	0	0	0	0	0	0	0	0	0	0	0	0	0	0	0	0	0	0	0	0	0	0	0	0	0	0	0	0	0	0	0	0	0	0	0	0
MIMAT0027710	mmu-miR-6905-5p	chr10	24910669	24910691	+	23	0	0	0	0	1	0	0	0	0	0	1	0	0	0	0	0	0	1	0	0	0	0	0	0	0	0	0	0	0	0	0	0	0	0	0	1	0	0	0	0	0	1	0
MIMAT0027711	mmu-miR-6905-3p	chr10	24910711	24910731	+	21	0	0	0	0	0	0	0	0	0	0	0	0	0	0	0	0	0	0	0	0	0	0	0	0	0	0	0	0	0	0	0	0	0	0	0	0	0	0	0	0	0	0	0
MIMAT0027712	mmu-miR-6906-5p	chr10	60126777	60126800	+	24	0	0	0	0	0	0	0	0	0	0	0	0	0	0	0	0	1	1	0	0	0	0	0	0	0	0	0	0	0	0	0	0	0	0	0	0	0	0	0	0	0	0	0
MIMAT0027713	mmu-miR-6906-3p	chr10	60126813	60126833	+	21	0	0	0	0	0	0	0	0	0	0	0	0	0	0	0	0	0	0	0	0	0	0	0	0	0	0	0	0	0	0	0	0	0	0	0	0	0	0	0	0	0	0	0
MIMAT0027714	mmu-miR-6907-5p	chr10	78408522	78408543	-	22	0	0	0	0	1	0	0	0	0	0	0	0	0	0	0	0	0	0	0	0	0	0	0	0	0	0	0	0	0	0	0	0	0	0	0	1	0	0	0	0	0	0	0
MIMAT0027715	mmu-miR-6907-3p	chr10	78408477	78408499	-	23	0	0	0	0	0	0	0	0	0	0	0	0	0	0	0	0	0	0	0	0	0	0	0	0	0	0	0	0	0	0	0	0	0	0	0	0	0	0	0	0	0	0	0
MIMAT0027716	mmu-miR-6908-5p	chr10	78445131	78445152	-	22	0	0	0	0	0	0	0	0	0	0	0	0	0	0	0	0	0	0	0	0	0	0	0	0	0	0	0	0	0	0	0	0	0	0	0	0	0	0	0	0	0	0	0
MIMAT0027717	mmu-miR-6908-3p	chr10	78445095	78445116	-	22	0	0	0	0	0	0	0	0	0	0	0	0	0	0	0	0	0	0	0	0	0	0	0	0	0	0	0	0	0	0	0	0	0	0	0	0	0	0	0	0	0	0	0
MIMAT0027718	mmu-miR-6909-5p	chr10	79531064	79531085	-	22	0	0	1	0	1	0	0	1	0	0	0	0	0	0	0	0	0	0	0	0	0	0	0	0	0	0	0	0	0	0	0	0	0	0	0	1	0	0	1	0	0	0	0
MIMAT0027719	mmu-miR-6909-3p	chr10	79531029	79531050	-	22	0	0	0	0	0	0	0	0	0	0	0	0	0	0	0	0	0	0	0	0	0	0	0	0	0	0	0	0	0	0	0	0	0	0	0	0	0	0	0	0	0	0	0
MIMAT0027720	mmu-miR-6910-5p	chr10	79862592	79862614	+	23	0	0	0	0	0	0	0	0	0	0	0	0	0	0	0	0	0	0	0	0	0	0	0	0	0	0	0	0	0	0	0	0	0	0	0	0	0	0	0	0	0	0	0
MIMAT0027721	mmu-miR-6910-3p	chr10	79862629	79862650	+	22	0	0	0	0	0	0	0	0	0	0	0	0	0	0	0	0	0	0	0	0	0	0	0	0	0	0	0	0	0	0	0	0	0	0	0	0	0	0	0	0	0	0	0
MIMAT0027722	mmu-miR-6911-5p	chr10	80278169	80278191	+	23	0	0	0	0	0	0	0	0	0	0	0	0	0	0	0	0	0	0	0	0	0	0	0	0	0	0	0	0	0	0	0	0	0	0	0	0	0	0	0	0	0	0	0
MIMAT0027723	mmu-miR-6911-3p	chr10	80278212	80278232	+	21	0	0	0	0	0	0	0	0	0	0	0	0	0	0	0	0	0	0	0	0	0	0	0	0	0	0	0	0	0	0	0	0	0	0	0	0	0	0	0	0	0	0	0
MIMAT0027724	mmu-miR-6912-5p	chr10	80609265	80609286	+	22	0	0	0	0	0	0	0	0	0	0	0	0	0	0	0	0	0	0	0	0	0	0	0	0	0	0	0	0	0	0	0	0	0	0	0	0	0	0	0	0	0	0	0
MIMAT0027725	mmu-miR-6912-3p	chr10	80609305	80609329	+	25	0	0	0	0	0	0	0	0	0	0	0	0	0	0	0	1	0	0	0	0	0	0	0	0	0	0	0	0	0	0	0	0	0	0	0	0	0	0	0	0	0	0	0
MIMAT0027726	mmu-miR-6913-5p	chr10	81386352	81386373	+	22	0	0	0	0	0	0	0	0	0	0	0	0	0	0	0	0	0	0	0	0	0	0	0	0	0	0	0	0	0	0	0	0	0	0	0	0	0	0	0	0	0	0	0
MIMAT0027727	mmu-miR-6913-3p	chr10	81386390	81386412	+	23	0	0	0	0	0	0	0	0	0	0	0	0	0	0	0	0	0	0	0	0	0	0	0	0	0	0	0	0	0	0	0	0	0	0	0	0	0	0	0	0	0	0	0
MIMAT0027728	mmu-miR-6914-5p	chr10	128382843	128382866	+	24	0	0	0	0	0	0	0	0	0	0	0	0	0	0	0	0	0	0	0	0	0	0	0	0	0	0	0	0	0	0	0	0	0	0	0	0	0	0	0	0	0	0	0
MIMAT0027729	mmu-miR-6914-3p	chr10	128382882	128382900	+	19	0	0	0	0	0	0	0	0	0	0	0	0	0	0	0	0	0	0	0	0	0	0	0	0	0	0	0	0	0	0	0	0	0	0	0	0	0	0	0	0	0	0	0
MIMAT0027730	mmu-miR-6915-5p	chr10	128388837	128388860	+	24	0	0	0	0	0	0	0	0	0	0	0	0	0	0	0	0	0	0	0	0	0	0	0	0	0	0	0	0	0	0	0	0	0	0	0	0	0	0	0	0	0	0	0
MIMAT0027731	mmu-miR-6915-3p	chr10	128388879	128388900	+	22	0	0	0	1	0	0	0	0	0	0	0	0	0	0	0	0	0	0	0	0	0	0	0	0	0	0	0	0	0	0	0	0	0	0	0	0	0	0	0	0	0	0	0
MIMAT0027732	mmu-miR-6916-5p	chr10	128512005	128512025	-	21	0	0	0	0	0	0	0	0	0	0	0	0	0	0	0	0	0	0	0	0	0	0	0	0	0	0	0	0	0	0	0	0	0	0	0	0	0	0	0	0	0	0	0
MIMAT0027733	mmu-miR-6916-3p	chr10	128511968	128511989	-	22	0	0	0	0	0	0	0	0	0	0	0	0	0	0	0	0	0	0	0	0	0	0	0	0	0	0	0	0	0	0	0	0	0	0	0	0	0	0	0	0	0	0	0
MIMAT0027734	mmu-miR-6917-5p	chr10	128584472	128584492	-	21	0	0	0	0	0	0	0	0	0	0	0	0	0	0	0	0	0	0	2	1	0	2	0	0	0	0	0	0	2	0	0	0	0	0	0	0	0	0	0	0	0	0	0
MIMAT0027735	mmu-miR-6917-3p	chr10	128584437	128584458	-	22	0	1	0	3	0	1	0	0	0	2	0	1	0	0	0	0	0	0	0	3	0	2	0	0	0	0	0	0	1	0	0	0	0	0	1	0	0	0	0	0	1	0	1
MIMAT0027736	mmu-miR-6918-5p	chr11	4891350	4891372	+	23	0	0	0	0	0	0	0	0	0	0	0	0	0	0	0	0	0	0	0	0	0	0	0	0	0	0	0	0	0	0	0	0	0	0	0	0	0	0	0	0	0	0	0
MIMAT0027737	mmu-miR-6918-3p	chr11	4891381	4891402	+	22	0	0	0	0	0	0	0	0	0	0	0	0	0	0	0	0	0	0	0	0	0	0	0	0	0	0	0	0	0	0	0	0	0	0	0	0	0	0	0	0	0	0	0
MIMAT0027738	mmu-miR-6919-5p	chr11	50232250	50232272	+	23	0	0	0	0	0	0	0	0	0	0	0	0	0	0	0	0	0	0	0	0	0	0	0	0	0	0	0	0	0	0	0	0	0	0	0	0	0	0	0	0	0	0	0
MIMAT0027739	mmu-miR-6919-3p	chr11	50232286	50232306	+	21	0	0	0	0	0	0	1	0	0	0	0	0	0	0	0	0	0	0	0	0	0	0	0	0	0	0	0	0	0	0	0	0	0	0	0	0	0	1	0	0	0	0	0
MIMAT0027740	mmu-miR-6920-5p	chr11	53409202	53409223	+	22	0	0	0	0	0	0	0	1	0	0	0	0	0	0	0	0	0	0	0	0	0	0	0	0	0	0	0	0	0	0	0	0	0	0	0	0	0	0	1	0	0	0	0
MIMAT0027741	mmu-miR-6920-3p	chr11	53409245	53409265	+	21	0	0	0	0	0	0	0	0	0	0	0	0	0	0	0	0	0	0	0	0	0	0	0	0	0	0	0	0	0	0	0	0	0	0	0	0	0	0	0	0	0	0	0
MIMAT0027742	mmu-miR-6921-5p	chr11	60200591	60200612	-	22	0	0	0	2	0	0	0	0	0	1	0	0	0	0	0	0	0	0	0	0	0	0	0	1	15	0	0	0	0	0	0	0	0	0	1	0	0	0	0	0	1	0	0
MIMAT0027743	mmu-miR-6921-3p	chr11	60200538	60200558	-	21	0	0	0	0	0	0	0	0	0	0	0	0	0	0	0	0	0	0	0	0	0	0	0	0	0	0	0	0	0	0	0	0	0	0	0	0	0	0	0	0	0	0	0
MIMAT0027744	mmu-miR-6922-5p	chr11	60202300	60202322	-	23	0	0	0	0	0	0	0	0	0	0	0	0	0	0	0	0	0	0	0	0	0	0	0	0	0	0	0	0	0	0	0	0	0	0	0	0	0	0	0	0	0	0	0
MIMAT0027745	mmu-miR-6922-3p	chr11	60202262	60202284	-	23	0	0	0	0	0	0	0	0	0	0	0	0	0	0	0	0	0	0	0	0	0	0	0	0	0	0	0	0	0	0	0	0	0	0	0	0	0	0	0	0	0	0	0
MIMAT0027746	mmu-miR-6923-5p	chr11	67099804	67099827	+	24	0	0	0	0	0	0	0	0	0	0	0	0	0	0	0	0	0	0	0	0	0	0	0	0	0	0	0	0	0	0	0	0	0	0	0	0	0	0	0	0	0	0	0
MIMAT0027747	mmu-miR-6923-3p	chr11	67099855	67099875	+	21	0	0	0	0	0	0	0	0	0	0	0	0	0	0	0	0	0	0	0	0	0	0	0	0	0	0	0	0	0	0	0	0	0	0	0	0	0	0	0	0	0	0	0
MIMAT0027748	mmu-miR-6924-5p	chr11	69882067	69882089	-	23	0	0	0	0	0	0	0	0	0	0	0	0	0	0	0	0	0	0	0	0	0	0	0	0	0	0	0	0	0	0	0	0	0	0	0	0	0	0	0	0	0	0	0
MIMAT0027749	mmu-miR-6924-3p	chr11	69882032	69882052	-	21	0	0	0	0	0	0	0	0	0	0	0	0	0	0	0	0	0	0	0	0	0	0	0	0	0	0	0	0	0	0	0	0	0	0	0	0	0	0	0	0	0	0	0
MIMAT0027750	mmu-miR-6925-5p	chr11	70705995	70706016	+	22	0	1	0	0	0	0	0	0	0	0	0	0	0	0	0	0	0	0	0	0	0	0	0	0	0	0	0	0	0	0	0	0	0	0	0	0	0	0	0	0	0	0	0
MIMAT0027751	mmu-miR-6925-3p	chr11	70706035	70706052	+	18	0	0	0	0	0	0	0	0	0	0	0	0	0	0	0	0	0	0	0	0	0	0	0	0	0	0	0	0	0	0	0	0	0	0	0	0	0	0	0	0	0	0	0
MIMAT0027752	mmu-miR-6926-5p	chr11	74868168	74868189	-	22	0	0	0	0	0	0	0	0	0	0	0	0	0	0	0	0	0	0	0	0	0	0	0	0	0	0	0	0	0	0	0	0	0	0	0	0	0	0	0	0	0	0	0
MIMAT0027753	mmu-miR-6926-3p	chr11	74868127	74868147	-	21	0	0	0	0	0	0	0	0	0	0	0	0	0	0	0	0	0	0	0	0	0	0	0	0	0	0	0	0	0	0	0	0	0	0	0	0	0	0	0	0	0	0	0
MIMAT0027754	mmu-miR-6927-5p	chr11	97677060	97677081	+	22	0	0	0	0	0	0	0	0	0	0	0	0	0	0	0	0	0	0	0	0	0	0	0	0	0	0	0	0	0	0	0	0	0	0	0	0	0	0	0	0	0	0	0
MIMAT0027755	mmu-miR-6927-3p	chr11	97677106	97677126	+	21	0	0	0	0	0	0	0	0	0	0	0	0	0	0	0	0	0	0	0	0	0	0	0	0	0	0	0	0	0	0	0	0	0	0	0	0	0	0	0	0	0	0	0
MIMAT0027756	mmu-miR-6928-5p	chr11	101030345	101030367	+	23	0	0	0	0	0	0	0	0	0	2	0	0	0	0	0	0	0	0	0	0	0	0	0	0	0	0	0	0	0	0	0	0	0	0	0	0	0	0	0	0	1	0	0
MIMAT0027757	mmu-miR-6928-3p	chr11	101030388	101030409	+	22	0	0	0	0	0	0	0	0	0	0	0	0	0	0	0	0	0	0	0	0	0	0	0	0	0	0	0	0	0	0	0	0	0	0	0	0	0	0	0	0	0	0	0
MIMAT0027758	mmu-miR-6929-5p	chr11	101419228	101419248	-	21	0	0	0	0	0	0	0	0	0	0	0	0	0	0	0	0	0	0	0	0	0	0	0	0	0	0	0	0	0	0	0	0	0	0	0	0	0	0	0	0	0	0	0
MIMAT0027759	mmu-miR-6929-3p	chr11	101419187	101419209	-	23	0	0	0	0	0	0	0	0	0	0	0	0	0	0	0	0	0	0	0	0	0	0	0	0	0	0	0	0	0	0	0	0	0	0	0	0	0	0	0	0	0	0	0
MIMAT0027760	mmu-miR-6930-5p	chr11	102404960	102404982	-	23	0	0	0	0	0	0	0	0	0	0	0	0	0	0	0	0	0	0	0	0	0	0	0	0	0	0	0	0	0	0	0	0	0	0	0	0	0	0	0	0	0	0	0
MIMAT0027761	mmu-miR-6930-3p	chr11	102404920	102404940	-	21	0	0	0	0	0	0	0	0	0	0	0	0	0	0	0	0	0	0	0	0	0	0	0	0	0	0	0	0	0	0	0	0	0	0	0	0	0	0	0	0	0	0	0
MIMAT0027762	mmu-miR-6931-5p	chr11	102999896	102999916	-	21	0	0	0	0	0	0	0	0	0	0	0	0	0	0	0	0	0	0	0	0	0	0	0	0	0	0	0	0	0	0	0	0	0	0	0	0	0	0	0	0	0	0	0
MIMAT0027763	mmu-miR-6931-3p	chr11	102999848	102999868	-	21	0	0	0	0	0	0	0	0	0	0	0	0	0	0	0	0	0	0	0	0	0	0	0	0	0	0	0	0	0	0	0	0	0	0	0	0	0	0	0	0	0	0	0
MIMAT0027764	mmu-miR-6932-5p	chr11	107637727	107637748	+	22	0	0	0	0	0	0	0	0	0	0	0	0	0	0	0	0	0	0	0	0	0	0	0	0	0	0	0	0	0	0	0	0	0	0	0	0	0	0	0	0	0	0	0
MIMAT0027765	mmu-miR-6932-3p	chr11	107637759	107637779	+	21	0	0	0	0	0	0	0	0	0	0	0	0	0	0	0	0	0	0	0	0	0	0	0	0	0	0	0	0	0	0	0	0	0	0	0	0	0	0	0	0	0	0	0
MIMAT0027766	mmu-miR-6933-5p	chr11	118002279	118002300	+	22	0	0	0	0	0	0	0	0	0	0	0	0	0	0	0	0	0	0	0	0	0	0	0	0	0	0	0	0	0	0	0	0	0	0	0	0	0	0	0	0	0	0	0
MIMAT0027767	mmu-miR-6933-3p	chr11	118002324	118002343	+	20	0	0	0	0	0	0	0	0	0	0	0	0	0	0	0	0	0	0	0	0	0	0	0	0	0	0	0	0	0	0	0	0	0	0	0	0	0	0	0	0	0	0	0
MIMAT0027768	mmu-miR-6934-5p	chr11	119154111	119154132	-	22	0	0	0	0	0	0	0	0	0	0	0	0	0	0	0	0	0	0	0	0	0	0	0	0	0	0	0	0	0	0	0	0	0	0	0	0	0	0	0	0	0	0	0
MIMAT0027769	mmu-miR-6934-3p	chr11	119154076	119154097	-	22	0	0	0	0	0	0	0	0	0	0	0	0	0	0	0	0	0	0	0	0	0	0	0	0	0	0	0	0	0	0	0	0	0	0	0	0	0	0	0	0	0	0	0
MIMAT0027770	mmu-miR-6935-5p	chr11	120347387	120347408	-	22	0	1	0	1	1	0	0	0	0	0	0	0	0	0	0	0	0	0	2	0	1	3	0	1	0	0	0	0	0	1	0	0	0	0	0	1	0	0	0	0	0	0	0
MIMAT0027771	mmu-miR-6935-3p	chr11	120347350	120347369	-	20	0	0	0	0	0	0	0	0	0	0	0	0	0	0	0	0	0	0	0	0	0	0	0	0	0	0	1	0	0	0	0	0	0	0	0	0	0	0	0	0	0	0	0
MIMAT0027772	mmu-miR-6936-5p	chr11	120624856	120624876	-	21	0	2	0	0	0	0	0	0	0	0	0	0	0	0	0	0	0	0	0	0	0	0	0	0	0	0	0	0	0	0	0	0	1	0	0	0	0	0	0	0	0	0	0
MIMAT0027773	mmu-miR-6936-3p	chr11	120624827	120624847	-	21	0	0	0	0	0	0	0	0	0	0	0	0	0	0	0	0	0	0	0	0	0	0	0	0	0	0	0	0	0	0	0	0	0	0	0	0	0	0	0	0	0	0	0
MIMAT0027774	mmu-miR-6937-5p	chr12	28679325	28679348	+	24	0	2	1	0	0	2	0	1	0	2	0	0	0	1	0	0	1	2	1	0	3	1	0	0	0	0	1	0	0	1	0	0	1	0	0	0	1	0	1	0	1	0	0
MIMAT0027775	mmu-miR-6937-3p	chr12	28679367	28679389	+	23	0	0	0	0	0	0	0	0	0	0	0	0	0	0	0	0	0	0	0	0	0	0	0	0	0	0	0	0	0	0	0	0	0	0	0	0	0	0	0	0	0	0	0
MIMAT0027776	mmu-miR-6938-5p	chr12	85245958	85245980	-	23	0	0	0	0	0	0	0	0	0	0	0	0	0	0	0	0	0	0	0	0	0	0	0	0	0	0	0	0	0	0	0	0	0	0	0	0	0	0	0	0	0	0	0
MIMAT0027777	mmu-miR-6938-3p	chr12	85245923	85245944	-	22	0	0	0	0	0	0	0	0	0	0	0	0	0	0	0	0	0	0	0	0	0	0	0	0	0	0	0	0	0	0	0	0	0	0	0	0	0	0	0	0	0	0	0
MIMAT0027778	mmu-miR-6939-5p	chr12	112659327	112659347	-	21	0	0	0	0	0	0	0	0	0	0	0	0	0	0	0	0	0	0	0	0	0	0	0	0	0	0	0	0	0	0	0	0	0	0	0	0	0	0	0	0	0	0	0
MIMAT0027779	mmu-miR-6939-3p	chr12	112659277	112659296	-	20	0	0	0	0	0	0	0	0	0	0	0	0	0	0	0	0	0	0	0	0	0	0	0	0	0	0	0	0	0	0	0	0	0	0	0	0	0	0	0	0	0	0	0
MIMAT0027780	mmu-miR-6940-5p	chr12	112733328	112733350	+	23	0	0	0	0	0	0	0	1	0	0	0	0	0	0	0	0	0	0	0	0	0	0	0	0	0	0	0	0	0	0	0	0	0	0	0	0	0	0	1	0	0	0	0
MIMAT0027781	mmu-miR-6940-3p	chr12	112733369	112733391	+	23	0	0	0	0	0	0	0	0	0	0	0	0	0	0	0	0	0	0	0	0	0	0	0	0	0	0	0	0	0	0	0	0	0	0	0	0	0	0	0	0	0	0	0
MIMAT0027782	mmu-miR-6941-5p	chr12	112920515	112920535	-	21	0	0	0	0	0	0	0	0	0	0	0	0	0	0	0	0	0	0	0	0	0	0	0	0	0	0	0	0	0	0	0	0	0	0	0	0	0	0	0	0	0	0	0
MIMAT0027783	mmu-miR-6941-3p	chr12	112920483	112920503	-	21	0	0	0	0	0	0	0	0	0	0	0	0	0	0	0	0	0	1	0	0	0	0	0	0	0	0	0	0	0	0	0	0	0	0	0	0	0	0	0	0	0	0	0
MIMAT0027784	mmu-miR-6942-5p	chr13	21396613	21396633	-	21	0	0	0	0	0	0	0	0	0	0	0	0	0	0	0	0	0	0	0	0	0	0	0	0	0	0	0	0	0	0	0	0	0	0	0	0	0	0	0	0	0	0	0
MIMAT0027785	mmu-miR-6942-3p	chr13	21396579	21396600	-	22	0	0	0	0	0	0	0	0	0	0	0	0	0	0	0	0	0	0	0	0	0	0	0	0	0	0	0	0	0	0	0	0	0	0	0	0	0	0	0	0	0	0	0
MIMAT0027786	mmu-miR-6943-5p	chr13	55453111	55453130	+	20	0	0	0	0	0	0	0	0	0	0	0	0	0	0	0	0	0	0	0	0	0	0	0	0	0	0	0	0	0	0	0	0	0	0	0	0	0	0	0	0	0	0	0
MIMAT0027787	mmu-miR-6943-3p	chr13	55453150	55453171	+	22	0	0	0	0	0	0	0	0	0	0	0	0	0	0	0	0	0	0	0	0	0	0	0	0	0	0	0	0	0	0	0	0	0	0	0	0	0	0	0	0	0	0	0
MIMAT0027788	mmu-miR-6944-5p	chr13	55477754	55477776	-	23	0	0	0	0	0	0	0	0	0	0	0	0	0	0	0	0	0	0	0	0	0	0	0	0	0	0	0	0	0	0	0	0	0	0	0	0	0	0	0	0	0	0	0
MIMAT0027789	mmu-miR-6944-3p	chr13	55477681	55477703	-	23	0	0	0	0	0	0	0	0	0	0	0	0	0	0	0	0	0	0	0	0	0	0	0	0	0	0	0	0	0	0	0	0	0	0	0	0	0	0	0	0	0	0	0
MIMAT0027790	mmu-miR-6945-5p	chr13	55507667	55507688	-	22	0	0	0	0	0	0	0	0	0	0	0	0	0	0	0	0	0	0	0	0	0	0	0	0	0	0	0	0	0	0	0	0	0	0	0	0	0	0	0	0	0	0	0
MIMAT0027791	mmu-miR-6945-3p	chr13	55507627	55507647	-	21	0	0	0	0	0	0	0	0	0	0	0	0	0	0	0	0	0	0	0	0	0	0	0	0	0	0	0	0	0	0	0	0	0	0	0	0	0	0	0	0	0	0	0
MIMAT0027792	mmu-miR-6946-5p	chr14	20690640	20690660	+	21	0	0	0	0	0	0	0	0	0	0	0	0	0	0	0	0	0	0	0	0	0	0	0	0	0	0	0	0	0	0	0	0	0	0	0	0	0	0	0	0	0	0	0
MIMAT0027793	mmu-miR-6946-3p	chr14	20690684	20690703	+	20	0	0	0	0	0	0	0	0	0	0	0	0	0	0	0	0	0	0	0	0	0	0	0	0	0	0	0	0	0	0	0	0	0	0	0	0	0	0	0	0	0	0	0
MIMAT0027794	mmu-miR-6947-5p	chr14	29988893	29988913	+	21	0	0	0	0	0	0	0	0	0	0	0	0	0	0	0	0	0	0	0	0	0	0	0	0	0	0	0	0	0	0	0	0	0	0	0	0	0	0	0	0	0	0	0
MIMAT0027795	mmu-miR-6947-3p	chr14	29988930	29988951	+	22	0	0	0	0	0	0	0	0	0	0	0	0	0	0	0	0	0	0	0	0	0	0	0	0	0	0	0	0	0	0	0	0	0	0	0	0	0	0	0	0	0	0	0
MIMAT0027796	mmu-miR-6948-5p	chr14	54643084	54643105	-	22	0	0	0	0	0	0	0	0	0	0	0	0	0	0	0	0	0	0	0	0	0	0	0	0	1	0	0	0	0	0	0	0	0	0	0	0	0	0	0	0	0	0	0
MIMAT0027797	mmu-miR-6948-3p	chr14	54643050	54643070	-	21	0	0	0	0	0	0	0	0	0	0	0	0	0	0	0	0	0	0	0	0	0	0	0	0	0	0	0	0	0	0	0	0	0	0	0	0	0	0	0	0	0	0	0
MIMAT0027798	mmu-miR-6949-5p	chr14	56082441	56082463	-	23	0	0	0	0	0	0	0	0	0	0	0	0	0	0	0	0	0	0	0	0	0	0	0	0	0	0	0	0	0	0	0	0	0	0	0	0	0	0	0	0	0	0	0
MIMAT0027799	mmu-miR-6949-3p	chr14	56082401	56082421	-	21	0	0	0	0	1	0	0	0	0	0	0	0	0	0	0	0	0	0	0	0	0	0	0	0	0	0	0	2	0	0	0	0	0	0	0	1	0	0	0	0	0	0	0
MIMAT0027800	mmu-miR-6950-5p	chr14	69692253	69692275	+	23	0	0	0	0	0	0	0	0	0	0	0	0	0	0	0	0	0	0	0	0	0	0	0	0	0	0	0	0	0	0	0	0	0	0	0	0	0	0	0	0	0	0	0
MIMAT0027801	mmu-miR-6950-3p	chr14	69692293	69692313	+	21	0	0	0	0	0	0	0	0	0	0	0	0	0	0	0	0	0	0	0	0	0	0	0	0	0	0	0	0	0	0	0	0	0	0	0	0	0	0	0	0	0	0	0
MIMAT0027802	mmu-miR-6951-5p	chr15	38490522	38490542	-	21	0	0	0	0	0	0	0	0	0	0	0	0	0	0	0	0	0	0	0	0	0	0	0	0	0	0	0	0	0	0	0	0	0	0	0	0	0	0	0	0	0	0	0
MIMAT0027803	mmu-miR-6951-3p	chr15	38490473	38490493	-	21	0	0	0	0	1	0	0	0	1	1	0	0	0	0	0	0	0	0	0	0	0	0	0	0	1	0	0	0	0	0	0	0	0	0	0	1	0	0	0	1	1	0	0
MIMAT0027804	mmu-miR-6952-5p	chr15	76064862	76064883	-	22	0	0	0	0	0	0	0	0	0	0	0	0	0	0	0	0	0	0	0	0	0	0	0	0	1	0	0	0	0	0	0	0	0	0	0	0	0	0	0	0	0	0	0
MIMAT0027805	mmu-miR-6952-3p	chr15	76064828	76064849	-	22	0	0	0	0	0	0	0	0	0	0	0	0	0	0	0	0	0	0	0	0	0	0	0	0	0	0	0	0	0	0	0	0	0	0	0	0	0	0	0	0	0	0	0
MIMAT0027806	mmu-miR-6953-5p	chr15	76248196	76248221	+	26	0	1	0	0	0	0	0	0	0	0	0	0	0	0	0	0	0	0	0	0	0	0	0	0	0	0	0	0	0	0	0	0	0	0	0	0	0	0	0	0	0	0	0
MIMAT0027807	mmu-miR-6953-3p	chr15	76248235	76248258	+	24	0	0	0	1	0	0	0	0	0	0	0	0	0	0	0	0	0	0	0	0	0	0	0	0	0	0	0	0	0	0	0	0	0	0	0	0	0	0	0	0	0	0	0
MIMAT0027808	mmu-miR-6954-5p	chr15	76433219	76433240	+	22	0	0	0	0	0	0	0	0	0	0	0	0	0	0	0	0	0	0	0	0	0	0	0	0	0	0	0	0	0	0	0	0	0	0	0	0	0	0	0	0	0	0	0
MIMAT0027809	mmu-miR-6954-3p	chr15	76433253	76433273	+	21	0	0	0	0	0	0	0	0	0	0	0	0	0	0	0	0	0	0	0	0	0	0	0	0	0	0	0	0	0	0	0	0	0	0	0	0	0	0	0	0	0	0	0
MIMAT0027810	mmu-miR-6955-5p	chr15	78891845	78891868	+	24	0	0	0	0	0	0	0	0	0	0	0	0	0	0	0	0	0	0	0	0	0	0	0	0	0	0	0	0	0	0	0	0	0	0	0	0	0	0	0	0	0	0	0
MIMAT0027811	mmu-miR-6955-3p	chr15	78891891	78891912	+	22	0	0	0	0	0	0	0	0	0	0	0	0	0	0	0	0	0	0	0	0	0	0	0	0	0	0	0	0	0	0	0	0	0	0	0	0	0	0	0	0	0	0	0
MIMAT0027812	mmu-miR-6956-5p	chr15	79002231	79002250	+	20	0	0	0	0	0	0	0	0	0	0	0	0	0	0	0	0	0	0	0	0	0	0	0	0	0	0	0	0	0	0	0	0	0	0	0	0	0	0	0	0	0	0	0
MIMAT0027813	mmu-miR-6956-3p	chr15	79002265	79002284	+	20	0	0	0	0	0	0	0	0	0	0	0	0	0	0	0	0	0	0	0	0	0	0	0	0	0	0	0	0	0	0	0	0	0	0	0	0	0	0	0	0	0	0	0
MIMAT0027814	mmu-miR-6957-5p	chr15	80646078	80646098	+	21	0	0	0	0	0	0	0	0	0	0	0	0	0	0	0	0	0	0	0	0	0	0	0	0	0	0	0	0	0	0	0	0	0	0	0	0	0	0	0	0	0	0	0
MIMAT0027815	mmu-miR-6957-3p	chr15	80646113	80646134	+	22	0	0	0	0	0	0	0	0	0	0	0	0	0	0	0	0	0	0	0	0	0	0	0	0	0	0	0	0	0	0	0	0	0	0	0	0	0	0	0	0	0	0	0
MIMAT0027816	mmu-miR-6958-5p	chr15	89185516	89185537	-	22	0	0	0	0	0	0	0	0	0	0	0	0	0	0	0	0	0	0	0	0	0	0	0	0	0	0	0	2	0	0	0	0	0	0	0	0	0	0	0	0	0	0	0
MIMAT0027817	mmu-miR-6958-3p	chr15	89185465	89185487	-	23	0	0	0	0	0	0	0	0	0	0	0	0	0	0	0	0	0	0	0	0	0	0	0	0	0	0	0	0	0	0	0	0	0	0	0	0	0	0	0	0	0	0	0
MIMAT0027818	mmu-miR-6959-5p	chr15	89305705	89305727	-	23	0	0	0	0	0	0	0	0	0	0	0	0	0	0	0	0	0	0	1	0	0	0	0	0	0	0	0	0	0	0	0	0	0	0	0	0	0	0	0	0	0	0	0
MIMAT0027819	mmu-miR-6959-3p	chr15	89305658	89305679	-	22	0	0	0	0	0	0	0	0	0	0	0	0	0	0	0	0	0	0	0	0	0	0	0	0	0	0	0	0	0	0	0	0	0	0	0	0	0	0	0	0	0	0	0
MIMAT0027820	mmu-miR-6960-5p	chr15	99080810	99080831	+	22	0	0	0	0	0	0	0	0	0	0	0	0	0	0	0	0	0	0	0	0	0	0	0	0	0	0	0	0	0	0	0	0	0	0	0	0	0	0	0	0	0	0	0
MIMAT0027821	mmu-miR-6960-3p	chr15	99080844	99080865	+	22	0	0	0	0	0	0	0	0	0	0	0	0	0	0	0	0	0	0	0	0	0	0	0	0	0	0	0	0	0	0	0	0	0	0	0	0	0	0	0	0	0	0	0
MIMAT0027822	mmu-miR-6961-5p	chr15	100649205	100649224	-	20	0	0	0	0	0	0	0	0	0	0	0	0	0	0	0	0	0	0	0	0	0	0	0	0	0	0	0	0	0	0	0	0	0	0	0	0	0	0	0	0	0	0	0
MIMAT0027823	mmu-miR-6961-3p	chr15	100649163	100649184	-	22	0	0	0	0	0	0	0	0	0	0	0	0	0	0	0	0	0	0	0	0	0	0	0	0	0	0	0	0	0	0	0	0	0	0	0	0	0	0	0	0	0	0	0
MIMAT0027824	mmu-miR-6962-5p	chr15	101193874	101193893	+	20	0	0	0	0	0	0	0	0	0	0	0	0	0	0	0	0	0	1	0	0	0	0	0	0	0	0	0	0	0	0	0	0	0	0	0	0	0	0	0	0	0	0	0
MIMAT0027825	mmu-miR-6962-3p	chr15	101193908	101193929	+	22	0	0	0	0	0	0	0	0	0	0	0	0	0	0	0	0	0	0	0	0	0	0	0	0	0	0	0	0	0	0	0	0	0	0	0	0	0	0	0	0	0	0	0
MIMAT0027826	mmu-miR-6963-5p	chr15	103350497	103350520	-	24	1	0	1	0	0	0	0	0	0	0	0	0	0	0	0	0	0	0	0	0	0	0	0	0	0	0	0	1	1	0	0	1	0	0	0	0	0	0	0	0	0	0	0
MIMAT0027827	mmu-miR-6963-3p	chr15	103350455	103350477	-	23	0	0	0	0	0	0	0	0	0	0	0	0	0	0	0	0	0	0	0	0	1	0	0	0	0	0	0	0	0	0	0	0	0	0	0	0	0	0	0	0	0	0	0
MIMAT0027828	mmu-miR-6964-5p	chr16	97877266	97877286	-	21	0	0	0	0	0	0	0	0	0	0	0	0	0	0	0	0	0	0	0	0	0	0	0	0	0	0	0	0	0	0	0	0	0	0	0	0	0	0	0	0	0	0	0
MIMAT0027829	mmu-miR-6964-3p	chr16	97877233	97877252	-	20	0	0	0	0	0	0	0	0	0	0	0	0	0	0	0	0	0	0	0	0	0	0	0	0	0	0	0	0	0	0	0	0	0	0	0	0	0	0	0	0	0	0	0
MIMAT0027830	mmu-miR-6965-5p	chr17	24240919	24240942	-	24	0	0	0	0	0	0	0	0	0	0	0	0	0	0	0	0	0	0	0	0	0	0	0	0	0	0	0	0	0	0	0	0	0	0	0	0	0	0	0	0	0	0	0
MIMAT0027831	mmu-miR-6965-3p	chr17	24240884	24240905	-	22	0	0	0	0	0	0	0	0	0	0	0	0	0	0	0	0	0	0	0	0	0	0	0	0	0	0	0	0	0	0	0	0	0	0	0	0	0	0	0	0	0	0	0
MIMAT0027832	mmu-miR-3547-5p	chr17	25245614	25245638	-	25	0	0	0	0	0	0	0	0	0	0	0	0	0	0	0	0	0	0	0	0	0	0	0	0	0	0	0	0	0	0	0	0	0	0	0	0	0	0	0	0	0	0	0
MIMAT0027833	mmu-miR-3547-3p	chr17	25245551	25245571	-	21	0	0	0	0	0	0	0	0	0	0	0	0	0	0	0	0	0	0	0	0	0	0	0	0	0	0	0	0	0	0	0	0	0	0	0	0	0	0	0	0	0	0	0
MIMAT0027834	mmu-miR-6966-5p	chr17	25780813	25780833	+	21	4	0	2	7	12	62	14	3	12	0	22	10	0	18	1	0	0	0	1	0	0	21	72	14	1	3	1	27	0	18	3	2	0	1	2	7	26	12	2	11	0	21	13
MIMAT0027835	mmu-miR-6966-3p	chr17	25780859	25780879	+	21	0	0	0	0	0	0	0	0	0	0	0	0	0	0	0	0	0	0	0	0	0	0	0	0	0	0	0	0	0	0	0	0	0	0	0	0	0	0	0	0	0	0	0
MIMAT0027836	mmu-miR-6967-5p	chr17	26920967	26920987	+	21	0	0	0	0	0	0	0	0	0	0	0	0	0	0	0	0	0	0	0	0	0	0	0	0	0	0	0	0	0	0	0	0	0	0	0	0	0	0	0	0	0	0	0
MIMAT0027837	mmu-miR-6967-3p	chr17	26921000	26921019	+	20	0	0	0	0	0	0	0	0	0	0	0	0	0	0	0	0	0	0	0	0	0	0	0	0	0	0	0	0	0	0	0	0	0	0	0	0	0	0	0	0	0	0	0
MIMAT0027838	mmu-miR-6968-5p	chr17	26935472	26935493	+	22	0	0	0	0	0	0	0	0	0	0	0	0	0	0	0	0	0	0	0	0	0	0	0	0	0	0	0	0	0	0	0	0	0	0	0	0	0	0	0	0	0	0	0
MIMAT0027839	mmu-miR-6968-3p	chr17	26935518	26935539	+	22	0	0	0	0	1	0	0	0	0	0	0	0	0	0	0	0	0	0	0	0	0	0	0	0	0	0	0	0	0	0	0	0	0	0	0	1	0	0	0	0	0	0	0
MIMAT0027840	mmu-miR-6969-5p	chr17	28558475	28558496	-	22	0	0	0	0	0	0	0	0	0	0	0	0	0	0	0	0	0	0	0	0	0	0	0	0	0	0	0	0	0	0	0	0	0	0	0	0	0	0	0	0	0	0	0
MIMAT0027841	mmu-miR-6969-3p	chr17	28558441	28558460	-	20	0	0	1	0	0	0	0	0	0	0	0	0	0	0	0	0	0	0	0	0	0	0	0	0	0	0	0	0	0	0	0	0	0	0	0	0	0	0	0	0	0	0	0
MIMAT0027842	mmu-miR-6970-5p	chr17	34845143	34845167	-	25	0	0	0	2	2	0	0	0	0	3	1	1	3	0	0	1	0	0	1	0	0	0	0	0	0	0	0	0	0	0	0	0	0	0	1	1	0	0	0	0	2	1	1
MIMAT0027843	mmu-miR-6970-3p	chr17	34845104	34845124	-	21	0	0	0	0	0	0	0	0	0	0	0	0	0	0	0	0	0	0	0	0	0	0	0	0	0	0	0	0	0	0	0	0	0	0	0	0	0	0	0	0	0	0	0
MIMAT0027844	mmu-miR-6971-5p	chr17	34841847	34841866	-	20	0	0	0	0	0	0	0	0	0	0	0	0	0	0	0	0	0	0	0	0	0	0	0	0	0	0	0	0	0	0	0	0	0	0	0	0	0	0	0	0	0	0	0
MIMAT0027845	mmu-miR-6971-3p	chr17	34841809	34841829	-	21	0	0	0	0	0	0	0	0	0	0	0	0	0	0	0	0	0	0	0	0	0	0	0	0	0	0	0	0	0	0	0	0	0	0	0	0	0	0	0	0	0	0	0
MIMAT0027846	mmu-miR-6972-5p	chr17	34857605	34857627	-	23	0	0	0	0	0	0	0	0	0	0	0	0	0	0	0	0	0	0	0	0	0	0	0	0	0	0	0	0	0	0	0	0	0	0	0	0	0	0	0	0	0	0	0
MIMAT0027847	mmu-miR-6972-3p	chr17	34857569	34857589	-	21	0	0	0	0	0	0	0	0	0	0	0	0	0	0	0	0	0	0	0	0	0	0	0	0	0	0	0	0	0	0	0	0	0	0	0	0	0	0	0	0	0	0	0
MIMAT0027848	mmu-miR-6973a-5p	chr17	35194977	35194998	+	22	0	0	0	0	0	0	0	0	0	0	0	0	0	0	0	0	0	0	0	0	0	0	0	0	0	0	0	0	0	0	0	0	0	0	0	0	0	0	0	0	0	0	0
MIMAT0027849	mmu-miR-6973a-3p	chr17	35195024	35195045	+	22	0	0	0	0	0	0	0	0	0	0	0	0	0	0	0	0	0	0	0	0	0	0	0	0	0	0	0	0	0	0	0	0	0	0	0	0	0	0	0	0	0	0	0
MIMAT0027850	mmu-miR-6974-5p	chr17	35204534	35204557	-	24	0	0	0	0	0	0	0	0	0	0	0	0	0	0	0	0	0	0	0	0	0	0	0	0	0	0	0	0	0	0	0	0	0	0	0	0	0	0	0	0	0	0	0
MIMAT0027851	mmu-miR-6974-3p	chr17	35204475	35204496	-	22	0	0	0	0	0	0	0	0	0	0	0	0	0	0	0	0	0	0	0	0	0	0	0	0	0	0	0	0	0	0	0	0	0	0	0	0	0	0	0	0	0	0	0
MIMAT0027852	mmu-miR-6975-5p	chr17	35244080	35244102	+	23	0	0	0	0	0	0	0	0	0	0	0	0	0	0	0	0	0	0	0	0	0	0	0	0	0	0	0	0	0	0	0	0	0	0	0	0	0	0	0	0	0	0	0
MIMAT0027853	mmu-miR-6975-3p	chr17	35244116	35244135	+	20	0	0	0	0	0	0	0	0	0	0	0	0	0	0	0	0	0	0	0	0	0	0	0	0	0	0	0	0	0	0	0	0	0	0	0	0	0	0	0	0	0	0	0
MIMAT0027854	mmu-miR-6976-5p	chr17	46553862	46553884	-	23	0	0	0	0	0	0	0	0	0	0	0	0	0	0	0	0	0	0	0	0	0	0	0	0	0	0	0	0	0	0	0	0	0	0	0	0	0	0	0	0	0	0	0
MIMAT0027855	mmu-miR-6976-3p	chr17	46553827	46553847	-	21	0	0	0	0	0	0	0	0	0	0	0	0	0	0	0	0	0	0	0	0	0	0	0	0	0	0	0	0	0	0	0	0	0	0	0	0	0	0	0	0	0	0	0
MIMAT0027856	mmu-miR-6977-5p	chr17	56418885	56418909	-	25	0	0	0	0	0	0	0	0	0	0	0	0	0	0	0	0	0	0	0	0	0	0	0	0	0	0	0	0	0	0	0	0	0	0	0	0	0	0	0	0	0	0	0
MIMAT0027857	mmu-miR-6977-3p	chr17	56418850	56418871	-	22	0	0	0	0	0	0	0	0	0	0	0	0	0	0	0	0	0	0	0	0	0	0	0	0	0	0	0	0	0	0	0	0	0	0	0	0	0	0	0	0	0	0	0
MIMAT0027858	mmu-miR-6978-5p	chr17	57217201	57217223	-	23	0	0	0	0	0	0	0	0	0	0	0	0	0	0	0	0	0	0	0	0	0	0	0	0	0	0	0	0	0	0	0	0	0	0	0	0	0	0	0	0	0	0	0
MIMAT0027859	mmu-miR-6978-3p	chr17	57217172	57217194	-	23	0	0	0	0	0	0	0	0	0	0	0	0	0	0	0	0	0	0	0	0	0	0	0	0	0	0	0	0	0	0	0	0	0	0	0	0	0	0	0	0	0	0	0
MIMAT0027860	mmu-miR-6979-5p	chr18	37854641	37854660	-	20	0	0	0	0	0	0	0	0	0	0	0	0	0	0	0	0	0	0	0	0	1	0	0	0	0	0	0	0	0	0	0	0	0	0	0	0	0	0	0	0	0	0	0
MIMAT0027861	mmu-miR-6979-3p	chr18	37854605	37854625	-	21	0	0	0	0	0	0	0	0	0	0	0	0	0	0	0	0	0	0	0	0	0	0	0	0	0	0	0	0	0	0	0	0	0	0	0	0	0	0	0	0	0	0	0
MIMAT0027862	mmu-miR-6980-5p	chr18	37990919	37990940	-	22	0	0	0	0	0	0	0	0	1	0	0	0	0	0	0	0	0	0	0	0	0	0	0	0	0	0	0	0	0	0	0	0	0	0	0	0	0	0	0	1	0	0	0
MIMAT0027863	mmu-miR-6980-3p	chr18	37990887	37990906	-	20	0	0	0	0	0	0	0	0	0	0	0	0	0	0	0	0	0	0	0	0	0	0	0	0	0	0	0	0	0	0	0	0	0	0	0	0	0	0	0	0	0	0	0
MIMAT0027864	mmu-miR-6981-5p	chr18	37974592	37974617	-	26	0	0	0	0	0	0	0	0	0	0	0	0	0	0	0	0	0	0	0	0	0	0	0	0	0	0	0	0	0	0	0	0	0	0	0	0	0	0	0	0	0	0	0
MIMAT0027865	mmu-miR-6981-3p	chr18	37974503	37974524	-	22	0	0	0	0	0	0	0	0	0	0	0	0	0	0	0	0	0	0	0	0	0	0	0	0	0	0	0	0	0	0	0	0	0	0	0	0	0	0	0	0	0	0	0
MIMAT0027866	mmu-miR-6982-5p	chr18	60958078	60958102	+	25	0	0	0	0	0	0	0	0	0	0	0	0	0	0	0	0	0	0	0	0	0	0	0	0	0	0	0	0	0	0	0	0	0	0	0	0	0	0	0	0	0	0	0
MIMAT0027867	mmu-miR-6982-3p	chr18	60958120	60958140	+	21	0	0	0	0	0	0	0	0	0	0	0	0	0	0	0	0	0	0	0	0	0	0	0	0	0	0	0	0	0	0	0	0	0	0	0	0	0	0	0	0	0	0	0
MIMAT0027868	mmu-miR-6983-5p	chr18	61117473	61117494	+	22	0	0	0	0	0	0	0	0	0	0	0	0	0	0	0	0	0	0	0	0	0	0	0	0	0	0	0	0	0	0	0	0	0	0	0	0	0	0	0	0	0	0	0
MIMAT0027869	mmu-miR-6983-3p	chr18	61117509	61117531	+	23	0	0	0	0	0	0	0	0	0	0	0	0	0	0	0	0	0	0	0	0	0	0	0	0	0	0	0	0	0	0	0	0	0	0	0	0	0	0	0	0	0	0	0
MIMAT0027870	mmu-miR-6984-5p	chr19	3288925	3288948	+	24	0	0	0	0	0	0	0	0	0	0	0	0	0	0	0	0	0	0	0	0	0	0	0	0	0	0	0	0	0	0	0	0	0	0	0	0	0	0	0	0	0	0	0
MIMAT0027871	mmu-miR-6984-3p	chr19	3288961	3288981	+	21	0	0	0	0	0	0	0	0	0	0	0	0	0	0	0	0	0	0	0	0	0	0	0	0	0	0	0	0	0	0	0	0	0	0	0	0	0	0	0	0	0	0	0
MIMAT0027872	mmu-miR-6985-5p	chr19	4263852	4263873	-	22	0	0	0	0	0	0	0	0	0	0	0	0	0	0	0	0	0	0	0	0	0	0	0	0	0	1	0	0	0	0	0	0	0	0	0	0	0	0	0	0	0	0	0
MIMAT0027873	mmu-miR-6985-3p	chr19	4263818	4263838	-	21	0	0	0	0	0	0	0	0	0	0	0	0	0	0	0	0	0	0	0	0	0	0	0	0	0	0	0	0	0	0	0	0	0	0	0	0	0	0	0	0	0	0	0
MIMAT0027874	mmu-miR-6986-5p	chr19	4623929	4623950	-	22	0	0	0	0	0	0	0	0	0	0	0	0	0	0	0	0	0	0	0	0	0	0	0	0	0	0	0	0	0	0	0	0	0	0	0	0	0	0	0	0	0	0	0
MIMAT0027875	mmu-miR-6986-3p	chr19	4623898	4623916	-	19	0	0	0	0	0	0	0	0	0	0	0	0	0	0	0	0	0	0	0	0	0	0	0	0	0	0	0	0	0	0	0	0	0	0	0	0	0	0	0	0	0	0	0
MIMAT0027876	mmu-miR-6987-5p	chr19	5679050	5679071	-	22	0	0	0	0	0	0	0	1	0	0	0	0	0	0	0	0	0	0	0	0	0	0	0	0	0	0	0	0	0	0	0	0	0	0	0	0	0	0	1	0	0	0	0
MIMAT0027877	mmu-miR-6987-3p	chr19	5679004	5679026	-	23	0	0	0	0	0	0	0	0	0	0	0	0	0	0	0	0	0	0	0	0	0	0	0	0	0	0	0	0	0	0	0	0	0	0	0	0	0	0	0	0	0	0	0
MIMAT0027878	mmu-miR-6988-5p	chr19	6051338	6051358	+	21	0	0	0	0	0	0	0	0	0	0	0	0	0	0	0	0	0	0	0	0	0	0	0	0	0	0	0	0	0	0	0	0	0	0	0	0	0	0	0	0	0	0	0
MIMAT0027879	mmu-miR-6988-3p	chr19	6051371	6051392	+	22	0	0	0	0	0	0	0	0	0	0	0	0	0	0	0	0	0	0	0	0	0	0	0	1	0	0	0	0	0	0	0	0	0	0	0	0	0	0	0	0	0	0	0
MIMAT0027880	mmu-miR-6989-5p	chr19	6346485	6346506	+	22	0	0	0	0	0	0	0	0	0	0	0	0	0	0	0	0	0	0	0	0	0	0	0	0	0	0	0	0	0	0	0	0	0	0	0	0	0	0	0	0	0	0	0
MIMAT0027881	mmu-miR-6989-3p	chr19	6346523	6346544	+	22	0	0	0	0	0	0	0	0	0	0	0	0	0	0	0	0	0	0	0	0	0	0	0	0	0	0	0	0	0	0	0	0	0	0	0	0	0	0	0	0	0	0	0
MIMAT0027882	mmu-miR-6990-5p	chr19	6914261	6914281	-	21	0	0	0	1	0	0	0	0	0	0	0	0	0	0	0	0	0	0	0	0	0	0	0	0	0	0	0	0	0	0	0	0	0	0	0	0	0	0	0	0	0	0	0
MIMAT0027883	mmu-miR-6990-3p	chr19	6914196	6914216	-	21	0	0	0	0	0	0	0	0	0	0	0	0	0	0	0	0	0	0	0	0	0	0	0	0	0	0	0	0	0	0	0	0	0	0	0	0	0	0	0	0	0	0	0
MIMAT0027884	mmu-miR-6991-5p	chr19	7422578	7422599	+	22	0	0	0	0	0	0	0	0	0	0	0	0	0	0	0	0	0	0	0	0	0	0	0	0	0	0	0	0	0	0	0	0	0	0	0	0	0	0	0	0	0	0	0
MIMAT0027885	mmu-miR-6991-3p	chr19	7422621	7422642	+	22	0	0	0	0	0	0	0	0	0	0	0	0	0	0	0	0	0	0	0	0	0	0	0	0	0	0	0	0	0	0	0	0	0	0	0	0	0	0	0	0	0	0	0
MIMAT0027886	mmu-miR-6992-5p	chr19	8742976	8742998	+	23	0	0	0	0	0	0	0	0	0	0	0	0	0	0	0	0	0	0	0	0	0	0	0	0	0	0	0	0	0	0	0	0	0	0	0	0	0	0	0	0	0	0	0
MIMAT0027887	mmu-miR-6992-3p	chr19	8743058	8743079	+	22	0	0	0	0	0	0	0	0	0	0	0	0	0	0	0	0	0	0	0	0	0	0	0	0	0	0	0	0	0	0	0	0	0	0	0	0	0	0	0	0	0	0	0
MIMAT0027888	mmu-miR-6993-5p	chr19	10191380	10191402	+	23	0	0	0	0	0	0	0	0	0	0	0	0	0	0	0	0	0	0	0	0	0	0	0	0	0	0	0	0	0	0	0	0	0	0	0	0	0	0	0	0	0	0	0
MIMAT0027889	mmu-miR-6993-3p	chr19	10191419	10191439	+	21	0	0	0	0	0	0	0	0	0	0	0	0	0	0	0	0	0	0	0	0	0	0	0	0	0	0	0	0	0	0	0	0	0	0	0	0	0	0	0	0	0	0	0
MIMAT0027890	mmu-miR-6994-5p	chr19	11923733	11923755	+	23	0	0	0	0	0	0	0	0	0	0	0	0	0	0	0	0	0	0	0	0	0	0	0	0	0	0	0	0	0	0	0	0	0	0	0	0	0	0	0	0	0	0	0
MIMAT0027891	mmu-miR-6994-3p	chr19	11923778	11923798	+	21	0	0	0	0	0	0	0	0	0	0	0	0	0	0	0	0	0	0	0	0	0	0	0	0	0	0	0	0	0	0	0	0	0	0	0	0	0	0	0	0	0	0	0
MIMAT0027892	mmu-miR-6995-5p	chr19	47273562	47273584	-	23	0	0	0	0	0	0	0	0	0	0	0	0	0	0	0	0	0	0	0	0	0	0	0	0	0	0	0	0	0	0	0	0	0	0	0	0	0	0	0	0	0	0	0
MIMAT0027893	mmu-miR-6995-3p	chr19	47273519	47273539	-	21	0	0	0	0	0	0	0	0	0	0	0	0	0	0	0	0	0	0	0	0	0	0	0	0	0	0	0	0	0	0	0	0	0	0	0	0	0	0	0	0	0	0	0
MIMAT0027894	mmu-miR-6996-5p	chr2	26470094	26470114	-	21	0	0	0	0	0	0	0	0	0	0	0	0	0	0	0	0	0	0	0	0	0	0	0	0	0	0	0	0	0	0	0	0	0	0	0	0	0	0	0	0	0	0	0
MIMAT0027895	mmu-miR-6996-3p	chr2	26470059	26470081	-	23	0	0	0	0	0	0	0	0	0	0	0	0	0	0	0	0	0	0	0	0	0	0	0	0	0	0	0	0	0	0	0	0	0	0	0	0	0	0	0	0	0	0	0
MIMAT0027896	mmu-miR-6997-5p	chr2	29995955	29995976	+	22	0	0	0	0	0	0	0	0	0	0	0	0	0	0	0	0	0	0	0	0	0	0	0	0	0	0	0	0	0	0	0	0	0	0	0	0	0	0	0	0	0	0	0
MIMAT0027897	mmu-miR-6997-3p	chr2	29995996	29996018	+	23	0	0	0	0	0	0	0	0	0	0	0	0	0	0	0	0	0	0	0	0	0	0	0	0	0	0	0	0	0	0	0	0	0	0	0	0	0	0	0	0	0	0	0
MIMAT0027898	mmu-miR-6998-5p	chr2	31612426	31612447	+	22	0	0	0	0	0	0	0	0	0	0	0	0	0	0	0	0	0	0	0	0	0	0	0	0	0	0	0	0	0	0	0	0	0	0	0	0	0	0	0	0	0	0	0
MIMAT0027899	mmu-miR-6998-3p	chr2	31612462	31612483	+	22	0	0	0	0	0	0	0	0	0	0	0	0	0	0	0	0	0	0	0	0	0	0	0	0	0	0	0	0	0	0	0	0	0	0	0	0	0	0	0	0	0	0	0
MIMAT0027900	mmu-miR-6999-5p	chr2	91944908	91944930	-	23	0	0	0	0	0	0	0	0	0	0	0	0	0	0	0	0	0	0	0	0	0	4	0	0	0	0	0	0	0	0	0	0	0	0	0	0	0	0	0	0	0	0	0
MIMAT0027901	mmu-miR-6999-3p	chr2	91944872	91944893	-	22	0	0	0	0	0	0	0	0	0	0	0	0	0	0	0	0	0	0	0	0	0	0	0	0	0	0	0	0	0	0	0	0	0	0	0	0	0	0	0	0	0	0	0
MIMAT0027902	mmu-miR-7000-5p	chr2	92387420	92387441	-	22	0	0	0	0	0	0	0	0	0	0	0	0	0	0	0	0	0	0	0	0	0	0	0	0	0	0	0	0	0	0	0	0	0	0	0	0	0	0	0	0	0	0	0
MIMAT0027903	mmu-miR-7000-3p	chr2	92387384	92387405	-	22	0	0	0	0	0	0	0	0	0	0	0	0	0	0	0	0	0	0	0	0	0	0	0	0	0	0	0	0	0	0	0	0	0	0	0	0	0	0	0	0	0	0	0
MIMAT0027904	mmu-miR-7001-5p	chr2	93421980	93422002	-	23	1	0	0	0	0	0	0	0	0	0	0	0	0	0	0	0	0	0	0	0	1	0	0	0	1	0	0	0	0	0	0	1	0	0	0	0	0	0	0	0	0	0	0
MIMAT0027905	mmu-miR-7001-3p	chr2	93421929	93421948	-	20	0	0	1	0	0	0	0	0	0	1	0	0	0	0	0	1	0	0	3	0	0	0	0	0	0	0	0	0	0	0	0	0	0	0	0	0	0	0	0	0	1	0	0
MIMAT0027906	mmu-miR-7002-5p	chr2	114150547	114150567	-	21	0	0	0	0	0	0	0	0	0	0	0	0	0	0	0	0	0	0	0	0	0	0	0	0	0	0	0	0	0	0	0	0	0	0	0	0	0	0	0	0	0	0	0
MIMAT0027907	mmu-miR-7002-3p	chr2	114150516	114150534	-	19	0	0	0	0	0	0	0	0	0	0	0	0	0	0	0	0	0	0	0	0	0	0	0	0	0	0	0	0	0	0	0	0	0	0	0	0	0	0	0	0	0	0	0
MIMAT0027908	mmu-miR-6973b-5p	chr2	131040375	131040398	-	24	0	0	0	0	0	0	0	0	1	0	0	0	0	0	0	0	0	0	0	0	0	1	0	0	0	0	0	0	0	0	0	0	0	0	0	0	0	0	0	1	0	0	0
MIMAT0027909	mmu-miR-6973b-3p	chr2	131040326	131040345	-	20	0	0	0	0	0	0	0	0	0	0	0	0	0	0	0	0	0	0	0	0	0	0	0	0	0	0	0	0	0	0	0	0	0	0	0	0	0	0	0	0	0	0	0
MIMAT0027910	mmu-miR-7003-5p	chr2	163068095	163068115	+	21	0	0	0	0	0	0	0	0	0	0	0	0	0	0	0	0	0	0	0	0	0	0	0	0	0	0	0	0	0	0	0	0	0	0	0	0	0	0	0	0	0	0	0
MIMAT0027911	mmu-miR-7003-3p	chr2	163068137	163068155	+	19	0	0	0	0	0	0	0	0	0	0	0	0	0	0	0	0	0	0	0	0	0	0	0	0	0	0	0	0	0	0	0	0	0	0	0	0	0	0	0	0	0	0	0
MIMAT0027912	mmu-miR-7004-5p	chr2	168640731	168640754	-	24	0	0	0	0	0	0	1	0	0	0	0	0	0	0	0	1	0	0	0	0	0	0	0	0	0	0	0	0	0	0	0	0	0	0	0	0	0	1	0	0	0	0	0
MIMAT0027913	mmu-miR-7004-3p	chr2	168640696	168640716	-	21	0	0	0	0	0	0	0	0	0	0	0	0	0	0	0	0	0	0	0	0	0	0	0	0	0	0	0	0	0	0	0	0	0	0	0	0	0	0	0	0	0	0	0
MIMAT0027914	mmu-miR-7005-5p	chr2	180179797	180179818	-	22	0	0	0	0	0	0	0	0	0	0	0	1	0	0	0	0	0	0	0	0	0	0	0	0	0	0	0	0	0	0	0	0	0	0	0	0	0	0	0	0	0	0	1
MIMAT0027915	mmu-miR-7005-3p	chr2	180179756	180179780	-	25	0	0	0	0	0	0	0	0	0	0	0	0	0	0	0	0	0	0	0	0	0	0	0	0	0	0	0	0	0	0	0	0	0	0	0	0	0	0	0	0	0	0	0
MIMAT0027916	mmu-miR-7006-5p	chr2	181587939	181587963	-	25	0	0	0	0	0	0	0	0	0	0	0	0	0	0	0	0	0	0	0	0	0	0	0	0	0	0	0	0	0	0	0	0	0	0	0	0	0	0	0	0	0	0	0
MIMAT0027917	mmu-miR-7006-3p	chr2	181587900	181587919	-	20	0	0	0	0	0	0	0	0	0	0	0	0	0	0	0	0	0	0	0	0	0	0	0	0	0	0	0	0	0	0	0	0	0	0	0	0	0	0	0	0	0	0	0
MIMAT0027918	mmu-miR-7007-5p	chr3	20222332	20222354	-	23	0	0	0	0	0	0	0	0	0	0	0	1	0	0	0	0	0	0	0	0	0	0	0	0	0	0	0	0	0	0	0	0	0	0	0	0	0	0	0	0	0	0	1
MIMAT0027919	mmu-miR-7007-3p	chr3	20222294	20222311	-	18	0	0	0	0	0	0	0	0	0	0	0	0	0	0	0	0	0	0	0	0	0	0	0	0	0	0	0	0	0	0	0	0	0	0	0	0	0	0	0	0	0	0	0
MIMAT0027920	mmu-miR-7008-5p	chr3	31038971	31038994	+	24	0	0	0	0	0	0	0	0	0	0	0	0	0	0	0	0	0	0	0	0	0	0	0	0	0	0	0	0	0	0	0	0	0	0	0	0	0	0	0	0	0	0	0
MIMAT0027921	mmu-miR-7008-3p	chr3	31039007	31039028	+	22	0	0	0	0	0	0	0	0	0	0	0	0	0	0	0	0	0	0	0	0	0	0	0	0	0	0	0	0	0	0	0	0	0	0	0	0	0	0	0	0	0	0	0
MIMAT0027922	mmu-miR-7009-5p	chr3	36475498	36475519	-	22	0	0	0	0	0	0	0	0	0	0	0	0	0	0	0	0	0	0	0	0	0	0	0	0	0	0	0	0	0	0	0	0	0	0	0	0	0	0	0	0	0	0	0
MIMAT0027923	mmu-miR-7009-3p	chr3	36475461	36475481	-	21	0	0	0	0	0	0	0	0	0	0	0	0	0	0	0	0	0	0	0	0	0	0	0	0	0	0	0	0	0	0	0	0	0	0	0	0	0	0	0	0	0	0	0
MIMAT0027924	mmu-miR-7010-5p	chr3	82106284	82106305	-	22	0	0	0	0	0	0	0	0	0	0	0	0	0	0	0	0	0	0	0	0	0	0	0	0	0	0	0	0	0	0	0	0	0	0	0	0	0	0	0	0	0	0	0
MIMAT0027925	mmu-miR-7010-3p	chr3	82106248	82106268	-	21	0	0	0	0	0	0	0	0	0	0	0	0	0	0	0	0	0	0	0	0	0	0	0	0	0	0	0	0	0	0	0	0	0	0	0	0	0	0	0	0	0	0	0
MIMAT0027926	mmu-miR-7011-5p	chr3	88440924	88440946	-	23	1	0	0	0	0	0	0	0	0	0	0	0	0	0	0	0	0	0	0	0	0	0	0	0	0	0	0	0	0	0	0	1	0	0	0	0	0	0	0	0	0	0	0
MIMAT0027927	mmu-miR-7011-3p	chr3	88440879	88440899	-	21	0	0	0	0	0	0	0	0	0	0	0	0	0	0	0	0	0	0	0	0	0	0	0	0	0	0	0	0	0	0	0	0	0	0	0	0	0	0	0	0	0	0	0
MIMAT0027928	mmu-miR-7012-5p	chr3	90270154	90270176	+	23	0	1	0	0	0	0	0	0	0	0	0	0	0	0	0	0	0	0	0	0	0	0	0	0	0	0	0	0	0	0	0	0	0	0	0	0	0	0	0	0	0	0	0
MIMAT0027929	mmu-miR-7012-3p	chr3	90270191	90270212	+	22	0	0	0	0	0	0	0	0	0	0	0	0	0	0	0	0	0	0	0	0	0	0	0	0	0	0	0	0	0	0	0	0	0	0	0	0	0	0	0	0	0	0	0
MIMAT0027930	mmu-miR-7013-5p	chr3	95004173	95004194	+	22	0	0	0	0	0	0	0	0	0	0	0	0	0	0	0	0	0	0	0	0	0	0	0	0	0	0	0	0	0	0	0	0	0	0	0	0	0	0	0	0	0	0	0
MIMAT0027931	mmu-miR-7013-3p	chr3	95004213	95004236	+	24	0	0	0	0	0	0	0	0	0	0	0	0	0	0	0	0	0	0	0	0	0	0	0	0	0	0	0	0	0	0	0	0	0	0	0	0	0	0	0	0	0	0	0
MIMAT0027932	mmu-miR-7014-5p	chr3	95734947	95734968	-	22	0	0	0	0	0	0	0	0	0	0	0	0	0	0	0	0	0	0	0	0	0	0	0	0	0	0	0	0	0	0	0	0	0	0	0	0	0	0	0	0	0	0	0
MIMAT0027933	mmu-miR-7014-3p	chr3	95734911	95734931	-	21	0	0	0	0	0	0	0	0	0	0	0	0	0	0	0	0	0	0	0	0	0	0	0	0	0	0	0	0	0	0	0	0	0	0	0	0	0	0	0	0	0	0	0
MIMAT0027934	mmu-miR-7015-5p	chr4	120973295	120973317	-	23	0	0	0	0	0	0	0	0	0	0	0	0	0	0	0	0	0	0	0	0	0	0	0	0	0	0	0	0	0	0	0	0	0	0	0	0	0	0	0	0	0	0	0
MIMAT0027935	mmu-miR-7015-3p	chr4	120973259	120973279	-	21	0	0	0	0	0	0	0	0	0	0	0	0	0	0	0	0	0	0	0	1	0	0	0	0	0	0	0	0	0	0	0	0	0	0	0	0	0	0	0	0	0	0	0
MIMAT0027936	mmu-miR-7016-5p	chr4	129684546	129684566	-	21	0	0	0	0	0	0	0	0	0	0	0	0	0	0	0	0	0	0	0	0	0	0	0	0	0	0	0	0	0	0	0	0	0	0	0	0	0	0	0	0	0	0	0
MIMAT0027937	mmu-miR-7016-3p	chr4	129684500	129684521	-	22	0	0	0	0	0	0	0	0	0	0	0	0	0	0	0	0	0	0	0	0	0	0	0	0	0	0	0	0	0	0	0	0	0	0	0	0	0	0	0	0	0	0	0
MIMAT0027938	mmu-miR-7017-5p	chr4	133195660	133195683	+	24	0	0	0	0	0	1	0	0	0	0	0	0	0	0	1	0	0	0	0	0	0	0	0	0	0	0	0	0	0	0	0	0	0	0	0	0	0	0	0	0	0	0	0
MIMAT0027939	mmu-miR-7017-3p	chr4	133195696	133195716	+	21	0	0	0	0	0	0	0	0	0	0	0	0	0	0	0	0	0	0	0	0	0	0	0	0	0	0	0	0	0	0	0	0	0	0	0	0	0	0	0	0	0	0	0
MIMAT0027940	mmu-miR-7018-5p	chr4	137538286	137538309	+	24	0	0	0	0	0	0	0	0	0	0	1	0	0	0	0	0	0	0	0	0	0	0	0	0	0	0	0	0	0	0	0	0	0	0	0	0	0	0	0	0	0	1	0
MIMAT0027941	mmu-miR-7018-3p	chr4	137538349	137538370	+	22	0	0	0	0	0	0	0	0	0	0	0	0	0	0	0	0	0	0	0	0	0	0	0	0	0	0	0	0	0	0	0	0	0	0	0	0	0	0	0	0	0	0	0
MIMAT0027942	mmu-miR-7019-5p	chr4	138316173	138316195	-	23	0	0	0	0	0	0	0	0	0	0	2	0	0	0	0	0	0	4	0	0	0	0	0	0	0	0	0	0	1	0	0	0	0	0	0	0	0	0	0	0	0	2	0
MIMAT0027943	mmu-miR-7019-3p	chr4	138316132	138316154	-	23	0	0	0	0	0	0	0	0	0	0	0	0	0	0	0	0	0	0	0	0	0	0	0	0	0	0	0	0	0	0	0	0	0	0	0	0	0	0	0	0	0	0	0
MIMAT0027944	mmu-miR-7020-5p	chr4	139644047	139644070	+	24	0	0	0	0	0	0	0	0	0	0	0	0	0	0	0	0	0	0	0	0	0	0	0	0	0	0	0	0	0	0	0	0	0	0	0	0	0	0	0	0	0	0	0
MIMAT0027945	mmu-miR-7020-3p	chr4	139644091	139644111	+	21	0	0	0	0	0	0	0	0	0	0	0	0	0	0	0	0	0	0	0	0	0	0	0	0	0	0	0	0	0	0	0	0	0	0	0	0	0	0	0	0	0	0	0
MIMAT0027946	mmu-miR-7021-5p	chr4	143136136	143136157	-	22	0	0	0	0	0	0	0	0	0	0	0	0	0	0	0	0	0	0	0	0	0	0	0	0	0	0	0	0	0	0	0	0	0	0	0	0	0	0	0	0	0	0	0
MIMAT0027947	mmu-miR-7021-3p	chr4	143136100	143136121	-	22	0	0	0	0	0	0	0	0	0	0	0	0	0	0	0	0	0	0	0	0	0	0	0	0	0	0	0	0	0	0	0	0	0	0	0	0	0	0	0	0	0	0	0
MIMAT0027948	mmu-miR-7022-5p	chr4	148146973	148146995	-	23	0	0	0	0	0	0	0	0	0	0	0	0	0	0	0	0	0	0	0	0	0	0	0	0	0	0	0	0	0	0	0	0	0	0	0	0	0	0	0	0	0	0	0
MIMAT0027949	mmu-miR-7022-3p	chr4	148146937	148146958	-	22	0	0	0	0	0	0	0	0	0	0	0	0	0	0	0	0	0	0	0	0	0	0	0	0	0	0	0	0	0	0	0	0	0	0	0	0	0	0	0	0	0	0	0
MIMAT0027950	mmu-miR-7023-5p	chr4	149655540	149655562	-	23	0	0	0	0	0	0	0	0	0	0	0	0	0	0	0	0	0	0	0	0	0	0	0	0	0	0	0	0	0	0	0	0	0	0	0	0	0	0	0	0	0	0	0
MIMAT0027951	mmu-miR-7023-3p	chr4	149655504	149655525	-	22	0	0	0	0	0	0	0	0	0	0	0	0	0	0	0	0	0	0	0	0	0	0	0	0	0	0	0	0	0	0	0	0	0	0	0	0	0	0	0	0	0	0	0
MIMAT0027952	mmu-miR-7024-5p	chr5	33898946	33898966	-	21	0	0	0	0	0	0	0	0	0	0	0	0	0	0	0	0	0	0	0	0	0	0	0	0	0	0	0	0	0	0	0	0	0	0	0	0	0	0	0	0	0	0	0
MIMAT0027953	mmu-miR-7024-3p	chr5	33898910	33898932	-	23	0	0	0	0	0	0	0	0	0	0	0	0	0	0	0	0	0	0	0	0	0	0	0	0	0	0	0	0	0	0	0	0	0	0	0	0	0	0	0	0	0	0	0
MIMAT0027954	mmu-miR-7025-5p	chr5	75176836	75176859	+	24	0	0	0	0	0	0	0	0	0	0	0	0	0	0	0	0	0	0	0	0	0	0	0	0	0	0	0	0	0	0	0	0	0	0	0	0	0	0	0	0	0	0	0
MIMAT0027955	mmu-miR-7025-3p	chr5	75176878	75176899	+	22	0	0	0	0	0	0	0	0	0	0	0	0	0	0	0	0	0	0	0	0	0	0	0	0	0	0	0	0	0	0	0	0	0	0	0	0	0	0	0	0	0	0	0
MIMAT0027956	mmu-miR-7026-5p	chr5	110666116	110666136	-	21	0	0	0	0	0	0	0	0	0	0	0	0	0	0	0	0	0	0	0	0	0	0	0	0	0	0	0	0	0	0	0	0	0	0	0	0	0	0	0	0	0	0	0
MIMAT0027957	mmu-miR-7026-3p	chr5	110666075	110666097	-	23	0	0	0	0	0	0	0	0	0	0	0	0	0	0	0	0	0	0	0	0	0	0	0	0	0	0	0	0	0	0	0	0	0	0	0	0	0	0	0	0	0	0	0
MIMAT0027958	mmu-miR-7027-5p	chr5	114404473	114404495	+	23	0	0	0	0	0	0	0	0	0	0	0	0	0	0	0	0	0	0	0	0	0	0	0	0	0	0	0	0	0	0	0	0	0	0	0	0	0	0	0	0	0	0	0
MIMAT0027959	mmu-miR-7027-3p	chr5	114404518	114404539	+	22	0	0	0	0	0	0	0	0	0	0	0	0	0	0	0	0	0	0	0	0	0	0	0	0	0	0	0	0	0	0	0	0	0	0	0	0	0	0	0	0	0	0	0
MIMAT0027960	mmu-miR-7028-5p	chr5	114719515	114719537	+	23	0	0	0	0	0	0	0	0	0	0	0	0	0	0	0	0	0	0	0	0	0	0	0	0	2	0	0	0	0	0	0	0	0	0	0	0	0	0	0	0	0	0	0
MIMAT0027961	mmu-miR-7028-3p	chr5	114719557	114719578	+	22	0	0	0	0	0	0	0	0	0	0	0	0	0	0	0	0	0	0	0	0	0	0	0	0	0	0	0	0	0	0	0	0	0	0	0	0	0	0	0	0	0	0	0
MIMAT0027962	mmu-miR-7029-5p	chr5	115580954	115580976	+	23	0	0	0	0	0	0	0	0	0	0	0	0	0	0	0	0	0	0	0	0	0	0	0	0	0	0	0	0	0	0	0	0	0	0	0	0	0	0	0	0	0	0	0
MIMAT0027963	mmu-miR-7029-3p	chr5	115580984	115581005	+	22	0	0	0	0	0	0	0	0	0	0	0	0	0	0	0	0	0	0	0	0	0	0	0	0	0	0	0	0	0	0	0	0	0	0	0	0	0	0	0	0	0	0	0
MIMAT0027964	mmu-miR-7030-5p	chr5	115645578	115645599	+	22	0	0	0	0	0	0	0	0	0	0	0	0	0	0	0	0	0	0	0	0	0	0	0	0	0	0	0	0	0	0	0	0	0	0	0	0	0	0	0	0	0	0	0
MIMAT0027965	mmu-miR-7030-3p	chr5	115645612	115645632	+	21	0	0	0	0	0	0	0	0	0	0	0	0	0	0	0	0	0	0	0	0	0	0	0	0	0	0	0	0	0	0	0	0	0	0	0	0	0	0	0	0	0	0	0
MIMAT0027966	mmu-miR-7031-5p	chr5	121819246	121819268	-	23	0	0	0	0	0	0	0	0	0	0	0	0	0	0	0	0	0	0	0	0	0	0	0	0	0	0	0	0	0	0	0	0	0	0	0	0	0	0	0	0	0	0	0
MIMAT0027967	mmu-miR-7031-3p	chr5	121819209	121819229	-	21	0	0	0	0	0	0	0	0	0	0	0	0	0	0	0	0	0	0	0	0	0	0	0	0	0	0	0	0	0	0	0	0	0	0	0	0	0	0	0	0	0	0	0
MIMAT0027968	mmu-miR-7032-5p	chr5	123996857	123996882	+	26	0	0	0	0	0	0	0	0	0	0	0	0	0	0	0	0	0	0	0	0	0	0	0	0	0	0	0	0	0	0	0	0	0	0	0	0	0	0	0	0	0	0	0
MIMAT0027969	mmu-miR-7032-3p	chr5	123996908	123996929	+	22	0	0	0	0	0	0	0	0	0	0	0	0	0	0	0	0	0	0	0	0	0	0	0	0	0	0	0	0	0	0	0	0	0	0	0	0	0	0	0	0	0	0	0
MIMAT0027970	mmu-miR-7033-5p	chr5	135383783	135383805	-	23	0	1	1	3	0	0	0	0	0	2	0	0	0	0	0	0	0	0	0	0	0	0	0	0	0	0	0	0	0	0	0	0	0	0	1	0	0	0	0	0	1	0	0
MIMAT0027971	mmu-miR-7033-3p	chr5	135383730	135383750	-	21	0	0	0	0	0	0	0	0	0	0	0	0	0	0	0	0	0	0	0	0	0	0	0	0	0	0	0	0	0	0	0	0	0	0	0	0	0	0	0	0	0	0	0
MIMAT0027972	mmu-miR-7034-5p	chr5	135735864	135735884	-	21	0	0	0	0	0	0	0	0	0	0	0	0	0	0	0	0	0	0	0	0	0	0	0	0	0	0	0	0	0	0	0	0	0	0	0	0	0	0	0	0	0	0	0
MIMAT0027973	mmu-miR-7034-3p	chr5	135735807	135735830	-	24	0	0	0	0	0	0	0	0	0	0	0	0	0	0	0	0	0	0	0	0	0	0	0	0	0	0	0	0	0	0	0	0	0	0	0	0	0	0	0	0	0	0	0
MIMAT0027974	mmu-miR-7035-5p	chr5	136105527	136105547	+	21	0	0	0	0	0	0	0	0	0	0	0	0	0	0	0	0	0	0	0	0	0	0	0	0	0	0	0	0	0	0	0	0	0	0	0	0	0	0	0	0	0	0	0
MIMAT0027975	mmu-miR-7035-3p	chr5	136105583	136105603	+	21	0	0	0	0	0	0	0	0	0	0	0	0	0	0	0	0	0	0	0	0	0	0	0	0	0	0	0	0	0	0	0	0	0	0	0	0	0	0	0	0	0	0	0
MIMAT0027976	mmu-miR-7036a-5p	chr5	137296661	137296683	-	23	0	0	0	0	0	0	0	0	0	0	0	0	0	0	0	0	0	0	0	0	0	0	0	0	0	1	0	0	0	0	0	0	0	0	0	0	0	0	0	0	0	0	0
MIMAT0027977	mmu-miR-7036a-3p	chr5	137296624	137296646	-	23	0	0	0	0	0	0	0	0	0	0	0	0	0	0	0	0	0	0	0	0	0	0	0	0	0	0	0	0	0	0	0	0	0	0	0	0	0	0	0	0	0	0	0
MIMAT0027978	mmu-miR-7037-5p	chr5	139767915	139767938	-	24	0	0	0	0	0	0	0	0	0	0	0	0	0	0	0	0	0	0	0	0	0	0	0	0	0	0	0	0	0	0	0	0	0	0	0	0	0	0	0	0	0	0	0
MIMAT0027979	mmu-miR-7037-3p	chr5	139767879	139767900	-	22	0	0	0	0	0	0	0	0	0	0	0	0	0	0	0	0	0	0	0	0	0	0	0	0	0	0	0	0	0	0	0	0	0	0	0	0	0	0	0	0	0	0	0
MIMAT0027980	mmu-miR-7038-5p	chr5	140427344	140427365	+	22	0	0	0	0	0	0	0	0	0	0	0	0	0	0	0	0	0	0	0	0	0	0	0	0	0	0	0	0	0	0	0	0	0	0	0	0	0	0	0	0	0	0	0
MIMAT0027981	mmu-miR-7038-3p	chr5	140427388	140427409	+	22	0	0	0	0	0	0	0	0	0	0	0	0	0	0	0	0	0	0	0	2	0	0	0	0	0	0	0	0	0	0	0	0	0	0	0	0	0	0	0	0	0	0	0
MIMAT0027982	mmu-miR-7039-5p	chr5	144896790	144896811	-	22	0	0	0	0	0	0	0	0	0	0	0	0	0	0	0	0	0	0	0	0	0	0	0	0	0	0	0	0	0	0	0	0	0	0	0	0	0	0	0	0	0	0	0
MIMAT0027983	mmu-miR-7039-3p	chr5	144896732	144896753	-	22	0	0	0	0	0	0	0	0	0	0	0	0	0	0	0	0	0	0	0	0	0	0	0	0	0	0	0	0	0	0	0	0	0	0	0	0	0	0	0	0	0	0	0
MIMAT0027984	mmu-miR-7040-5p	chr6	83049716	83049737	+	22	0	0	0	0	0	0	0	0	0	0	0	0	0	0	0	0	0	0	0	0	0	0	0	0	0	0	0	0	0	0	0	0	0	0	0	0	0	0	0	0	0	0	0
MIMAT0027985	mmu-miR-7040-3p	chr6	83049752	83049773	+	22	0	0	0	0	0	0	0	0	0	0	0	0	0	0	0	0	0	0	0	0	0	0	0	0	0	0	0	0	0	0	0	0	0	0	0	0	0	0	0	0	0	0	0
MIMAT0027986	mmu-miR-7041-5p	chr6	94606388	94606410	-	23	0	0	0	0	0	0	0	0	0	0	0	0	0	0	0	0	0	0	0	0	0	0	0	0	0	0	0	0	0	0	0	0	0	0	0	0	0	0	0	0	0	0	0
MIMAT0027987	mmu-miR-7041-3p	chr6	94606364	94606383	-	20	0	0	0	0	0	0	0	0	0	0	0	0	0	0	0	0	0	0	0	0	0	0	0	0	0	0	0	0	0	0	0	0	0	0	0	0	0	0	0	0	0	0	0
MIMAT0027988	mmu-miR-7042-5p	chr6	113707213	113707233	+	21	0	0	0	0	0	0	0	0	0	0	0	0	0	0	0	0	0	0	0	0	0	0	0	1	0	0	0	0	0	0	0	0	0	0	0	0	0	0	0	0	0	0	0
MIMAT0027989	mmu-miR-7042-3p	chr6	113707245	113707265	+	21	0	0	0	0	0	0	0	0	0	0	0	0	0	0	0	0	0	0	0	0	0	0	0	0	0	0	0	0	0	0	0	0	0	0	0	0	0	0	0	0	0	0	0
MIMAT0027990	mmu-miR-7043-5p	chr6	116646020	116646042	-	23	0	0	0	0	0	0	0	0	0	0	0	0	0	0	0	0	0	0	0	0	0	0	0	0	0	0	0	0	0	0	0	0	0	0	0	0	0	0	0	0	0	0	0
MIMAT0027991	mmu-miR-7043-3p	chr6	116645978	116645998	-	21	0	0	0	0	0	0	0	0	0	0	0	0	0	0	0	0	0	0	0	0	0	0	0	0	0	0	0	0	0	0	0	0	0	0	0	0	0	0	0	0	0	0	0
MIMAT0027992	mmu-miR-7044-5p	chr6	118085197	118085215	+	19	0	0	0	0	0	0	0	0	0	0	0	0	0	0	0	0	0	0	0	0	0	0	0	0	0	0	0	0	0	0	1	0	0	0	0	0	0	0	0	0	0	0	0
MIMAT0027993	mmu-miR-7044-3p	chr6	118085243	118085263	+	21	0	0	0	0	0	0	0	0	0	0	0	0	0	0	0	0	0	0	0	0	0	0	0	0	0	0	0	0	0	0	0	0	0	0	0	0	0	0	0	0	0	0	0
MIMAT0027994	mmu-miR-7045-5p	chr6	125097029	125097049	+	21	0	0	0	0	0	0	0	0	0	0	0	0	0	0	0	0	0	0	0	0	0	0	0	0	0	0	0	0	0	0	0	0	0	0	0	0	0	0	0	0	0	0	0
MIMAT0027995	mmu-miR-7045-3p	chr6	125097066	125097086	+	21	0	0	0	0	0	0	0	0	0	0	0	0	0	0	0	0	0	0	0	0	0	0	0	0	0	0	0	0	0	0	0	0	0	0	0	0	0	0	0	0	0	0	0
MIMAT0027996	mmu-miR-7046-5p	chr7	24970047	24970070	-	24	0	0	0	0	0	0	0	0	0	0	0	0	0	0	0	0	0	0	0	0	0	0	0	0	0	0	0	0	0	0	0	0	0	0	0	0	0	0	0	0	0	0	0
MIMAT0027997	mmu-miR-7046-3p	chr7	24970010	24970031	-	22	0	0	0	0	0	0	0	0	0	0	0	0	0	0	0	0	0	0	0	0	0	0	0	0	0	0	0	0	0	0	0	0	0	0	0	0	0	0	0	0	0	0	0
MIMAT0027998	mmu-miR-7047-5p	chr7	24987640	24987662	-	23	0	0	0	0	0	0	0	0	0	0	0	0	0	0	0	0	0	0	0	0	0	0	0	0	0	0	0	0	0	0	0	0	0	0	0	0	0	0	0	0	0	0	0
MIMAT0027999	mmu-miR-7047-3p	chr7	24987606	24987628	-	23	0	0	0	1	0	0	0	0	0	0	0	0	0	0	0	0	0	0	0	0	0	0	0	0	0	0	0	0	0	0	0	0	0	0	0	0	0	0	0	0	0	0	0
MIMAT0028000	mmu-miR-7048-5p	chr7	25217699	25217720	-	22	0	0	0	0	0	0	0	0	0	1	0	0	0	0	0	0	0	0	1	0	0	1	0	0	0	0	0	0	0	0	0	0	0	0	0	0	0	0	0	0	1	0	0
MIMAT0028001	mmu-miR-7048-3p	chr7	25217668	25217688	-	21	0	0	0	0	0	0	0	0	0	0	0	0	0	0	0	0	0	0	0	0	0	0	0	0	0	0	0	0	0	0	0	0	0	0	0	0	0	0	0	0	0	0	0
MIMAT0028002	mmu-miR-7049-5p	chr7	28560957	28560979	-	23	0	0	0	0	0	0	0	0	0	0	0	0	0	0	0	0	0	0	0	0	0	0	0	0	0	0	0	0	0	0	0	0	0	0	0	0	0	0	0	0	0	0	0
MIMAT0028003	mmu-miR-7049-3p	chr7	28560925	28560945	-	21	0	0	0	0	0	0	0	0	0	0	0	0	0	0	0	1	0	0	0	0	0	0	0	0	0	0	0	0	0	0	0	0	0	0	0	0	0	0	0	0	0	0	0
MIMAT0028004	mmu-miR-7050-5p	chr7	31040292	31040312	-	21	0	0	0	0	0	0	0	0	0	0	0	0	0	0	0	0	0	0	0	0	0	0	0	0	0	0	0	0	0	0	0	0	0	0	0	0	0	0	0	0	0	0	0
MIMAT0028005	mmu-miR-7050-3p	chr7	31040258	31040278	-	21	0	0	0	0	0	0	0	0	0	0	0	0	0	0	0	0	0	0	0	0	0	0	0	0	0	0	0	0	0	0	0	0	0	0	0	0	0	0	0	0	0	0	0
MIMAT0028006	mmu-miR-7051-5p	chr7	43457502	43457523	+	22	0	0	0	0	0	0	0	0	0	0	0	0	0	0	0	0	0	0	0	0	0	0	0	1	0	0	0	0	0	0	0	0	0	0	0	0	0	0	0	0	0	0	0
MIMAT0028007	mmu-miR-7051-3p	chr7	43457546	43457567	+	22	0	0	0	0	0	0	0	0	0	0	0	0	0	0	0	0	0	0	0	0	0	0	0	0	0	0	0	0	0	0	0	0	0	0	0	0	0	0	0	0	0	0	0
MIMAT0028008	mmu-miR-7052-5p	chr7	44470352	44470372	+	21	0	0	0	0	0	0	0	0	0	0	0	0	0	0	0	0	0	0	0	0	0	0	0	0	0	0	0	0	0	0	0	0	0	0	0	0	0	0	0	0	0	0	0
MIMAT0028009	mmu-miR-7052-3p	chr7	44470391	44470411	+	21	0	0	0	0	0	0	0	0	0	0	0	0	0	0	0	0	0	0	0	0	0	0	0	0	0	0	0	0	0	0	0	0	0	0	0	0	0	0	0	0	0	0	0
MIMAT0028010	mmu-miR-7053-5p	chr7	44538153	44538173	-	21	0	1	1	0	0	0	0	0	0	0	1	0	0	0	0	0	0	0	0	0	0	4	0	0	0	4	0	0	3	1	0	0	0	0	0	0	0	0	0	0	0	1	0
MIMAT0028011	mmu-miR-7053-3p	chr7	44538106	44538126	-	21	0	0	0	0	0	0	0	0	0	0	0	0	0	0	0	0	0	0	0	0	0	0	0	0	0	0	0	0	0	0	0	0	0	0	0	0	0	0	0	0	0	0	0
MIMAT0028012	mmu-miR-7054-5p	chr7	45012458	45012482	-	25	0	0	0	0	0	0	0	0	0	0	0	0	0	0	0	0	0	0	0	0	0	0	0	0	0	0	0	0	0	0	0	0	0	0	0	0	0	0	0	0	0	0	0
MIMAT0028013	mmu-miR-7054-3p	chr7	45012426	45012445	-	20	0	0	0	0	0	0	0	0	0	0	0	0	0	0	0	0	0	0	0	0	0	0	0	0	0	0	0	0	0	0	0	0	0	0	0	0	0	0	0	0	0	0	0
MIMAT0028014	mmu-miR-7055-5p	chr7	45173303	45173323	+	21	0	0	0	0	0	0	0	0	0	0	0	0	0	0	0	0	0	0	0	0	0	0	0	0	0	0	0	0	0	0	0	0	0	0	0	0	0	0	0	0	0	0	0
MIMAT0028015	mmu-miR-7055-3p	chr7	45173339	45173361	+	23	0	0	0	0	0	0	0	0	0	0	0	0	0	0	0	0	0	0	0	0	0	0	0	0	0	0	0	0	0	0	0	0	0	0	0	0	0	0	0	0	0	0	0
MIMAT0028016	mmu-miR-7056-5p	chr7	47083203	47083224	-	22	0	0	0	0	0	0	0	0	0	0	0	0	0	0	0	0	0	1	0	0	0	0	0	0	0	0	0	0	0	0	0	0	0	0	0	0	0	0	0	0	0	0	0
MIMAT0028017	mmu-miR-7056-3p	chr7	47083166	47083187	-	22	0	0	0	0	0	0	0	0	0	0	0	0	0	0	0	0	0	0	0	0	0	0	0	0	0	0	0	0	0	0	0	0	0	0	0	0	0	0	0	0	0	0	0
MIMAT0028018	mmu-miR-7057-5p	chr7	66381702	66381719	-	18	0	0	0	0	0	0	0	0	0	0	0	0	0	0	0	0	0	0	0	0	0	0	0	0	0	0	0	0	0	0	0	0	0	0	0	0	0	0	0	0	0	0	0
MIMAT0028019	mmu-miR-7057-3p	chr7	66381669	66381690	-	22	0	0	0	0	0	0	0	0	0	0	0	0	0	0	0	0	0	0	0	0	0	0	0	0	0	0	0	0	0	0	0	0	0	0	0	0	0	0	0	0	0	0	0
MIMAT0028020	mmu-miR-7058-5p	chr7	126368013	126368036	-	24	0	0	0	0	0	0	0	0	0	0	0	0	0	0	0	0	0	0	0	0	0	0	0	0	0	0	0	0	0	0	0	0	0	0	0	0	0	0	0	0	0	0	0
MIMAT0028021	mmu-miR-7058-3p	chr7	126367971	126367992	-	22	0	0	0	0	0	0	0	0	0	0	0	0	0	0	0	0	0	0	0	0	0	0	0	0	0	0	0	0	0	0	0	0	0	0	0	0	0	0	0	0	0	0	0
MIMAT0028022	mmu-miR-7059-5p	chr7	126579506	126579527	-	22	0	0	0	0	0	0	0	0	0	0	0	0	0	0	0	0	0	0	0	0	0	0	0	0	0	0	0	0	0	0	0	0	0	0	0	0	0	0	0	0	0	0	0
MIMAT0028023	mmu-miR-7059-3p	chr7	126579474	126579495	-	22	0	0	0	0	0	0	0	0	0	0	0	0	0	0	0	0	0	0	0	0	0	0	0	0	0	0	0	0	0	0	0	0	0	0	0	0	0	0	0	0	0	0	0
MIMAT0028024	mmu-miR-7060-5p	chr7	127489251	127489272	+	22	0	0	0	1	0	0	0	1	0	0	0	0	0	0	0	0	0	0	0	1	0	0	0	0	0	0	0	0	0	0	0	0	0	0	0	0	0	0	1	0	0	0	0
MIMAT0028025	mmu-miR-7060-3p	chr7	127489367	127489387	+	21	0	0	0	0	0	0	0	0	0	0	0	0	0	0	0	0	0	0	0	0	0	0	0	0	0	0	0	0	0	0	0	0	0	0	0	0	0	0	0	0	0	0	0
MIMAT0028026	mmu-miR-7061-5p	chr7	130908273	130908294	+	22	0	0	0	0	0	0	0	0	0	0	0	0	0	0	0	0	0	0	0	1	0	2	0	0	0	0	0	0	2	1	0	0	0	0	0	0	0	0	0	0	0	0	0
MIMAT0028027	mmu-miR-7061-3p	chr7	130908314	130908335	+	22	0	0	0	0	0	0	0	0	0	0	0	0	0	0	0	0	0	0	0	0	0	0	0	0	0	0	0	0	0	0	0	0	0	0	0	0	0	0	0	0	0	0	0
MIMAT0028028	mmu-miR-7062-5p	chr7	139986846	139986869	-	24	0	0	0	0	0	0	0	0	0	0	0	0	0	0	0	0	0	0	0	0	0	0	0	0	0	0	0	0	0	0	0	0	0	0	0	0	0	0	0	0	0	0	0
MIMAT0028029	mmu-miR-7062-3p	chr7	139986809	139986831	-	23	0	0	0	0	0	0	0	0	0	0	0	0	0	0	0	0	0	0	0	0	0	0	0	0	0	0	0	0	0	0	0	0	0	0	0	0	0	0	0	0	0	0	0
MIMAT0028030	mmu-miR-7063-5p	chr7	141620706	141620728	+	23	0	0	0	0	0	0	0	0	0	0	0	0	0	0	0	0	0	0	0	0	0	0	0	0	0	0	0	0	0	0	0	0	0	0	0	0	0	0	0	0	0	0	0
MIMAT0028031	mmu-miR-7063-3p	chr7	141620772	141620791	+	20	0	0	0	0	0	0	0	0	0	0	0	0	0	0	0	0	0	0	0	0	0	0	0	0	0	0	0	0	0	0	0	0	0	0	0	0	0	0	0	0	0	0	0
MIMAT0028032	mmu-miR-7064-5p	chr7	143570731	143570754	-	24	0	0	0	0	0	0	0	0	0	0	0	0	0	0	0	0	0	0	0	0	0	0	0	0	0	0	0	0	0	0	0	0	0	0	0	0	0	0	0	0	0	0	0
MIMAT0028033	mmu-miR-7064-3p	chr7	143570673	143570693	-	21	0	0	0	0	0	0	0	0	0	0	0	0	0	0	0	0	0	0	0	0	0	0	0	0	0	0	0	0	0	0	0	0	0	0	0	0	0	0	0	0	0	0	0
MIMAT0028034	mmu-miR-7065-5p	chr8	13136077	13136097	+	21	0	0	0	0	0	0	0	0	0	0	0	0	0	0	0	0	0	0	0	0	0	0	0	0	0	0	0	0	0	0	0	0	0	0	0	0	0	0	0	0	0	0	0
MIMAT0028035	mmu-miR-7065-3p	chr8	13136112	13136132	+	21	0	0	0	0	0	0	0	0	0	0	0	0	0	0	0	0	0	0	0	0	0	0	0	0	0	0	0	0	0	0	0	0	0	0	0	0	0	0	0	0	0	0	0
MIMAT0028036	mmu-miR-7066-5p	chr8	70102560	70102581	-	22	0	0	0	0	0	0	0	0	0	0	0	0	0	0	0	0	0	0	0	0	0	0	0	0	0	0	0	0	0	0	0	0	0	0	0	0	0	0	0	0	0	0	0
MIMAT0028037	mmu-miR-7066-3p	chr8	70102524	70102546	-	23	0	0	0	0	0	0	0	0	0	0	0	0	0	0	0	0	0	0	0	0	0	0	0	0	0	0	0	0	0	0	0	0	0	0	0	0	0	0	0	0	0	0	0
MIMAT0028038	mmu-miR-7067-5p	chr8	70895543	70895565	-	23	0	0	0	0	0	0	0	0	0	0	0	0	0	0	0	0	0	0	0	0	0	0	0	0	0	0	0	0	0	0	0	0	0	0	0	0	0	0	0	0	0	0	0
MIMAT0028039	mmu-miR-7067-3p	chr8	70895508	70895528	-	21	0	0	0	0	0	0	0	0	0	0	0	0	0	0	0	0	0	0	0	0	0	0	0	0	0	0	0	0	0	0	0	0	0	0	0	0	0	0	0	0	0	0	0
MIMAT0028040	mmu-miR-6769b-5p	chr8	71631083	71631102	-	20	0	0	0	0	0	0	0	0	0	0	0	0	0	0	0	0	0	0	0	0	0	0	0	0	0	0	0	0	0	0	0	0	0	0	0	0	0	0	0	0	0	0	0
MIMAT0028041	mmu-miR-6769b-3p	chr8	71631047	71631067	-	21	0	0	0	0	0	0	0	0	0	0	0	0	0	0	0	0	0	0	0	0	0	0	0	0	0	0	0	0	0	0	0	0	0	0	0	0	0	0	0	0	0	0	0
MIMAT0028042	mmu-miR-7068-5p	chr8	72470069	72470089	-	21	0	0	0	0	0	0	0	0	0	0	0	0	0	0	0	0	0	0	0	0	0	0	0	0	0	0	0	0	0	0	0	0	0	0	0	0	0	0	0	0	0	0	0
MIMAT0028043	mmu-miR-7068-3p	chr8	72470016	72470036	-	21	0	2	0	0	0	0	0	0	0	0	0	0	0	0	0	0	0	0	0	0	0	0	0	0	0	0	0	0	0	0	0	0	1	0	0	0	0	0	0	0	0	0	0
MIMAT0028044	mmu-miR-7069-5p	chr8	84867952	84867974	+	23	1	2	1	2	3	1	2	0	0	2	1	0	0	1	0	0	0	0	1	0	0	3	0	1	0	0	0	0	0	2	0	1	1	0	1	2	0	2	0	0	1	1	0
MIMAT0028045	mmu-miR-7069-3p	chr8	84867987	84868007	+	21	0	0	0	0	0	0	0	0	0	0	0	0	0	0	0	0	0	0	0	0	0	0	0	0	0	0	0	0	0	0	0	0	0	0	0	0	0	0	0	0	0	0	0
MIMAT0028046	mmu-miR-7070-5p	chr8	85062086	85062106	+	21	0	0	0	0	0	0	0	0	0	0	0	0	0	0	0	0	0	0	0	0	0	0	0	0	0	0	0	0	0	0	0	0	0	0	0	0	0	0	0	0	0	0	0
MIMAT0028047	mmu-miR-7070-3p	chr8	85062152	85062171	+	20	0	0	0	0	0	0	0	0	0	0	0	0	0	0	0	0	0	0	0	0	0	0	0	0	0	0	0	0	0	0	0	0	0	0	0	0	0	0	0	0	0	0	0
MIMAT0028048	mmu-miR-7071-5p	chr8	88138211	88138233	+	23	0	0	0	0	0	1	0	0	0	0	0	0	0	0	0	0	0	0	0	0	0	0	0	0	0	0	0	0	0	0	0	0	0	0	0	0	0	0	0	0	0	0	0
MIMAT0028049	mmu-miR-7071-3p	chr8	88138254	88138274	+	21	0	0	0	0	0	0	0	0	0	0	0	0	0	0	0	0	0	0	0	0	0	0	0	0	0	0	0	0	0	0	0	0	0	0	0	0	0	0	0	0	0	0	0
MIMAT0028050	mmu-miR-7072-5p	chr8	94505051	94505072	+	22	0	0	0	0	0	0	0	0	0	0	0	0	0	0	0	0	0	0	0	0	0	0	0	0	0	0	0	0	0	0	0	0	0	0	0	0	0	0	0	0	0	0	0
MIMAT0028051	mmu-miR-7072-3p	chr8	94505085	94505105	+	21	0	0	0	0	0	0	0	0	0	0	0	0	0	0	0	0	0	0	0	0	0	0	0	0	0	0	0	0	0	0	0	0	0	0	0	0	0	0	0	0	0	0	0
MIMAT0028052	mmu-miR-7073-5p	chr8	95753188	95753209	-	22	0	0	0	0	0	0	0	0	0	0	0	0	0	0	0	0	0	0	0	0	0	0	0	0	0	0	0	0	0	0	0	0	0	0	0	0	0	0	0	0	0	0	0
MIMAT0028053	mmu-miR-7073-3p	chr8	95753151	95753172	-	22	0	0	0	0	0	0	0	0	0	0	0	0	0	0	0	0	0	0	0	0	0	0	0	0	0	0	0	0	0	0	0	0	0	0	0	0	0	0	0	0	0	0	0
MIMAT0028054	mmu-miR-7074-5p	chr8	105951672	105951694	-	23	0	0	0	0	0	0	0	0	0	0	0	0	0	0	0	0	0	0	0	0	0	0	0	0	0	0	0	0	0	0	0	0	0	0	0	0	0	0	0	0	0	0	0
MIMAT0028055	mmu-miR-7074-3p	chr8	105951637	105951659	-	23	0	0	0	0	0	0	0	0	0	0	0	0	0	0	0	0	0	0	0	0	0	0	0	0	0	0	0	0	0	0	0	0	0	0	0	0	0	0	0	0	0	0	0
MIMAT0028056	mmu-miR-7075-5p	chr8	107096081	107096101	-	21	0	0	0	0	0	0	0	0	0	0	0	1	0	0	0	1	0	48	0	3	2	0	0	0	0	0	0	1	0	0	0	0	0	0	0	0	0	0	0	0	0	0	1
MIMAT0028057	mmu-miR-7075-3p	chr8	107096025	107096045	-	21	0	0	0	0	0	0	0	0	0	0	0	0	0	0	0	0	0	0	0	0	0	0	0	0	0	0	0	0	0	0	0	0	0	0	0	0	0	0	0	0	0	0	0
MIMAT0028058	mmu-miR-7076-5p	chr8	111689649	111689669	-	21	0	0	0	0	0	0	0	0	0	0	0	1	0	0	0	0	0	0	0	0	0	0	0	0	0	0	0	0	0	0	0	0	0	0	0	0	0	0	0	0	0	0	1
MIMAT0028059	mmu-miR-7076-3p	chr8	111689601	111689621	-	21	0	0	0	0	0	0	0	0	0	0	0	0	0	0	0	0	0	0	0	0	0	0	0	0	0	1	0	0	0	0	0	0	0	0	0	0	0	0	0	0	0	0	0
MIMAT0028060	mmu-miR-7077-5p	chr8	117453025	117453045	+	21	0	0	0	0	0	0	0	0	0	0	0	0	0	0	0	0	0	0	0	0	0	0	0	0	0	0	0	0	0	0	0	0	0	0	0	0	0	0	0	0	0	0	0
MIMAT0028061	mmu-miR-7077-3p	chr8	117453060	117453079	+	20	0	0	2	0	0	0	0	0	0	0	0	0	0	0	0	0	0	1	0	1	0	0	0	0	0	0	0	0	0	0	0	0	0	1	0	0	0	0	0	0	0	0	0
MIMAT0028062	mmu-miR-7078-5p	chr8	117459270	117459289	+	20	0	0	0	0	0	0	0	0	0	0	0	0	0	0	0	2	0	0	0	0	0	0	0	0	0	0	0	0	0	0	0	0	0	0	0	0	0	0	0	0	0	0	0
MIMAT0028063	mmu-miR-7078-3p	chr8	117459308	117459328	+	21	0	0	0	0	0	0	0	0	0	0	0	0	0	0	0	0	0	0	0	0	0	0	0	0	0	0	0	0	0	0	0	0	0	0	0	0	0	0	0	0	0	0	0
MIMAT0028064	mmu-miR-7079-5p	chr8	123104980	123105001	+	22	0	0	0	0	0	0	0	0	0	0	0	0	0	0	0	0	0	0	0	0	0	0	0	0	0	0	0	0	0	0	0	0	0	0	0	0	0	0	0	0	0	0	0
MIMAT0028065	mmu-miR-7079-3p	chr8	123105023	123105043	+	21	0	0	0	0	0	0	0	0	0	0	0	0	0	0	0	0	0	0	0	0	0	0	0	0	0	0	0	0	0	0	0	0	0	0	0	0	0	0	0	0	0	0	0
MIMAT0028066	mmu-miR-7080-5p	chr8	123130106	123130128	+	23	0	0	0	0	0	0	0	0	0	0	0	0	0	0	1	0	0	0	0	0	0	0	0	0	0	0	0	0	0	0	0	0	0	0	0	0	0	0	0	0	0	0	0
MIMAT0028067	mmu-miR-7080-3p	chr8	123130147	123130168	+	22	0	0	0	0	0	0	0	0	0	0	0	0	0	0	0	0	0	0	0	0	0	0	0	0	0	0	0	0	0	0	0	0	0	0	0	0	0	0	0	0	0	0	0
MIMAT0028068	mmu-miR-7081-5p	chr9	20914134	20914159	-	26	0	0	0	0	0	0	0	0	0	0	0	0	0	0	0	0	0	0	0	0	0	0	0	0	0	0	0	0	0	0	0	0	0	0	0	0	0	0	0	0	0	0	0
MIMAT0028069	mmu-miR-7081-3p	chr9	20914091	20914112	-	22	0	0	0	0	0	0	0	0	0	0	0	0	0	0	0	0	0	0	0	0	0	0	0	0	0	0	0	0	0	0	0	0	0	0	0	0	0	0	0	0	0	0	0
MIMAT0028070	mmu-miR-7082-5p	chr9	21075563	21075583	-	21	0	0	0	0	1	0	0	0	0	0	0	0	0	0	0	0	0	0	0	0	0	0	0	0	0	0	0	0	0	0	0	0	0	0	0	1	0	0	0	0	0	0	0
MIMAT0028071	mmu-miR-7082-3p	chr9	21075499	21075520	-	22	0	0	0	0	0	0	0	0	0	0	0	0	0	0	0	0	0	0	0	0	0	0	0	0	0	0	0	0	0	0	0	0	0	0	0	0	0	0	0	0	0	0	0
MIMAT0028072	mmu-miR-7083-5p	chr9	21809975	21809995	-	21	1	0	0	0	0	0	0	0	0	1	0	0	0	0	0	0	0	0	0	0	0	0	0	0	0	0	0	0	0	0	0	1	0	0	0	0	0	0	0	0	1	0	0
MIMAT0028073	mmu-miR-7083-3p	chr9	21809941	21809960	-	20	0	0	0	0	0	0	0	0	0	0	0	0	0	0	0	0	0	0	0	0	0	0	0	0	0	0	0	0	0	0	0	0	0	0	0	0	0	0	0	0	0	0	0
MIMAT0028074	mmu-miR-7084-5p	chr9	22113988	22114008	-	21	0	0	0	0	0	0	0	0	0	0	0	0	0	0	0	0	0	0	0	0	0	0	0	0	0	0	0	0	0	0	0	0	0	0	0	0	0	0	0	0	0	0	0
MIMAT0028075	mmu-miR-7084-3p	chr9	22113951	22113972	-	22	0	0	0	0	0	0	0	0	0	0	0	0	0	0	0	0	0	0	0	0	0	0	0	0	0	0	0	0	0	0	0	0	0	0	0	0	0	0	0	0	0	0	0
MIMAT0028076	mmu-miR-7085-5p	chr9	44400428	44400449	+	22	0	0	0	0	0	0	0	0	0	0	0	0	0	0	0	0	0	0	0	0	0	0	0	0	0	0	0	1	0	0	0	0	0	0	0	0	0	0	0	0	0	0	0
MIMAT0028077	mmu-miR-7085-3p	chr9	44400465	44400486	+	22	0	0	0	0	0	0	0	0	0	0	0	0	0	0	0	0	0	0	0	0	0	0	0	0	0	0	0	0	0	0	0	0	0	0	0	0	0	0	0	0	0	0	0
MIMAT0028078	mmu-miR-7086-5p	chr9	45266682	45266702	-	21	0	0	0	0	0	0	0	0	0	0	0	0	0	0	0	0	0	0	0	0	0	0	0	0	0	0	0	0	0	0	0	0	0	0	0	0	0	0	0	0	0	0	0
MIMAT0028079	mmu-miR-7086-3p	chr9	45266643	45266663	-	21	0	0	0	0	0	0	0	0	0	0	0	0	0	0	0	0	0	0	0	0	0	0	0	0	0	0	0	0	0	0	0	0	0	0	0	0	0	0	0	0	0	0	0
MIMAT0028080	mmu-miR-7087-5p	chr9	45939565	45939585	-	21	0	0	0	0	1	0	0	0	0	0	0	0	0	0	0	2	0	1	0	0	1	0	0	0	0	0	0	0	0	0	2	0	0	0	0	1	0	0	0	0	0	0	0
MIMAT0028081	mmu-miR-7087-3p	chr9	45939521	45939542	-	22	0	0	0	0	0	0	0	0	0	0	0	0	0	0	0	0	0	0	0	0	0	0	0	0	0	0	0	0	0	0	0	0	0	0	0	0	0	0	0	0	0	0	0
MIMAT0028082	mmu-miR-7088-5p	chr9	108081498	108081522	+	25	0	0	0	0	0	0	0	0	0	0	0	0	0	0	0	0	0	0	0	0	0	0	0	0	0	0	0	0	0	0	0	0	0	0	0	0	0	0	0	0	0	0	0
MIMAT0028083	mmu-miR-7088-3p	chr9	108081560	108081581	+	22	0	0	0	0	0	0	0	0	0	0	0	0	0	0	0	0	0	0	0	0	0	0	0	0	0	0	0	0	0	0	0	0	0	0	0	0	0	0	0	0	0	0	0
MIMAT0028084	mmu-miR-7089-5p	chr9	109889648	109889671	+	24	0	0	0	0	0	0	0	0	0	0	0	0	0	0	0	0	0	0	0	0	0	0	0	0	0	0	0	0	0	0	0	0	0	0	0	0	0	0	0	0	0	0	0
MIMAT0028085	mmu-miR-7089-3p	chr9	109889689	109889710	+	22	0	0	0	0	0	0	0	0	0	0	0	0	0	0	0	0	0	0	0	0	0	0	0	0	0	0	0	0	0	0	0	0	0	0	0	0	0	0	0	0	0	0	0
MIMAT0028086	mmu-miR-7090-5p	chr9	120955089	120955111	+	23	0	0	0	0	0	0	0	0	0	0	0	0	0	0	0	0	0	0	0	0	1	0	0	0	0	0	0	0	0	0	0	0	0	0	0	0	0	0	0	0	0	0	0
MIMAT0028087	mmu-miR-7090-3p	chr9	120955128	120955147	+	20	0	0	0	1	1	0	0	0	0	2	0	0	2	0	0	0	0	0	0	0	2	3	0	0	0	0	0	0	0	0	0	0	0	0	0	1	0	0	0	0	1	0	0
MIMAT0028088	mmu-miR-7091-5p	chrX	74274083	74274105	-	23	0	0	0	0	0	0	0	0	0	0	0	0	0	0	0	0	1	0	0	1	0	0	0	0	0	1	0	0	0	0	0	0	0	0	0	0	0	0	0	0	0	0	0
MIMAT0028089	mmu-miR-7091-3p	chrX	74274027	74274047	-	21	0	0	0	0	0	0	0	0	0	0	0	0	0	0	0	0	0	0	0	0	0	0	0	0	0	0	0	0	0	0	0	0	0	0	0	0	0	0	0	0	0	0	0
MIMAT0028090	mmu-miR-7092-5p	chrX	74317367	74317389	+	23	0	0	0	0	0	0	0	0	0	0	0	0	0	0	0	0	0	0	0	0	0	0	0	0	0	0	0	0	0	0	0	0	0	0	0	0	0	0	0	0	0	0	0
MIMAT0028091	mmu-miR-7092-3p	chrX	74317406	74317429	+	24	0	0	0	0	0	0	0	0	0	0	0	0	0	0	0	0	0	0	0	0	0	0	0	0	0	0	0	0	0	0	0	0	0	0	0	0	0	0	0	0	0	0	0
MIMAT0028092	mmu-miR-7093-5p	chrX	134757636	134757657	+	22	0	0	0	1	0	0	0	0	0	0	0	0	0	0	0	0	0	0	0	0	0	0	0	0	0	0	0	0	0	0	1	0	0	0	0	0	0	0	0	0	0	0	0
MIMAT0028093	mmu-miR-7093-3p	chrX	134757711	134757731	+	21	2	0	0	0	0	0	0	0	0	0	0	0	0	0	0	0	0	0	0	0	0	0	0	0	0	0	0	0	0	0	0	1	0	0	0	0	0	0	0	0	0	0	0
MIMAT0028094	mmu-miR-7094-1-5p	chr12	114469444	114469466	-	23	0	0	0	0	0	0	0	0	0	0	0	0	0	0	0	0	0	0	0	0	0	0	0	0	0	0	0	0	0	0	0	0	0	0	0	0	0	0	0	0	0	0	0
MIMAT0028095	mmu-miR-7094-3p	chr12	114469408	114469428	-	21	0	0	0	0	0	0	0	0	0	0	0	0	0	0	0	0	0	0	0	0	0	0	0	0	0	0	0	0	0	0	0	0	0	0	0	0	0	0	0	0	0	0	0
MIMAT0028096	mmu-miR-7094b-2-5p	chr12	114513672	114513694	-	23	0	0	0	0	0	0	0	0	0	0	0	0	0	0	0	0	0	0	0	0	0	0	0	0	0	0	0	0	0	0	0	0	0	0	0	0	0	0	0	0	0	0	0
MIMAT0028127	mmu-miR-7115-5p	chr11	70438256	70438279	+	24	0	0	0	0	0	0	0	0	0	0	0	0	0	0	0	0	0	0	0	0	0	2	0	0	0	0	0	0	0	0	0	0	0	0	0	0	0	0	0	0	0	0	0
MIMAT0028128	mmu-miR-7115-3p	chr11	70438297	70438318	+	22	0	0	0	0	0	0	0	0	0	0	0	0	0	0	0	0	0	0	0	0	0	0	0	0	0	0	0	0	0	0	0	0	0	0	0	0	0	0	0	0	0	0	0
MIMAT0028129	mmu-miR-7116-5p	chr11	100478455	100478475	-	21	0	0	0	0	0	0	0	0	0	0	0	0	0	0	0	0	0	0	0	0	0	0	0	0	0	0	0	0	0	0	0	0	0	0	0	0	0	0	0	0	0	0	0
MIMAT0028130	mmu-miR-7116-3p	chr11	100478411	100478432	-	22	0	0	0	0	0	0	0	0	0	0	0	0	0	0	0	0	0	0	0	0	0	0	0	0	0	0	0	0	0	0	0	0	0	0	0	0	0	0	0	0	0	0	0
MIMAT0028131	mmu-miR-7117-5p	chr15	27571499	27571520	+	22	0	0	0	0	0	0	0	1	0	0	0	0	0	0	0	0	0	0	0	0	0	0	0	0	0	0	0	0	0	0	0	0	0	0	0	0	0	0	1	0	0	0	0
MIMAT0028132	mmu-miR-7117-3p	chr15	27571539	27571558	+	20	0	0	0	0	0	0	0	0	0	0	0	0	0	0	0	0	0	0	0	0	0	0	0	0	0	0	0	0	0	0	0	0	0	0	0	0	0	0	0	0	0	0	0
MIMAT0028133	mmu-miR-7118-5p	chr15	89162882	89162903	-	22	0	0	0	0	0	0	0	0	0	0	0	0	0	0	0	0	0	0	0	0	0	0	0	0	0	0	0	0	0	0	0	0	0	0	0	0	0	0	0	0	0	0	0
MIMAT0028134	mmu-miR-7118-3p	chr15	89162849	89162870	-	22	0	0	0	0	0	0	0	0	0	0	0	0	0	0	0	0	0	0	0	0	0	0	0	0	0	0	0	0	0	0	0	0	0	0	0	0	0	0	0	0	0	0	0
MIMAT0028135	mmu-miR-7119-5p	chr4	126559865	126559885	+	21	0	0	0	0	0	0	0	0	0	0	0	0	0	0	0	0	0	0	0	0	0	0	0	0	0	0	0	0	0	0	0	0	0	0	0	0	0	0	0	0	0	0	0
MIMAT0028136	mmu-miR-7119-3p	chr4	126559898	126559918	+	21	0	0	0	0	0	0	0	0	0	0	0	0	0	0	0	0	0	0	0	0	0	0	0	0	0	0	0	0	0	0	0	0	0	0	0	0	0	0	0	0	0	0	0
MIMAT0028388	mmu-miR-7210-5p	chr14	24088877	24088899	+	23	0	0	0	0	0	0	0	0	0	0	0	0	0	0	0	0	0	0	0	0	0	0	0	0	0	0	0	0	0	0	0	0	0	0	0	0	0	0	0	0	0	0	0
MIMAT0028389	mmu-miR-7210-3p	chr14	24088907	24088930	+	24	0	0	0	0	0	0	0	0	0	0	0	0	0	0	0	0	0	0	0	0	0	0	0	0	0	0	0	0	0	0	0	0	0	0	0	0	0	0	0	0	0	0	0
MIMAT0028390	mmu-miR-7211-5p	chr10	94586178	94586199	-	22	0	0	0	0	0	0	0	0	0	0	0	0	0	0	0	0	0	0	0	0	0	0	0	0	0	0	0	0	0	0	0	0	0	0	0	0	0	0	0	0	0	0	0
MIMAT0028391	mmu-miR-7211-3p	chr10	94586137	94586159	-	23	0	0	0	0	0	0	0	0	0	0	0	0	0	0	0	0	0	0	0	0	0	0	0	0	0	0	0	0	0	0	0	0	0	0	0	0	0	0	0	0	0	0	0
MIMAT0028392	mmu-miR-7212-5p	chr15	25948227	25948247	+	21	0	0	0	0	0	0	0	0	0	0	0	0	0	0	0	0	0	0	0	0	0	0	0	0	0	1	0	0	0	0	0	0	0	0	0	0	0	0	0	0	0	0	0
MIMAT0028393	mmu-miR-7212-3p	chr15	25948267	25948287	+	21	0	0	0	0	0	0	0	0	0	0	0	0	0	0	0	0	0	0	0	0	0	0	0	0	0	0	0	0	0	0	0	0	0	0	0	0	0	0	0	0	0	0	0
MIMAT0028394	mmu-miR-7213-5p	chr15	79999007	79999026	-	20	0	0	0	0	0	0	0	0	0	0	0	0	0	0	0	0	0	0	0	0	0	0	0	0	0	0	0	0	0	0	0	0	0	0	0	0	0	0	0	0	0	0	0
MIMAT0028395	mmu-miR-7213-3p	chr15	79998970	79998989	-	20	0	0	0	0	0	0	0	0	0	0	0	0	0	0	0	0	0	0	0	0	0	0	0	0	0	0	0	0	0	0	0	0	0	0	0	0	0	0	0	0	0	0	0
MIMAT0028396	mmu-miR-7214-5p	chr17	27317073	27317095	-	23	0	0	0	0	0	0	0	0	0	0	0	0	0	0	0	0	0	0	0	0	0	0	0	0	0	0	0	0	0	0	0	0	0	0	0	0	0	0	0	0	0	0	0
MIMAT0028397	mmu-miR-7214-3p	chr17	27317035	27317058	-	24	0	0	0	0	0	0	0	0	0	0	0	0	0	0	0	0	0	0	0	0	0	0	0	0	0	0	0	0	0	0	0	0	0	0	0	0	0	0	0	0	0	0	0
MIMAT0028398	mmu-miR-7215-5p	chr10	62682508	62682532	+	25	0	0	0	0	0	0	0	0	0	0	0	0	0	0	0	0	0	0	0	0	0	0	0	0	0	0	0	0	0	0	0	0	0	0	0	0	0	0	0	0	0	0	0
MIMAT0028399	mmu-miR-7215-3p	chr10	62682536	62682558	+	23	0	0	0	0	0	0	0	0	0	0	0	0	0	0	0	0	0	0	0	0	0	0	0	0	0	0	0	0	0	0	0	0	0	0	0	0	0	0	0	0	0	0	0
MIMAT0028400	mmu-miR-7216-5p	chr17	27328385	27328408	+	24	0	1	0	0	0	0	0	0	0	0	0	0	0	0	0	0	0	0	0	0	0	0	0	0	0	0	0	0	0	0	0	0	0	0	0	0	0	0	0	0	0	0	0
MIMAT0028401	mmu-miR-7216-3p	chr17	27328440	27328460	+	21	0	0	0	0	0	0	0	0	0	0	0	0	0	0	0	0	0	0	0	0	0	0	0	0	0	0	0	0	0	0	0	0	0	0	0	0	0	0	0	0	0	0	0
MIMAT0028402	mmu-miR-7217-5p	chr17	27355738	27355762	+	25	0	0	0	0	0	0	0	0	0	0	0	0	0	0	0	0	0	0	0	0	0	0	0	0	0	0	0	0	0	0	0	0	0	0	0	0	0	0	0	0	0	0	0
MIMAT0028403	mmu-miR-7217-3p	chr17	27355778	27355799	+	22	0	0	0	0	0	0	0	0	0	0	0	0	0	0	0	0	0	0	0	0	0	0	0	0	0	0	0	0	0	0	0	0	0	0	0	0	0	0	0	0	0	0	0
MIMAT0028404	mmu-miR-7218-5p	chr17	27358097	27358117	+	21	0	0	0	0	0	0	0	0	0	0	0	0	0	0	0	0	0	0	0	0	0	0	0	0	0	0	0	0	0	0	0	0	0	0	0	0	0	0	0	0	0	0	0
MIMAT0028405	mmu-miR-7218-3p	chr17	27358132	27358155	+	24	0	0	0	0	0	0	0	0	0	0	0	0	0	0	0	0	0	0	0	0	0	0	0	0	0	0	0	0	0	0	0	0	0	0	0	0	0	0	0	0	0	0	0
MIMAT0028406	mmu-miR-7219-5p	chr18	68260951	68260973	-	23	0	0	0	0	0	0	0	0	0	0	0	0	0	0	0	0	0	0	0	0	0	0	0	0	1	0	0	0	0	0	0	0	0	0	0	0	0	0	0	0	0	0	0
MIMAT0028407	mmu-miR-7219-3p	chr18	68260920	68260940	-	21	0	0	0	0	0	0	0	0	0	0	0	0	0	0	0	0	0	0	0	0	0	0	0	0	0	0	0	0	0	0	0	0	0	0	0	0	0	0	0	0	0	0	0
MIMAT0028408	mmu-miR-7220-5p	chr18	60953873	60953894	+	22	0	0	0	0	0	0	0	0	0	0	0	0	0	0	0	0	0	0	0	0	0	0	0	0	0	0	0	0	0	0	0	0	0	0	0	0	0	0	0	0	0	0	0
MIMAT0028409	mmu-miR-7220-3p	chr18	60953910	60953932	+	23	0	0	0	0	0	0	0	0	0	0	0	0	0	0	0	0	0	0	0	0	0	0	0	0	0	0	0	0	0	0	0	0	0	0	0	0	0	0	0	0	0	0	0
MIMAT0028410	mmu-miR-7221-5p	chr2	92592206	92592226	+	21	0	0	0	0	0	0	0	0	0	0	0	0	0	0	0	0	0	0	0	0	0	0	0	0	0	0	0	0	0	0	0	0	0	0	0	0	0	0	0	0	0	0	0
MIMAT0028411	mmu-miR-7221-3p	chr2	92592257	92592277	+	21	0	0	0	0	0	0	0	0	0	0	0	0	0	0	0	0	0	0	0	0	0	0	0	0	0	0	0	0	0	0	0	0	0	0	0	0	0	0	0	0	0	0	0
MIMAT0028412	mmu-miR-7222-5p	chr2	92594602	92594628	+	27	0	0	0	0	0	0	0	0	0	0	0	0	0	0	0	0	0	0	0	0	0	0	0	0	0	0	0	0	0	0	0	0	0	0	0	0	0	0	0	0	0	0	0
MIMAT0028413	mmu-miR-7222-3p	chr2	92594654	92594676	+	23	0	0	0	0	0	0	0	0	0	0	0	0	0	0	0	0	0	0	0	0	0	0	0	0	0	0	0	0	0	0	0	0	0	0	0	0	0	0	0	0	0	0	0
MIMAT0028414	mmu-miR-7223-5p	chr11	107996848	107996867	+	20	0	0	0	0	0	0	0	0	0	0	0	0	0	0	0	0	0	0	0	0	0	0	0	0	0	0	0	0	0	0	0	0	0	0	0	0	0	0	0	0	0	0	0
MIMAT0028415	mmu-miR-7223-3p	chr11	107996900	107996916	+	17	0	0	0	0	0	0	0	0	0	0	0	0	0	0	0	0	0	0	0	0	0	0	0	0	0	0	0	0	0	0	0	0	0	0	0	0	0	0	0	0	0	0	0
MIMAT0028416	mmu-miR-7224-5p	chr2	67675457	67675477	+	21	0	0	0	0	0	0	0	0	0	0	0	0	0	0	0	0	0	0	0	0	0	0	0	0	0	0	0	0	0	0	0	0	0	0	0	0	0	0	0	0	0	0	0
MIMAT0028417	mmu-miR-7224-3p	chr2	67675496	67675516	+	21	0	0	0	0	0	0	0	0	0	0	0	0	0	0	0	0	0	0	0	0	0	0	0	0	0	0	0	0	0	0	0	0	0	0	0	0	0	0	0	0	0	0	0
MIMAT0028418	mmu-miR-7225-5p	chr3	97690543	97690562	-	20	0	0	0	0	0	0	0	0	0	0	0	0	0	0	0	0	0	0	0	0	0	0	0	0	0	0	0	0	0	0	0	0	0	0	0	0	0	0	0	0	0	0	0
MIMAT0028419	mmu-miR-7225-3p	chr3	97690509	97690530	-	22	0	0	0	0	0	0	0	0	0	0	0	0	0	0	0	0	0	0	0	0	0	0	0	0	0	0	0	0	0	0	0	0	0	0	0	0	0	0	0	0	0	0	0
MIMAT0028420	mmu-miR-7226-5p	chr4	118210539	118210564	-	26	0	0	0	0	0	0	0	0	1	0	0	0	0	0	0	0	0	0	0	0	0	0	0	0	0	0	0	0	1	0	0	0	0	0	0	0	0	0	0	1	0	0	0
MIMAT0028421	mmu-miR-7226-3p	chr4	118210505	118210527	-	23	1	0	0	0	1	0	0	0	0	0	0	0	0	0	0	0	0	0	0	0	0	0	0	0	0	0	0	0	0	0	0	1	0	0	0	1	0	0	0	0	0	0	0
MIMAT0028422	mmu-miR-7227-5p	chr4	133717089	133717108	-	20	0	0	0	0	0	0	0	0	0	0	0	0	0	0	0	0	0	0	0	0	0	0	0	0	0	0	0	0	0	0	0	0	0	0	0	0	0	0	0	0	0	0	0
MIMAT0028423	mmu-miR-7227-3p	chr4	133717050	133717071	-	22	0	0	0	0	0	0	0	0	0	0	0	0	0	0	0	0	0	0	0	0	0	0	0	0	0	0	0	0	0	0	0	0	0	0	0	0	0	0	0	0	0	0	0
MIMAT0028426	mmu-miR-7229-5p	chr5	113324525	113324545	-	21	0	0	0	0	0	0	0	0	0	0	0	0	0	0	0	0	0	0	0	0	0	0	0	0	0	0	0	0	0	0	0	0	0	0	0	0	0	0	0	0	0	0	0
MIMAT0028427	mmu-miR-7229-3p	chr5	113324493	113324516	-	24	0	0	0	0	0	0	0	0	0	0	0	0	0	0	0	0	0	0	0	0	0	0	0	0	0	0	0	0	0	0	0	0	0	0	0	0	0	0	0	0	0	0	0
MIMAT0028428	mmu-miR-7230-5p	chr5	113337623	113337645	-	23	0	0	0	0	0	0	0	0	0	0	0	0	0	0	0	0	0	0	0	0	0	0	0	0	0	0	0	0	0	0	0	0	0	0	0	0	0	0	0	0	0	0	0
MIMAT0028429	mmu-miR-7230-3p	chr5	113337590	113337612	-	23	0	0	0	0	0	0	0	0	0	0	0	0	0	0	0	0	0	0	0	0	0	0	0	0	0	0	0	0	0	0	0	0	0	0	0	0	0	0	0	0	0	0	0
MIMAT0028430	mmu-miR-7231-5p	chr6	122831377	122831398	+	22	0	0	0	0	0	0	0	0	0	0	0	0	0	0	0	0	0	0	0	0	0	0	0	0	0	0	0	0	0	0	0	0	0	0	0	0	0	0	0	0	0	0	0
MIMAT0028431	mmu-miR-7231-3p	chr6	122831415	122831437	+	23	0	0	0	0	0	0	0	0	0	0	0	0	0	0	0	0	0	0	0	0	0	0	0	0	0	0	0	0	0	0	0	0	0	0	0	0	0	0	0	0	0	0	0
MIMAT0028432	mmu-miR-7232-5p	chr6	81895640	81895663	-	24	0	0	0	0	0	0	0	0	0	0	0	0	0	0	0	0	0	0	0	0	0	0	0	0	0	0	0	0	0	0	0	0	0	0	0	0	0	0	0	0	0	0	0
MIMAT0028433	mmu-miR-7232-3p	chr6	81895590	81895611	-	22	0	0	0	0	0	0	0	0	0	0	0	0	0	0	0	0	0	0	0	0	0	0	0	0	0	0	0	0	0	0	0	0	0	0	0	0	0	0	0	0	0	0	0
MIMAT0028434	mmu-miR-7233-5p	chr6	127788125	127788143	-	19	0	0	0	0	0	1	0	0	0	0	0	0	0	0	0	0	0	0	0	0	0	0	0	0	0	0	0	0	0	0	0	0	0	0	0	0	0	0	0	0	0	0	0
MIMAT0028435	mmu-miR-7233-3p	chr6	127788084	127788105	-	22	0	0	0	0	0	0	0	0	0	0	0	0	0	0	0	0	0	0	0	0	0	0	0	0	0	0	0	0	0	0	0	0	0	0	0	0	0	0	0	0	0	0	0
MIMAT0028436	mmu-miR-7234-5p	chr7	73819590	73819612	+	23	0	0	0	0	0	0	0	0	0	0	0	0	0	0	0	0	0	0	0	0	0	0	0	0	0	0	0	0	0	0	0	0	0	0	0	0	0	0	0	0	0	0	0
MIMAT0028437	mmu-miR-7234-3p	chr7	73819619	73819641	+	23	0	0	0	0	0	0	0	0	0	0	0	0	0	0	0	0	0	0	0	0	0	0	0	0	0	0	0	0	0	0	0	0	0	0	0	0	0	0	0	0	0	0	0
MIMAT0028438	mmu-miR-7235-5p	chr11	97146402	97146419	-	18	0	0	0	0	0	0	0	0	0	0	0	0	0	0	0	0	0	0	0	0	0	0	0	0	0	0	0	0	0	0	0	0	0	0	0	0	0	0	0	0	0	0	0
MIMAT0028439	mmu-miR-7235-3p	chr11	97146364	97146386	-	23	0	0	0	0	0	0	0	0	0	0	0	0	0	0	0	0	0	0	0	0	0	0	0	0	0	0	0	0	0	0	0	0	0	0	0	0	0	0	0	0	0	0	0
MIMAT0028440	mmu-miR-7236-5p	chr11	121387181	121387204	-	24	0	0	0	0	0	0	0	0	0	0	0	0	0	0	0	0	0	0	0	0	0	0	0	0	0	0	0	0	0	0	0	0	0	0	0	0	0	0	0	0	0	0	0
MIMAT0028441	mmu-miR-7236-3p	chr11	121387145	121387166	-	22	0	0	0	0	0	0	0	0	0	0	0	0	0	0	0	0	0	0	0	0	0	0	0	0	0	0	0	0	0	0	0	0	0	0	0	0	0	0	0	0	0	0	0
MIMAT0028442	mmu-miR-7237-5p	chr8	121978024	121978047	+	24	0	0	0	0	0	0	0	0	0	0	0	0	0	0	0	0	0	0	0	0	0	0	0	0	0	0	0	0	0	0	0	0	0	0	0	0	0	0	0	0	0	0	0
MIMAT0028443	mmu-miR-7237-3p	chr8	121978065	121978086	+	22	0	0	0	0	0	0	0	0	0	0	0	0	0	0	0	0	0	0	0	0	0	0	0	0	0	0	0	0	0	0	0	0	0	0	0	0	0	0	0	0	0	0	0
MIMAT0028446	mmu-miR-7239-5p	chr11	46170087	46170106	+	20	0	0	0	0	0	0	0	0	0	0	0	0	0	0	0	0	0	0	0	0	0	0	0	0	0	0	0	0	0	0	0	0	0	0	0	0	0	0	0	0	0	0	0
MIMAT0028447	mmu-miR-7239-3p	chr11	46170124	46170143	+	20	0	0	0	0	0	0	0	0	0	0	0	0	0	0	0	0	0	0	0	0	0	0	0	0	0	0	0	0	0	0	0	0	0	0	0	0	0	0	0	0	0	0	0
MIMAT0028448	mmu-miR-7240-5p	chr8	70798135	70798155	+	21	0	0	0	0	0	0	0	0	0	0	0	0	0	0	0	0	0	0	0	0	0	0	0	0	0	0	0	0	0	0	0	0	0	0	0	0	0	0	0	0	0	0	0
MIMAT0028449	mmu-miR-7240-3p	chr8	70798172	70798192	+	21	0	0	0	0	0	0	0	0	0	0	0	0	0	0	0	0	0	0	0	0	0	0	0	0	0	0	0	0	0	0	0	0	0	0	0	0	0	0	0	0	0	0	0
MIMAT0028450	mmu-miR-7241-5p	chr9	67727758	67727780	-	23	0	0	0	0	0	0	0	0	0	0	0	0	0	0	0	0	0	0	0	0	0	0	0	0	0	0	0	0	0	0	0	0	0	0	0	0	0	0	0	0	0	0	0
MIMAT0028451	mmu-miR-7241-3p	chr9	67727717	67727738	-	22	0	0	0	0	0	0	0	0	0	0	0	0	0	0	0	0	0	0	0	1	0	0	0	0	0	0	0	0	0	0	0	0	0	0	0	0	0	0	0	0	0	0	0
MIMAT0028452	mmu-miR-7242-5p	chr9	67729556	67729577	-	22	0	0	0	0	0	0	0	0	0	0	0	0	0	0	0	0	0	0	0	0	0	0	0	0	0	0	0	0	0	0	0	0	0	0	0	0	0	0	0	0	0	0	0
MIMAT0028453	mmu-miR-7242-3p	chr9	67729499	67729520	-	22	0	0	0	0	0	0	0	0	0	0	0	0	0	0	0	0	0	0	0	0	0	0	0	0	0	0	0	0	0	0	0	0	0	0	0	0	0	0	0	0	0	0	0
MIMAT0029578	mmu-miR-7578	chr2	27450549	27450572	-	24	0	0	0	0	0	0	0	0	0	0	0	0	0	0	0	0	0	0	0	0	0	0	0	0	0	0	0	0	0	0	0	0	0	0	0	0	0	0	0	0	0	0	0
MIMAT0029792	mmu-miR-6546-5p	chr1	171064629	171064652	-	24	0	0	0	0	0	0	0	0	0	0	0	0	0	0	0	0	0	0	0	0	0	0	0	0	0	0	0	0	0	0	0	0	0	0	0	0	0	0	0	0	0	0	0
MIMAT0029793	mmu-miR-6546-3p	chr1	171064591	171064611	-	21	0	0	0	0	0	0	0	0	0	0	0	0	0	0	0	0	0	0	0	0	0	0	0	0	0	0	0	0	0	0	0	0	0	0	0	0	0	0	0	0	0	0	0
MIMAT0029794	mmu-miR-7646-5p	chrX	135746716	135746737	+	22	0	0	0	0	0	0	0	0	0	0	0	0	0	0	0	0	0	0	0	0	0	0	0	0	0	0	0	0	0	0	0	0	0	0	0	0	0	0	0	0	0	0	0
MIMAT0029795	mmu-miR-7646-3p	chrX	135746749	135746769	+	21	0	0	0	0	0	0	0	0	0	0	0	0	0	0	0	0	0	0	0	0	0	0	0	0	0	0	0	0	0	0	0	0	0	0	0	0	0	0	0	0	0	0	0
MIMAT0029796	mmu-miR-7647-5p	chr5	123522674	123522695	-	22	0	0	0	0	0	0	0	0	0	0	0	0	0	0	0	0	0	0	0	0	0	0	0	0	0	0	0	0	0	0	0	0	0	0	0	0	0	0	0	0	0	0	0
MIMAT0029797	mmu-miR-7647-3p	chr5	123522637	123522657	-	21	0	0	0	0	0	0	0	0	0	0	0	0	0	0	0	0	0	0	0	0	0	0	0	0	0	0	0	0	0	0	0	0	0	0	0	0	0	0	0	0	0	0	0
MIMAT0029798	mmu-miR-7648-5p	chr15	90224360	90224379	+	20	0	0	0	0	0	0	0	0	0	0	0	0	0	0	0	0	0	0	0	0	0	0	0	0	0	0	0	0	0	0	0	0	0	0	0	0	0	0	0	0	0	0	0
MIMAT0029799	mmu-miR-7648-3p	chr15	90224392	90224412	+	21	0	0	0	0	0	0	0	0	0	0	0	0	1	0	0	0	0	0	0	0	0	0	0	0	0	0	0	0	0	0	0	0	0	0	0	0	0	0	0	0	0	0	0
MIMAT0029800	mmu-miR-7649-5p	chr6	128974874	128974895	-	22	0	0	0	0	0	0	0	0	0	0	0	0	0	0	0	0	0	0	0	0	0	0	0	0	0	0	0	0	0	0	0	0	0	0	0	0	0	0	0	0	0	0	0
MIMAT0029801	mmu-miR-7649-3p	chr6	128974840	128974862	-	23	0	0	0	0	0	0	0	0	0	1	0	0	0	0	0	0	0	0	0	1	0	0	0	0	0	0	0	0	0	0	0	0	0	0	0	0	0	0	0	0	1	0	0
MIMAT0029802	mmu-miR-7650-5p	chr9	15312611	15312632	+	22	0	0	0	0	0	0	0	0	0	0	0	0	0	0	0	0	0	0	0	0	0	0	0	0	0	0	0	0	0	0	0	0	0	0	0	0	0	0	0	0	0	0	0
MIMAT0029803	mmu-miR-7650-3p	chr9	15312648	15312669	+	22	0	0	0	0	0	0	0	0	1	0	0	0	0	0	0	0	0	0	0	0	0	0	0	0	0	0	0	0	0	0	0	0	0	0	0	0	0	0	0	1	0	0	0
MIMAT0029804	mmu-miR-7651-5p	chr11	6401630	6401651	+	22	0	0	0	0	0	0	0	0	0	0	0	0	0	0	0	0	0	0	0	0	0	0	0	0	0	0	0	0	0	0	0	0	0	0	0	0	0	0	0	0	0	0	0
MIMAT0029805	mmu-miR-7651-3p	chr11	6401670	6401693	+	24	0	0	0	0	0	0	0	0	0	0	0	0	0	0	0	0	0	0	0	0	0	0	0	0	0	0	0	0	0	0	0	0	0	0	0	0	0	0	0	0	0	0	0
MIMAT0029806	mmu-miR-219b-5p	chr2	29845647	29845668	+	22	0	0	0	0	0	0	0	0	0	0	0	0	0	0	0	0	0	0	0	0	0	0	0	0	0	0	0	0	0	0	0	0	0	0	0	0	0	0	0	0	0	0	0
MIMAT0029807	mmu-miR-219b-3p	chr2	29845689	29845711	+	23	0	0	0	0	0	0	0	0	0	0	0	0	0	0	0	0	0	0	0	0	0	0	0	0	0	0	0	0	0	0	0	0	0	0	0	0	0	0	0	0	0	0	0
MIMAT0029808	mmu-miR-7036b-5p	chr5	34574151	34574172	+	22	0	0	0	0	0	0	0	0	0	0	1	0	0	0	0	1	0	0	0	0	0	0	0	0	0	0	0	0	0	0	0	0	0	0	0	0	0	0	0	0	0	1	0
MIMAT0029809	mmu-miR-7036b-3p	chr5	34574192	34574213	+	22	0	0	0	0	0	0	0	0	0	0	0	0	0	0	0	0	0	0	0	0	0	0	0	0	0	0	0	0	0	0	0	0	0	0	0	0	0	0	0	0	0	0	0
MIMAT0029810	mmu-miR-7652-5p	chr11	55501226	55501247	+	22	0	0	0	0	0	1	0	0	0	0	0	0	0	0	0	0	0	0	0	0	0	0	0	0	0	0	0	0	0	0	0	0	0	0	0	0	0	0	0	0	0	0	0
MIMAT0029811	mmu-miR-7652-3p	chr11	55501261	55501281	+	21	0	0	0	0	0	0	0	0	0	0	0	0	0	0	0	0	0	0	0	0	0	0	0	0	0	0	0	0	0	0	0	0	0	0	0	0	0	0	0	0	0	0	0
MIMAT0029812	mmu-miR-7653-5p	chr11	78178827	78178848	+	22	0	0	0	0	0	0	0	0	0	0	0	0	0	0	0	0	0	0	0	0	0	0	0	0	0	0	0	0	0	0	0	0	0	0	0	0	0	0	0	0	0	0	0
MIMAT0029813	mmu-miR-7653-3p	chr11	78178866	78178887	+	22	0	0	0	0	0	0	0	0	0	0	0	0	0	0	0	0	0	0	0	0	0	0	0	0	0	0	0	0	0	0	0	0	0	0	0	0	0	0	0	0	0	0	0
MIMAT0029814	mmu-miR-7654-5p	chr8	8690141	8690162	-	22	0	0	0	0	0	0	0	0	0	0	0	0	0	0	0	0	0	0	0	0	0	0	0	0	0	0	0	0	0	0	0	0	0	0	0	0	0	0	0	0	0	0	0
MIMAT0029815	mmu-miR-7654-3p	chr8	8690093	8690114	-	22	0	0	0	0	0	0	0	0	0	0	0	0	0	0	0	0	0	0	0	0	0	0	0	1	0	0	0	0	0	0	0	0	0	0	0	0	0	0	0	0	0	0	0
MIMAT0029816	mmu-miR-7655-5p	chr2	18057846	18057867	+	22	0	0	0	0	0	0	0	0	0	0	0	0	0	0	0	0	0	0	0	0	0	0	0	0	0	0	0	0	0	0	0	0	0	0	0	0	0	0	0	0	0	0	0
MIMAT0029817	mmu-miR-7655-3p	chr2	18057882	18057903	+	22	0	0	0	0	0	0	0	0	0	0	0	0	0	0	0	0	0	0	0	0	0	0	0	0	0	0	0	0	0	0	0	0	0	0	0	0	0	0	0	0	0	0	0
MIMAT0029818	mmu-miR-7656-5p	chr9	94751829	94751850	+	22	0	0	0	0	0	0	0	0	0	0	0	0	0	0	0	0	0	0	0	0	0	0	0	0	0	0	0	0	0	0	0	0	0	0	0	0	0	0	0	0	0	0	0
MIMAT0029819	mmu-miR-7656-3p	chr9	94751869	94751890	+	22	0	0	0	0	0	0	0	0	0	0	0	0	0	0	0	0	0	0	0	0	0	0	0	0	0	0	0	0	0	0	0	0	0	0	0	0	0	0	0	0	0	0	0
MIMAT0029820	mmu-miR-7657-5p	chr3	122541661	122541681	-	21	1	0	0	0	0	0	0	1	0	0	1	0	0	1	0	1	1	0	0	0	0	0	0	1	0	0	1	0	0	0	0	1	0	0	0	0	0	0	1	0	0	1	0
MIMAT0029821	mmu-miR-7657-3p	chr3	122541625	122541647	-	23	0	0	0	0	0	0	0	0	0	0	0	0	0	0	0	0	0	0	0	0	0	0	0	0	0	0	0	0	0	0	0	0	0	0	0	0	0	0	0	0	0	0	0
MIMAT0029822	mmu-miR-7658-5p	chr4	156230096	156230115	-	20	0	0	1	0	0	0	0	0	0	0	0	0	0	0	0	2	0	0	0	0	1	0	0	0	0	0	0	0	0	0	0	0	0	0	0	0	0	0	0	0	0	0	0
MIMAT0029823	mmu-miR-7658-3p	chr4	156230059	156230079	-	21	0	0	0	0	0	0	0	0	0	0	0	0	0	0	0	0	0	0	0	0	0	0	0	0	0	0	0	0	0	0	0	0	0	0	0	0	0	0	0	0	0	0	0
MIMAT0029824	mmu-miR-7659-5p	chr10	78340186	78340207	-	22	0	0	0	0	0	0	0	0	0	0	0	0	0	0	0	0	0	0	0	0	0	0	0	0	0	0	0	0	0	0	0	0	0	0	0	0	0	0	0	0	0	0	0
MIMAT0029825	mmu-miR-7659-3p	chr10	78340150	78340172	-	23	0	0	0	0	0	0	0	0	0	0	0	0	0	0	0	0	0	0	0	0	0	0	0	0	0	0	0	0	0	0	0	0	0	0	0	0	0	0	0	0	0	0	0
MIMAT0029826	mmu-miR-7660-5p	chr6	115775657	115775678	+	22	0	0	0	0	0	0	0	0	0	0	0	0	0	0	0	0	0	0	0	0	0	0	0	0	0	0	0	0	0	0	0	0	0	0	0	0	0	0	0	0	0	0	0
MIMAT0029827	mmu-miR-7660-3p	chr6	115775697	115775719	+	23	0	0	0	0	0	0	0	0	0	0	0	0	0	0	0	0	0	0	0	0	0	0	0	0	0	0	0	0	0	0	0	0	0	0	0	0	0	0	0	0	0	0	0
MIMAT0029828	mmu-miR-7661-5p	chr6	108489743	108489767	+	25	0	0	0	0	0	0	0	0	0	0	0	0	0	1	0	0	0	0	0	0	0	0	0	0	0	0	0	0	0	0	0	0	0	0	0	0	0	0	0	0	0	0	0
MIMAT0029829	mmu-miR-7661-3p	chr6	108489782	108489803	+	22	0	0	0	0	0	0	0	0	0	0	0	0	0	0	0	0	0	0	0	0	0	0	0	0	0	0	0	0	0	0	0	0	0	0	0	0	0	0	0	0	0	0	0
MIMAT0029830	mmu-miR-7662-5p	chr10	62194206	62194227	-	22	0	0	0	0	0	0	0	0	0	0	0	0	0	0	0	0	0	0	0	0	0	0	0	0	0	0	0	0	0	0	0	0	0	0	0	0	0	0	0	0	0	0	0
MIMAT0029831	mmu-miR-7662-3p	chr10	62194167	62194190	-	24	1	0	0	0	0	0	0	0	0	0	0	0	0	0	0	0	0	0	0	0	0	0	0	0	0	0	0	0	0	0	0	1	0	0	0	0	0	0	0	0	0	0	0
MIMAT0029832	mmu-miR-7663-5p	chr10	22729410	22729432	-	23	0	0	1	0	0	0	0	0	0	0	0	0	0	0	0	1	0	0	0	0	0	0	0	0	0	0	0	0	0	0	0	0	0	0	0	0	0	0	0	0	0	0	0
MIMAT0029833	mmu-miR-7663-3p	chr10	22729372	22729393	-	22	0	0	0	0	0	0	0	0	0	0	0	0	0	0	0	0	0	0	0	0	0	0	0	1	0	0	0	0	0	0	0	0	0	0	0	0	0	0	0	0	0	0	0
MIMAT0029834	mmu-miR-7664-5p	chr2	25059811	25059831	+	21	0	0	0	0	0	0	0	0	0	0	0	0	0	0	0	0	0	0	0	0	0	0	0	0	0	0	0	0	0	0	0	0	0	0	0	0	0	0	0	0	0	0	0
MIMAT0029835	mmu-miR-7664-3p	chr2	25059851	25059873	+	23	0	0	0	0	0	0	0	0	0	0	0	0	0	0	0	0	0	0	0	0	0	0	0	0	0	0	0	0	0	0	0	0	0	0	0	0	0	0	0	0	0	0	0
MIMAT0029836	mmu-miR-7665-5p	chr2	120017517	120017539	+	23	0	0	0	0	0	0	0	0	0	0	0	0	0	0	0	0	0	0	0	0	0	0	0	0	0	0	0	0	0	0	0	0	0	0	0	0	0	0	0	0	0	0	0
MIMAT0029837	mmu-miR-7665-3p	chr2	120017558	120017579	+	22	0	0	0	0	0	0	0	0	0	0	0	0	0	0	0	0	0	0	0	0	0	0	0	0	0	0	0	0	0	0	0	0	0	0	0	0	0	0	0	0	0	0	0
MIMAT0029838	mmu-miR-7666-5p	chr8	40307908	40307929	-	22	0	0	0	0	0	0	0	0	0	0	0	0	0	0	0	0	0	0	0	0	0	0	0	0	0	0	0	0	0	0	0	0	0	0	0	0	0	0	0	0	0	0	0
MIMAT0029839	mmu-miR-7666-3p	chr8	40307875	40307893	-	19	0	0	0	0	0	0	0	0	0	0	0	0	0	0	0	0	0	0	0	0	0	0	0	0	0	0	0	0	0	0	0	0	0	0	0	0	0	0	0	0	0	0	0
MIMAT0029840	mmu-miR-7667-5p	chr17	29595538	29595559	+	22	0	0	0	0	0	0	0	0	0	0	0	0	0	0	0	0	0	0	0	0	0	0	0	0	0	0	0	0	0	0	0	0	0	0	0	0	0	0	0	0	0	0	0
MIMAT0029841	mmu-miR-7667-3p	chr17	29595579	29595600	+	22	0	0	0	0	0	0	0	0	0	0	0	0	0	0	0	0	0	0	0	0	0	0	0	0	0	0	0	0	0	0	0	0	0	0	0	0	0	0	0	0	0	0	0
MIMAT0029842	mmu-miR-7668-5p	chr7	29906509	29906532	+	24	0	0	0	0	0	0	0	0	0	0	0	0	0	0	0	0	0	0	0	0	0	0	0	0	0	0	0	0	0	0	0	0	0	0	0	0	0	0	0	0	0	0	0
MIMAT0029843	mmu-miR-7668-3p	chr7	29906546	29906567	+	22	0	0	0	0	0	0	0	0	0	0	0	0	0	0	0	0	0	0	0	0	1	2	0	0	0	0	0	0	0	0	0	0	0	0	0	0	0	0	0	0	0	0	0
MIMAT0029844	mmu-miR-7669-5p	chr3	90011188	90011210	-	23	0	0	0	0	0	0	0	0	0	0	0	0	0	0	0	0	0	0	0	0	0	0	0	0	0	0	0	0	0	0	0	0	0	0	0	0	0	0	0	0	0	0	0
MIMAT0029845	mmu-miR-7669-3p	chr3	90011153	90011175	-	23	0	0	0	0	0	0	0	0	0	0	0	0	0	0	0	0	0	0	0	0	0	0	0	0	0	0	0	0	0	0	0	0	0	0	0	0	0	0	0	0	0	0	0
MIMAT0029846	mmu-miR-7670-5p	chr6	38507325	38507346	+	22	0	0	0	0	0	0	0	0	0	0	0	0	0	0	0	0	0	0	0	0	0	0	0	0	0	0	0	0	1	1	0	0	0	0	0	0	0	0	0	0	0	0	0
MIMAT0029847	mmu-miR-7670-3p	chr6	38507371	38507393	+	23	0	0	0	0	0	0	0	0	0	0	0	0	0	0	0	0	0	0	0	0	0	0	0	0	0	0	0	0	0	0	0	0	0	0	0	0	0	0	0	0	0	0	0
MIMAT0029848	mmu-miR-7671-5p	chr11	53763632	53763654	-	23	0	0	0	0	0	0	0	0	0	0	0	0	0	0	0	0	0	0	0	0	0	0	0	0	0	0	0	0	0	0	0	0	0	0	0	0	0	0	0	0	0	0	0
MIMAT0029849	mmu-miR-7671-3p	chr11	53763597	53763618	-	22	0	0	0	0	1	1	0	0	0	3	0	0	0	0	0	0	0	0	1	0	0	0	0	0	0	0	0	0	0	0	0	0	0	0	0	1	0	0	0	0	2	0	0
MIMAT0029850	mmu-miR-7672-5p	chr14	26669587	26669608	-	22	1	0	1	0	0	0	0	0	0	0	0	1	0	0	0	0	0	0	0	0	0	0	0	0	1	0	0	0	0	0	0	1	0	0	0	0	0	0	0	0	0	0	1
MIMAT0029851	mmu-miR-7672-3p	chr14	26669547	26669567	-	21	0	2	0	0	0	0	0	0	0	0	0	0	0	0	0	0	0	0	0	0	0	0	0	0	0	0	0	0	0	0	0	0	1	0	0	0	0	0	0	0	0	0	0
MIMAT0029852	mmu-miR-7673-5p	chrX	94274574	94274595	+	22	0	0	0	0	0	0	0	0	0	0	0	0	0	0	0	0	0	0	0	0	0	0	0	0	0	0	0	0	0	0	0	0	0	0	0	0	0	0	0	0	0	0	0
MIMAT0029853	mmu-miR-7673-3p	chrX	94274615	94274637	+	23	0	0	0	0	0	0	0	0	0	0	0	0	0	0	0	0	0	0	0	0	0	0	0	0	0	0	0	0	0	0	0	0	0	0	0	0	0	0	0	0	0	0	0
MIMAT0029854	mmu-miR-3569-5p	chr7	30589380	30589400	+	21	0	0	0	0	0	0	0	0	0	0	0	0	0	0	0	0	0	0	0	0	0	0	0	0	0	0	0	0	0	0	0	0	0	0	0	0	0	0	0	0	0	0	0
MIMAT0029855	mmu-miR-3569-3p	chr7	30589416	30589437	+	22	0	0	0	0	0	0	0	0	0	0	0	0	0	0	0	0	0	0	0	0	0	0	0	0	0	0	0	0	0	0	0	0	0	0	0	0	0	0	0	0	0	0	0
MIMAT0029856	mmu-miR-7674-5p	chr2	32050946	32050969	+	24	0	0	0	0	0	0	0	0	0	0	0	0	0	0	0	0	0	0	0	0	0	0	0	0	0	0	0	0	0	0	0	0	0	0	0	0	0	0	0	0	0	0	0
MIMAT0029857	mmu-miR-7674-3p	chr2	32050988	32051008	+	21	0	0	0	0	0	0	0	0	0	0	0	0	0	0	0	0	0	0	0	0	0	0	0	0	0	0	0	0	0	0	0	0	0	0	0	0	0	0	0	0	0	0	0
MIMAT0029858	mmu-miR-7675-5p	chr12	11299887	11299908	+	22	0	0	0	0	0	0	0	0	0	0	0	0	0	0	0	0	0	0	0	0	0	0	0	0	0	0	0	0	0	0	0	0	0	0	0	0	0	0	0	0	0	0	0
MIMAT0029859	mmu-miR-7675-3p	chr12	11299924	11299944	+	21	0	0	0	0	0	0	0	0	0	0	0	0	0	0	0	0	0	0	0	0	0	0	0	0	0	0	0	0	0	0	0	0	0	0	0	0	0	0	0	0	0	0	0
MIMAT0029860	mmu-miR-7676-5p	chr15	78284827	78284849	-	23	0	0	0	0	0	0	0	0	0	0	0	0	0	0	0	0	0	0	0	0	0	0	0	0	0	0	0	0	0	0	0	0	0	0	0	0	0	0	0	0	0	0	0
MIMAT0029861	mmu-miR-7676-3p	chr15	78284788	78284809	-	22	0	0	0	0	0	0	0	0	0	0	0	0	0	0	0	0	0	0	0	0	0	0	0	0	0	0	0	0	0	0	0	0	0	0	0	0	0	0	0	0	0	0	0
MIMAT0029862	mmu-miR-129b-5p	chr2	94241378	94241399	+	22	0	0	0	0	0	1	0	0	0	0	0	0	0	0	0	0	0	0	0	0	0	0	0	0	0	0	0	0	0	0	0	0	0	0	0	0	0	0	0	0	0	0	0
MIMAT0029863	mmu-miR-129b-3p	chr2	94241420	94241442	+	23	0	0	0	0	0	0	0	0	0	0	0	0	0	0	0	0	0	0	0	0	0	0	0	0	0	0	0	0	0	0	0	0	0	0	0	0	0	0	0	0	0	0	0
MIMAT0029864	mmu-miR-292b-5p	chr7	3219237	3219259	-	23	0	0	0	0	0	0	0	0	0	0	0	0	0	0	0	0	0	0	0	0	0	0	0	0	0	0	0	0	0	0	0	0	0	0	0	0	0	0	0	0	0	0	0
MIMAT0029865	mmu-miR-292b-3p	chr7	3219198	3219218	-	21	0	0	0	0	0	0	0	0	0	0	0	0	0	0	0	0	0	0	0	0	0	0	0	0	0	0	0	0	0	0	0	0	0	0	0	0	0	0	0	0	0	0	0
MIMAT0029866	mmu-miR-1191b-5p	chr10	81416276	81416297	-	22	0	0	0	0	0	0	0	0	0	0	0	0	0	0	0	0	0	0	0	0	0	0	0	0	0	0	0	0	0	0	0	0	0	0	0	0	0	0	0	0	0	0	0
MIMAT0029867	mmu-miR-1191b-3p	chr10	81416240	81416261	-	22	0	0	0	0	0	0	0	0	0	0	0	0	0	0	0	0	0	0	0	0	0	0	0	0	0	0	0	0	0	0	0	0	0	0	0	0	0	0	0	0	0	0	0
MIMAT0029868	mmu-miR-7677-5p	chr17	27091245	27091269	+	25	0	0	0	0	0	0	0	0	0	0	0	0	0	0	0	0	0	0	0	0	0	0	0	0	0	0	0	0	0	0	0	0	0	0	0	0	0	0	0	0	0	0	0
MIMAT0029869	mmu-miR-7677-3p	chr17	27091289	27091311	+	23	0	0	0	0	0	0	0	0	0	0	0	0	0	0	0	0	0	0	0	0	0	0	0	0	0	0	0	0	1	0	1	0	0	0	0	0	0	0	0	0	0	0	0
MIMAT0029870	mmu-miR-7678-5p	chr2	164354363	164354383	-	21	0	0	0	0	0	0	0	0	0	0	0	0	0	0	0	0	0	0	0	0	0	0	0	0	0	0	0	0	0	0	0	0	0	0	0	0	0	0	0	0	0	0	0
MIMAT0029871	mmu-miR-7678-3p	chr2	164354313	164354334	-	22	0	0	0	0	0	0	0	0	0	0	0	0	0	0	0	0	0	0	0	0	0	0	0	0	0	0	0	0	0	0	0	0	0	0	0	0	0	0	0	0	0	0	0
MIMAT0029872	mmu-miR-7679-5p	chr11	82985046	82985065	-	20	0	0	0	0	0	0	0	0	0	0	0	0	0	0	0	0	0	0	0	0	0	0	0	0	0	0	0	0	0	0	0	0	0	0	0	0	0	0	0	0	0	0	0
MIMAT0029873	mmu-miR-7679-3p	chr11	82985003	82985026	-	24	0	0	0	0	0	0	0	0	0	0	0	0	0	0	0	0	0	0	0	0	0	0	0	0	0	0	0	0	0	0	0	0	0	0	0	0	0	0	0	0	0	0	0
MIMAT0029874	mmu-miR-7680-5p	chr16	21256047	21256066	-	20	0	0	0	0	0	0	0	0	0	0	0	0	0	0	0	0	0	0	0	0	0	0	0	0	0	0	0	0	0	0	0	0	0	0	0	0	0	0	0	0	0	0	0
MIMAT0029875	mmu-miR-7680-3p	chr16	21256013	21256034	-	22	0	0	0	0	0	0	0	0	0	0	0	0	0	0	0	0	0	0	0	0	0	0	0	0	0	0	0	0	0	0	0	0	0	0	0	0	0	0	0	0	0	0	0
MIMAT0029876	mmu-miR-6715-5p	chr19	55192678	55192700	+	23	0	0	0	0	0	0	0	0	0	0	0	0	0	0	0	0	0	0	0	0	0	0	0	0	0	0	0	0	0	0	0	0	0	0	0	0	0	0	0	0	0	0	0
MIMAT0029877	mmu-miR-6715-3p	chr19	55192714	55192734	+	21	0	0	0	0	0	0	0	0	0	0	0	0	0	0	0	0	0	0	0	0	0	0	0	0	0	0	0	0	0	0	0	0	0	0	0	0	0	0	0	0	0	0	0
MIMAT0029878	mmu-miR-3620-5p	chrX	150547424	150547445	-	22	0	0	0	0	0	0	0	0	0	0	0	0	0	0	0	0	0	0	0	0	0	0	0	0	0	0	0	0	0	0	0	0	0	0	0	0	0	0	0	0	0	0	0
MIMAT0029879	mmu-miR-3620-3p	chrX	150547385	150547406	-	22	0	0	0	0	0	0	0	0	0	0	0	0	0	0	0	0	0	0	0	0	0	0	0	0	0	0	0	0	0	0	0	0	0	0	0	0	0	0	0	0	0	0	0
MIMAT0029880	mmu-miR-465d-5p	chrX	66822691	66822713	-	23	0	0	0	0	0	0	0	0	0	0	0	0	0	0	0	0	0	0	0	0	0	0	0	0	0	0	0	0	0	0	0	0	0	0	0	0	0	0	0	0	0	0	0
MIMAT0029881	mmu-miR-465d-3p	chrX	66822656	66822677	-	22	0	0	0	0	0	0	0	0	0	0	0	0	0	0	0	0	0	0	0	0	0	0	0	0	0	0	0	0	0	0	0	0	0	0	0	0	0	0	0	0	0	0	0
MIMAT0029882	mmu-miR-7681-5p	chr1	53849424	53849443	+	20	0	0	0	0	0	0	0	0	0	0	0	0	0	0	0	0	0	0	0	0	0	0	0	0	0	1	0	0	0	0	0	0	0	0	0	0	0	0	0	0	0	0	0
MIMAT0029883	mmu-miR-7681-3p	chr1	53849474	53849495	+	22	0	0	0	0	0	0	0	0	0	0	0	0	0	0	0	0	0	0	0	0	0	0	0	0	0	0	0	0	0	0	0	0	0	0	0	0	0	0	0	0	0	0	0
MIMAT0029884	mmu-miR-7682-5p	chr1	151442393	151442416	+	24	0	0	0	0	0	0	0	0	0	0	0	0	0	0	0	0	0	0	0	0	0	0	0	0	0	0	0	0	0	0	0	0	0	0	0	0	0	0	0	0	0	0	0
MIMAT0029885	mmu-miR-7682-3p	chr1	151442430	151442450	+	21	0	1	0	0	0	0	0	0	0	0	0	0	0	0	0	0	0	0	0	0	0	0	0	0	0	0	0	0	0	0	0	0	0	0	0	0	0	0	0	0	0	0	0
MIMAT0029886	mmu-miR-7683-5p	chr1	171641879	171641900	-	22	0	0	0	0	0	0	0	0	0	0	0	0	0	0	0	0	0	0	0	0	0	0	0	0	0	0	0	0	0	0	0	0	0	0	0	0	0	0	0	0	0	0	0
MIMAT0029887	mmu-miR-7683-3p	chr1	171641840	171641860	-	21	0	0	0	0	0	0	0	0	0	0	0	0	0	0	0	0	0	0	0	0	0	0	0	0	0	0	0	0	0	0	0	0	0	0	0	0	0	0	0	0	0	0	0
MIMAT0029888	mmu-miR-216c-5p	chr11	28746244	28746266	-	23	0	0	0	0	0	0	0	0	0	0	0	0	0	0	0	0	0	0	0	0	0	0	0	0	0	0	0	0	0	0	0	0	0	0	0	0	0	0	0	0	0	0	0
MIMAT0029889	mmu-miR-216c-3p	chr11	28746198	28746220	-	23	0	0	0	0	0	0	0	0	0	0	0	0	0	0	0	0	0	0	0	0	0	0	0	0	0	0	0	0	0	0	0	0	0	0	0	0	0	0	0	0	0	0	0
MIMAT0029890	mmu-miR-7684-5p	chr15	82393958	82393978	-	21	0	0	1	1	1	0	1	3	2	1	0	0	0	0	0	0	0	0	0	1	0	0	0	0	0	0	0	0	0	1	0	0	0	0	0	1	0	1	2	2	1	0	0
MIMAT0029891	mmu-miR-7684-3p	chr15	82393919	82393940	-	22	1	1	0	0	0	0	0	0	2	1	0	0	0	0	0	1	0	3	0	0	1	0	0	0	0	1	0	0	0	0	0	1	0	0	0	0	0	0	0	2	1	0	0
MIMAT0029892	mmu-miR-219c-5p	chr17	34025012	34025033	+	22	0	1	2	1	1	0	0	1	0	3	0	1	1	0	0	1	2	0	3	0	6	1	0	0	0	1	0	0	1	0	0	0	0	1	0	1	0	0	1	0	2	0	1
MIMAT0029893	mmu-miR-219c-3p	chr17	34025050	34025071	+	22	0	0	0	0	0	0	0	0	0	0	0	0	1	0	0	0	0	0	0	0	0	0	0	0	0	0	0	0	0	0	0	0	0	0	0	0	0	0	0	0	0	0	0
MIMAT0029894	mmu-miR-126b-5p	chr2	26591399	26591420	-	22	0	2	0	0	0	0	0	0	0	0	0	0	0	0	0	0	0	0	0	0	0	0	0	0	0	0	0	0	0	0	0	0	1	0	0	0	0	0	0	0	0	0	0
MIMAT0029895	mmu-miR-126b-3p	chr2	26591363	26591385	-	23	0	0	0	0	0	0	0	0	0	0	0	0	0	0	0	0	0	0	0	0	0	0	0	0	0	0	0	0	0	0	0	0	0	0	0	0	0	0	0	0	0	0	0
MIMAT0029896	mmu-miR-7685-5p	chr2	158243542	158243565	-	24	0	0	0	0	0	0	0	0	0	0	0	0	0	0	0	0	0	0	0	0	0	0	0	0	0	0	0	0	0	0	0	0	0	0	0	0	0	0	0	0	0	0	0
MIMAT0029897	mmu-miR-7685-3p	chr2	158243504	158243524	-	21	0	0	0	0	0	0	0	0	0	0	0	0	0	0	0	0	0	0	0	0	0	0	0	0	0	0	0	0	0	0	0	0	0	0	0	0	0	0	0	0	0	0	0
MIMAT0029898	mmu-miR-7686-5p	chr7	139957598	139957622	-	25	0	0	0	0	0	0	0	1	0	0	0	0	0	0	0	0	0	0	0	0	0	0	1	0	0	0	0	0	0	0	0	0	0	0	0	0	0	0	1	0	0	0	0
MIMAT0029899	mmu-miR-7686-3p	chr7	139957566	139957587	-	22	0	0	0	0	0	0	0	0	0	0	0	0	0	0	0	0	0	0	0	0	0	0	0	0	0	0	0	0	0	0	0	0	0	0	0	0	0	0	0	0	0	0	0
MIMAT0029900	mmu-miR-290b-5p	chr7	3218674	3218695	-	22	0	0	0	0	0	0	0	0	0	0	0	0	0	0	0	0	0	0	0	0	0	0	0	0	0	0	0	0	0	0	0	0	0	0	0	0	0	0	0	0	0	0	0
MIMAT0029901	mmu-miR-290b-3p	chr7	3218638	3218659	-	22	0	0	0	0	0	0	0	0	0	0	0	0	0	0	0	0	0	0	0	0	0	0	0	0	0	0	0	0	0	0	0	0	0	0	0	0	0	0	0	0	0	0	0
MIMAT0029902	mmu-miR-7687-5p	chr8	120538696	120538720	+	25	0	0	0	0	0	0	0	0	0	0	0	0	0	0	0	0	0	0	0	0	0	0	0	0	0	0	0	0	0	0	0	0	0	0	0	0	0	0	0	0	0	0	0
MIMAT0029903	mmu-miR-7687-3p	chr8	120538734	120538754	+	21	0	0	0	0	0	0	0	0	0	0	0	0	0	0	0	0	0	0	0	0	0	0	0	0	0	0	0	0	0	0	0	0	0	0	0	0	0	0	0	0	0	0	0
MIMAT0029904	mmu-miR-1258-5p	chr18	56538139	56538160	+	22	0	0	0	0	0	0	0	0	0	0	0	0	0	0	0	0	0	0	0	0	0	0	0	0	0	0	0	0	0	0	0	0	0	0	0	0	0	0	0	0	0	0	0
MIMAT0029905	mmu-miR-1258-3p	chr18	56538177	56538198	+	22	0	0	0	0	0	0	0	0	0	0	0	0	0	0	0	0	0	0	0	0	0	0	0	0	0	0	0	0	0	0	0	0	0	0	0	0	0	0	0	0	0	0	0
MIMAT0029906	mmu-miR-7688-5p	chr10	93433107	93433129	+	23	1	0	0	0	3	0	0	1	0	1	0	1	0	0	0	0	0	0	0	0	0	0	0	0	0	1	0	0	0	0	0	1	0	0	0	2	0	0	1	0	1	0	1
MIMAT0029907	mmu-miR-7688-3p	chr10	93433142	93433162	+	21	0	0	0	0	0	0	0	0	0	0	0	0	0	0	0	0	0	0	0	0	0	0	0	0	0	0	0	0	0	0	0	0	0	0	0	0	0	0	0	0	0	0	0
MIMAT0029908	mmu-miR-7689-5p	chr5	36301570	36301588	+	19	0	0	2	1	0	0	0	0	0	0	0	2	0	0	0	0	0	0	0	0	0	0	0	0	1	0	0	3	0	0	0	0	0	1	0	0	0	0	0	0	0	0	3
MIMAT0029909	mmu-miR-7689-3p	chr5	36301606	36301628	+	23	0	0	0	0	0	0	0	0	0	0	0	0	0	0	0	0	0	0	0	0	0	0	0	0	0	0	0	0	0	0	0	0	0	0	0	0	0	0	0	0	0	0	0
MIMAT0029910	mmu-miR-7243-5p	chr9	102304956	102304975	-	20	0	0	0	0	0	0	0	0	0	0	0	0	0	0	0	0	0	0	0	0	0	0	0	0	0	0	0	0	0	0	0	0	0	0	0	0	0	0	0	0	0	0	0
MIMAT0029911	mmu-miR-7243-3p	chr9	102304924	102304943	-	20	0	0	0	0	0	0	0	0	0	0	0	0	0	0	0	0	0	0	0	0	0	0	0	0	0	0	0	0	0	0	0	0	0	0	0	0	0	0	0	0	0	0	0
MIMAT0031390	mmu-miR-3473f	chr1	106546536	106546555	-	20	0	0	0	0	0	0	0	0	0	0	0	0	0	0	0	0	0	0	0	0	0	0	0	0	0	0	0	0	0	0	0	0	0	0	0	0	0	0	0	0	0	0	0
MIMAT0031391	mmu-miR-8090	chr19	47755062	47755081	-	20	0	0	0	0	0	0	0	0	0	0	0	0	0	0	0	0	0	0	0	0	0	0	0	0	0	0	0	0	0	0	0	0	0	0	0	0	0	0	0	0	0	0	0
MIMAT0031392	mmu-miR-8091	chr19	41588691	41588712	+	22	0	0	0	0	0	0	0	0	0	0	0	0	0	0	8	0	0	0	0	0	1	0	0	1	0	0	0	1	0	0	0	0	0	0	0	0	0	0	0	0	0	0	0
MIMAT0031393	mmu-miR-8092	chr19	40894754	40894774	+	21	0	0	0	0	0	0	0	0	0	0	0	0	0	0	0	0	0	0	1	0	0	0	0	0	0	0	0	0	1	0	0	0	0	0	0	0	0	0	0	0	0	0	0
MIMAT0031394	mmu-miR-8093	chr2	32687706	32687726	-	21	0	0	0	0	0	0	0	0	0	0	0	0	0	0	0	0	0	0	0	0	0	0	0	0	0	0	0	0	0	0	0	0	0	0	0	0	0	0	0	0	0	0	0
MIMAT0031395	mmu-miR-8094	chr17	35251314	35251334	+	21	0	0	2	0	0	0	0	0	0	0	0	0	0	0	0	0	0	0	0	0	0	2	0	0	0	0	0	0	1	0	0	0	0	1	0	0	0	0	0	0	0	0	0
MIMAT0031396	mmu-miR-8095	chr16	22532128	22532149	-	22	0	0	0	0	0	0	0	0	0	0	0	0	0	0	0	0	0	0	1	0	0	0	0	0	0	0	0	0	0	0	0	0	0	0	0	0	0	0	0	0	0	0	0
MIMAT0031397	mmu-miR-1291	chr15	98519828	98519853	-	26	3	4	3	4	8	1	5	2	6	7	0	6	5	5	2	3	2	2	3	3	10	3	1	3	0	4	3	0	1	5	0	2	1	1	1	5	0	4	2	6	4	0	8
MIMAT0031398	mmu-miR-8096	chr1	85751983	85752002	+	20	0	0	0	0	0	0	0	0	0	0	0	0	0	0	0	0	0	0	0	0	0	0	0	0	0	0	0	0	0	0	0	0	0	0	0	0	0	0	0	0	0	0	0
MIMAT0031399	mmu-miR-8097	chr15	36240113	36240134	-	22	0	0	0	0	1	0	0	1	0	0	0	0	0	0	1	1	0	0	0	0	0	0	0	0	0	0	0	0	1	1	0	0	0	0	0	1	0	0	1	0	0	0	0
MIMAT0031400	mmu-miR-8098	chr14	62837797	62837817	+	21	0	0	0	0	0	0	0	0	0	0	0	0	0	0	0	0	0	0	0	0	0	0	0	0	0	1	0	0	0	0	0	0	0	0	0	0	0	0	0	0	0	0	0
MIMAT0031401	mmu-miR-8099	chr12	93927373	93927393	+	21	0	0	0	0	0	0	0	0	0	0	0	0	0	0	0	0	0	0	0	0	0	0	0	1	0	0	0	0	0	0	0	0	0	0	0	0	0	0	0	0	0	0	0
MIMAT0031402	mmu-miR-142b	chr11	87756906	87756925	-	20	0	0	0	0	0	0	0	0	0	0	0	0	0	0	0	0	0	0	0	0	0	0	0	0	0	0	0	0	0	0	0	0	0	0	0	0	0	0	0	0	0	0	0
MIMAT0031403	mmu-miR-8100	chr11	46102300	46102322	+	23	0	0	0	0	0	0	0	0	0	0	0	0	0	0	0	0	0	0	1	0	0	0	0	0	0	0	0	0	0	0	0	0	0	0	0	0	0	0	0	0	0	0	0
MIMAT0031404	mmu-miR-497b	chr11	70234763	70234786	-	24	0	0	0	0	0	0	0	0	0	0	0	0	0	0	0	0	0	0	0	0	0	0	0	0	0	0	0	0	0	0	0	0	0	0	0	0	0	0	0	0	0	0	0
MIMAT0031405	mmu-miR-8101	chr11	102230103	102230124	-	22	60	37	31	35	56	41	48	36	2	16	177	178	28	30	12	7	25	8	30	6	2	57	40	104	48	73	17	17	133	128	14	32	11	11	11	33	17	42	29	2	10	165	240
MIMAT0031406	mmu-miR-8102	chr11	97744974	97744995	+	22	0	0	0	0	0	0	0	0	0	0	0	0	0	0	0	0	0	0	0	0	0	0	0	0	0	0	0	0	0	0	0	0	0	0	0	0	0	0	0	0	0	0	0
MIMAT0031407	mmu-miR-8103	chr11	97063829	97063849	+	21	1	0	0	0	0	0	0	0	0	0	0	0	0	0	0	0	0	0	0	0	0	0	0	0	0	0	0	0	0	0	0	1	0	0	0	0	0	0	0	0	0	0	0
MIMAT0031408	mmu-miR-8104	chr10	122679336	122679357	+	22	0	0	0	0	0	0	0	0	0	1	2	0	0	0	0	0	0	0	0	0	0	0	1	0	0	1	0	2	0	0	0	0	0	0	0	0	0	0	0	0	1	2	0
MIMAT0031409	mmu-miR-8105	chr10	128458732	128458753	+	22	0	0	0	0	0	0	0	0	0	0	0	0	0	0	0	0	0	0	0	0	0	0	0	0	0	0	0	0	0	0	0	0	0	0	0	0	0	0	0	0	0	0	0
MIMAT0031410	mmu-miR-3535	chr1	86352062	86352087	-	26	15	55	19	24	11	26	11	24	31	20	30	17	40	11	11	20	7	14	30	19	51	27	6	16	6	19	11	14	27	29	12	8	17	7	8	6	11	10	19	29	13	28	23
MIMAT0031411	mmu-miR-8106	chr9	122273930	122273951	-	22	0	0	0	0	0	0	0	0	0	0	0	0	0	0	0	0	0	0	0	0	0	0	0	0	0	0	0	0	0	0	0	0	0	0	0	0	0	0	0	0	0	0	0
MIMAT0031412	mmu-miR-8107	chr9	110636065	110636085	-	21	0	0	0	0	0	0	0	0	0	0	0	0	0	0	0	0	0	0	0	0	0	0	0	0	0	0	0	0	1	0	0	0	0	0	0	0	0	0	0	0	0	0	0
MIMAT0031413	mmu-miR-8108	chr8	25159150	25159171	-	22	0	0	0	0	0	0	0	0	0	0	0	0	0	0	0	0	0	0	0	0	0	0	0	0	0	0	0	0	0	0	0	0	0	0	0	0	0	0	0	0	0	0	0
MIMAT0031414	mmu-miR-1668	chr8	83723903	83723923	-	21	0	0	0	0	0	0	0	0	0	0	0	0	0	0	0	0	0	0	0	0	0	0	0	0	0	0	0	0	0	0	0	0	0	0	0	0	0	0	0	0	0	0	0
MIMAT0031415	mmu-miR-8109	chr8	85700935	85700955	+	21	24	7	11	25	18	32	17	7	4	31	4	3	3	4	0	7	1	2	10	4	6	17	0	26	6	19	0	3	6	9	5	13	2	4	8	11	13	15	6	4	20	4	4
MIMAT0031416	mmu-miR-8110	chr8	89024791	89024811	+	21	0	0	0	0	0	1	0	1	1	0	1	0	1	0	0	2	0	0	0	0	0	2	0	3	4	0	0	0	0	1	0	0	0	0	0	0	0	0	1	1	0	1	0
MIMAT0031417	mmu-miR-8111	chr8	84005704	84005724	+	21	0	0	0	0	0	0	0	0	0	0	0	0	0	0	0	0	0	0	0	0	0	0	0	0	0	0	0	0	0	0	0	0	0	0	0	0	0	0	0	0	0	0	0
MIMAT0031418	mmu-miR-8112	chr6	71271745	71271764	+	20	0	0	0	0	0	0	0	0	0	0	0	0	0	0	0	0	0	0	0	0	0	0	0	0	0	0	0	0	0	0	0	0	0	0	0	0	0	0	0	0	0	0	0
MIMAT0031419	mmu-miR-8113	chr6	125234756	125234777	-	22	0	0	0	0	0	0	0	0	0	0	0	0	0	0	0	0	0	0	0	0	0	0	0	0	0	0	0	0	0	0	0	0	0	0	0	0	0	0	0	0	0	0	0
MIMAT0031420	mmu-miR-8114	chr1	153899989	153900009	+	21	0	0	0	0	0	0	0	0	0	1	0	1	0	0	0	0	0	0	0	0	0	0	0	0	0	1	0	0	0	0	0	0	0	0	0	0	0	0	0	0	1	0	1
MIMAT0031421	mmu-miR-8115	chr5	122682664	122682685	+	22	0	0	0	0	0	0	0	0	0	0	0	0	0	0	0	0	0	0	0	0	0	0	0	0	0	0	0	0	0	0	0	0	0	0	0	0	0	0	0	0	0	0	0
MIMAT0031422	mmu-miR-8116	chr5	137293800	137293820	+	21	0	0	0	0	0	0	0	0	0	0	0	0	0	0	0	0	0	0	0	0	0	0	0	0	0	0	0	0	0	0	0	0	0	0	0	0	0	0	0	0	0	0	0
MIMAT0031423	mmu-miR-8117	chr5	50252823	50252843	+	21	398	1033	197	324	510	207	180	172	138	576	639	789	81	324	34	52	12	226	672	38	102	822	25	667	205	749	192	126	643	466	146	215	311	72	106	298	87	159	138	128	369	597	1063
MIMAT0031424	mmu-miR-8118	chr4	33438153	33438174	+	22	0	0	1	0	0	0	0	0	0	0	0	0	0	0	0	0	0	0	0	0	0	0	0	0	0	0	0	0	0	0	0	0	0	0	0	0	0	0	0	0	0	0	0
MIMAT0031425	mmu-miR-8119	chr4	129557756	129557775	-	20	0	0	0	0	0	0	0	0	0	0	0	0	0	0	0	0	0	0	0	0	0	0	0	0	0	0	0	0	0	0	0	0	0	0	0	0	0	0	0	0	0	0	0
MIMAT0031426	mmu-miR-8120	chr3	65659328	65659349	+	22	0	0	0	0	0	0	0	0	0	0	0	0	0	0	0	0	0	0	0	0	0	0	0	0	0	0	0	0	0	0	0	0	0	0	0	0	0	0	0	0	0	0	0
MIMAT0031427	mmu-miR-3473g	chr2	126902290	126902309	-	20	0	1	0	0	0	0	0	0	2	0	0	0	0	0	1	0	0	0	1	0	0	1	0	0	0	0	0	0	0	1	0	0	0	0	0	0	0	0	0	2	0	0	0
MIMAT0035714	mmu-miR-3154	chr2	32318317	32318338	+	22	0	0	0	0	0	0	0	0	0	0	0	0	0	0	0	0	0	0	0	0	0	0	0	0	0	0	0	0	0	0	0	0	0	0	0	0	0	0	0	0	0	0	0
MIMAT0035715	mmu-miR-3552	chrX	146999424	146999444	+	21	0	0	0	0	0	0	0	0	0	0	0	0	0	0	0	0	0	0	0	0	0	0	0	0	0	0	0	0	0	0	0	0	0	0	0	0	0	0	0	0	0	0	0
MIMAT0035716	mmu-miR-3618-5p	chr16	18284602	18284623	-	22	0	0	0	0	0	0	0	0	0	0	0	0	0	0	0	0	0	0	0	0	0	0	0	0	0	0	0	0	0	0	0	0	0	0	0	0	0	0	0	0	0	0	0
MIMAT0035717	mmu-miR-3618-3p	chr16	18284562	18284583	-	22	0	0	0	0	0	0	0	0	0	0	0	0	0	0	0	0	0	0	0	0	0	0	0	0	0	0	0	0	0	0	0	0	0	0	0	0	0	0	0	0	0	0	0
MIMAT0035718	mmu-miR-935	chr7	3415120	3415143	+	24	0	0	0	0	0	0	0	0	0	0	0	0	0	0	0	0	0	0	0	0	0	0	0	0	0	0	0	0	0	0	0	0	0	0	0	0	0	0	0	0	0	0	0
MIMAT0036459	mmu-miR-9768-5p	chr8	12947953	12947975	+	23	0	0	0	0	0	0	0	0	0	0	0	0	0	0	0	0	0	0	0	0	0	0	0	0	0	0	0	0	0	0	0	0	0	0	0	0	0	0	0	0	0	0	0
MIMAT0036460	mmu-miR-9768-3p	chr8	12948035	12948058	+	24	0	0	0	0	0	0	0	0	0	0	0	0	0	0	0	0	0	0	0	0	0	0	0	0	0	0	0	0	0	0	0	0	0	0	0	0	0	0	0	0	0	0	0
MIMAT0036461	mmu-miR-9769-5p	chr7	30552839	30552860	+	22	0	0	0	0	0	0	0	0	0	0	0	0	0	0	0	0	0	0	0	0	0	0	0	0	0	0	0	0	0	0	0	0	0	0	0	0	0	0	0	0	0	0	0
MIMAT0036462	mmu-miR-9769-3p	chr7	30552871	30552892	+	22	0	0	0	0	0	0	0	0	0	0	0	0	0	0	0	0	0	0	0	0	0	0	0	0	0	0	0	0	0	0	0	0	0	0	0	0	0	0	0	0	0	0	0
MIMAT0039309	mmu-miR-9718	chr12	73045918	73045937	+	20	0	0	0	0	0	0	0	0	0	1	0	0	0	0	0	0	0	0	0	0	0	0	0	0	0	0	0	0	0	0	0	0	0	0	0	0	0	0	0	0	1	0	0
MIMAT0048641	mmu-miR-1271-5p	chr13	54578152	54578173	+	22	0	0	0	0	0	0	0	0	0	0	0	0	0	0	0	0	0	0	0	0	0	0	0	0	0	0	0	0	0	0	0	0	0	0	0	0	0	0	0	0	0	0	0
MIMAT0048642	mmu-miR-1271-3p	chr13	54578188	54578210	+	23	0	0	0	0	0	0	0	0	0	0	0	0	0	0	0	0	0	0	0	0	0	0	0	0	0	0	0	0	0	0	0	0	0	0	0	0	0	0	0	0	0	0	0
MIMAT0048643	mmu-miR-1911-5p	chrX	147106978	147107000	+	23	0	0	0	0	0	0	0	0	0	0	0	0	0	0	0	0	0	0	0	0	0	0	0	0	0	0	0	0	0	0	0	0	0	0	0	0	0	0	0	0	0	0	0
MIMAT0048644	mmu-miR-1911-3p	chrX	147107015	147107036	+	22	0	0	0	0	0	0	0	0	0	0	0	0	0	0	0	0	0	0	0	0	0	0	0	0	0	0	0	0	0	0	0	0	0	0	0	0	0	0	0	0	0	0	0
MIMAT0049821	mmu-miR-5104b-5p	chr1	134946278	134946299	-	22	0	0	0	0	0	0	0	0	0	0	0	0	0	0	0	0	0	0	0	0	0	0	0	0	0	0	0	0	0	0	0	0	0	0	0	0	0	0	0	0	0	0	0
MIMAT0049822	mmu-miR-12178-5p	chr1	164217678	164217701	+	24	0	0	0	0	0	0	0	0	0	0	0	0	0	0	0	0	0	0	0	0	0	0	0	0	0	0	0	0	0	0	0	0	0	0	0	0	0	0	0	0	0	0	0
MIMAT0049823	mmu-miR-12178-3p	chr1	164217719	164217740	+	22	0	0	0	0	0	0	0	0	0	0	0	0	0	0	0	0	0	0	0	0	0	0	0	0	0	0	0	0	0	0	0	0	0	0	0	0	0	0	0	0	0	0	0
MIMAT0049824	mmu-miR-12179-5p	chr1	177579511	177579529	-	19	0	0	0	0	0	0	0	0	0	0	0	0	0	0	0	0	0	0	0	0	0	0	0	0	0	0	0	0	0	0	0	0	0	0	0	0	0	0	0	0	0	0	0
MIMAT0049825	mmu-miR-12180-3p	chr10	111185680	111185697	+	18	0	0	0	0	0	2	0	0	0	0	0	0	0	0	0	0	0	0	0	0	0	0	0	0	0	0	0	0	0	0	0	0	0	0	0	0	1	0	0	0	0	0	0
MIMAT0049826	mmu-miR-12181-5p	chr11	77467518	77467539	+	22	0	0	0	0	0	0	0	0	0	0	0	0	0	0	0	0	0	0	0	0	0	0	0	0	0	0	0	0	0	0	0	0	0	0	0	0	0	0	0	0	0	0	0
MIMAT0049827	mmu-miR-12181-3p	chr11	77467553	77467573	+	21	0	0	0	0	0	0	0	0	0	0	0	0	0	0	0	0	0	0	0	0	0	0	0	0	0	0	0	0	0	0	0	0	0	0	0	0	0	0	0	0	0	0	0
MIMAT0049828	mmu-miR-12182-5p	chr11	86852636	86852657	-	22	0	0	0	0	0	0	0	0	0	0	0	0	0	0	0	0	0	0	0	0	0	0	0	0	0	0	0	0	0	0	0	0	0	0	0	0	0	0	0	0	0	0	0
MIMAT0049829	mmu-miR-12182-3p	chr11	86852604	86852625	-	22	0	0	2	0	0	0	0	0	0	0	0	0	0	0	0	0	0	0	0	0	1	0	0	0	0	0	0	0	0	0	0	0	0	1	0	0	0	0	0	0	0	0	0
MIMAT0049830	mmu-miR-12183-5p	chr12	104269236	104269253	-	18	0	0	0	0	0	0	0	0	0	0	0	0	0	0	0	0	0	0	0	0	0	0	0	0	0	0	0	0	0	0	0	0	0	0	0	0	0	0	0	0	0	0	0
MIMAT0049831	mmu-miR-203b-5p	chr12	112130927	112130946	-	20	0	0	0	0	0	0	0	0	0	0	0	0	0	0	0	0	0	0	0	0	0	0	0	0	0	0	0	0	0	0	0	0	0	0	0	0	0	0	0	0	0	0	0
MIMAT0049832	mmu-miR-203b-3p	chr12	112130887	112130908	-	22	0	3	0	3	0	0	0	0	1	0	0	0	0	0	0	1	1	0	2	0	2	1	0	0	0	0	0	0	1	0	0	0	1	0	1	0	0	0	0	1	0	0	0
MIMAT0049833	mmu-miR-12184-5p	chr13	24980056	24980077	+	22	0	0	0	0	0	0	0	0	0	0	0	0	0	0	0	0	0	0	0	0	0	0	0	1	0	0	0	0	0	0	0	0	0	0	0	0	0	0	0	0	0	0	0
MIMAT0049834	mmu-miR-12184-3p	chr13	24980094	24980114	+	21	0	0	0	0	0	0	0	1	0	1	0	0	0	0	0	0	0	0	0	0	0	0	0	0	0	0	0	0	0	0	0	0	0	0	0	0	0	0	1	0	1	0	0
MIMAT0049835	mmu-miR-9b-5p	chr13	83738856	83738876	-	21	0	0	0	0	0	0	0	0	0	0	0	0	0	0	0	0	0	0	0	0	0	0	0	0	0	0	0	0	0	0	0	0	0	0	0	0	0	0	0	0	0	0	0
MIMAT0049836	mmu-miR-9b-3p	chr13	83738821	83738841	-	21	0	0	0	0	0	0	0	0	0	0	0	0	0	0	0	0	0	0	0	0	0	0	0	0	0	0	0	0	0	0	0	0	0	0	0	0	0	0	0	0	0	0	0
MIMAT0049837	mmu-miR-12185-5p	chr14	63150324	63150348	-	25	0	0	0	0	0	0	0	0	0	0	0	0	0	0	0	0	0	0	0	0	0	0	0	0	0	0	0	0	0	0	0	0	0	0	0	0	0	0	0	0	0	0	0
MIMAT0049838	mmu-miR-12185-3p	chr14	63150292	63150313	-	22	9	7	5	5	3	1	13	10	0	4	48	17	8	7	3	15	14	1	8	9	95	4	39	6	69	25	1	0	7	9	2	5	2	2	2	2	0	11	8	0	3	45	23
MIMAT0049839	mmu-miR-12186-5p	chr15	83341838	83341858	-	21	0	0	0	0	0	0	0	0	0	0	0	0	0	0	0	0	0	0	1	0	0	0	0	0	0	0	0	0	0	0	0	0	0	0	0	0	0	0	0	0	0	0	0
MIMAT0049840	mmu-miR-12186-3p	chr15	83341804	83341824	-	21	0	0	0	0	0	0	0	0	0	0	0	0	0	0	0	0	0	0	0	1	0	0	0	0	0	0	0	0	0	0	0	0	0	0	0	0	0	0	0	0	0	0	0
MIMAT0049841	mmu-miR-12187-5p	chr15	102328648	102328669	+	22	0	1	0	1	1	0	0	0	0	0	2	0	0	0	0	0	0	0	0	0	0	0	0	0	0	0	0	0	0	0	0	0	0	0	0	1	0	0	0	0	0	2	0
MIMAT0049842	mmu-miR-12187-3p	chr15	102328689	102328709	+	21	0	0	0	0	0	0	0	0	0	0	0	0	0	0	0	0	0	0	0	0	0	0	0	0	0	0	0	0	0	0	0	0	0	0	0	0	0	0	0	0	0	0	0
MIMAT0049843	mmu-miR-1970b-5p	chr16	57610786	57610809	+	24	0	0	0	0	0	0	0	0	0	0	0	0	0	0	0	0	0	0	0	0	0	0	0	0	0	0	0	0	0	0	0	0	0	0	0	0	0	0	0	0	0	0	0
MIMAT0049844	mmu-miR-12188-5p	chr17	25160503	25160526	+	24	0	0	0	0	0	0	0	0	0	0	0	0	0	0	0	0	0	0	0	0	0	0	0	0	0	0	0	0	0	0	0	0	0	0	0	0	0	0	0	0	0	0	0
MIMAT0049845	mmu-miR-12188-3p	chr17	25160550	25160576	+	27	0	0	0	0	0	0	0	0	0	0	0	0	0	0	0	0	0	0	0	0	0	0	0	0	0	0	0	0	0	0	0	0	0	0	0	0	0	0	0	0	0	0	0
MIMAT0049846	mmu-miR-3083b-5p	chr17	26948060	26948081	+	22	0	0	0	0	0	0	0	0	0	0	0	0	0	0	0	0	0	0	0	0	0	0	0	0	0	0	0	0	0	0	0	0	0	0	0	0	0	0	0	0	0	0	0
MIMAT0049847	mmu-miR-3083b-3p	chr17	26948094	26948115	+	22	0	0	0	0	0	0	0	0	0	0	0	0	0	0	0	0	0	0	0	0	0	0	0	0	0	0	0	0	0	0	0	0	0	0	0	0	0	0	0	0	0	0	0
MIMAT0049848	mmu-miR-12189-3p	chr17	80194913	80194932	-	20	0	0	0	0	0	0	0	0	0	0	0	0	0	0	0	0	0	0	0	0	0	0	0	0	0	0	0	0	0	0	0	0	0	0	0	0	0	0	0	0	0	0	0
MIMAT0049849	mmu-miR-12190-3p	chr17	87220142	87220159	-	18	0	0	0	0	0	0	0	0	0	0	0	0	0	0	0	0	0	0	0	0	0	0	0	0	0	0	0	0	0	0	0	0	0	0	0	0	0	0	0	0	0	0	0
MIMAT0049850	mmu-miR-12191-5p	chr18	34759533	34759552	+	20	0	0	0	0	0	0	0	0	0	0	0	0	0	0	0	0	0	0	0	0	0	0	0	0	0	0	0	0	0	0	0	0	0	0	0	0	0	0	0	0	0	0	0
MIMAT0049851	mmu-miR-12191-3p	chr18	34759575	34759595	+	21	0	0	2	0	2	0	1	0	2	0	0	0	0	0	0	4	0	0	0	0	0	0	0	0	0	0	0	0	0	0	0	0	0	1	0	1	0	1	0	2	0	0	0
MIMAT0049852	mmu-miR-122b-5p	chr18	65248900	65248921	-	22	0	0	0	0	0	0	0	0	0	0	0	0	0	0	0	0	0	0	0	0	0	0	0	0	0	0	0	0	0	0	0	0	0	0	0	0	0	0	0	0	0	0	0
MIMAT0049853	mmu-miR-122b-3p	chr18	65248865	65248886	-	22	0	0	0	0	0	0	0	0	0	0	0	0	0	0	0	0	0	0	0	0	0	0	0	0	0	0	0	0	0	0	0	0	0	0	0	0	0	0	0	0	0	0	0
MIMAT0049854	mmu-miR-12192-5p	chr19	3850796	3850816	-	21	0	0	0	0	0	0	0	0	0	0	0	0	0	0	0	0	0	0	0	0	0	0	0	0	0	0	0	0	0	0	1	0	0	0	0	0	0	0	0	0	0	0	0
MIMAT0049855	mmu-miR-12193-5p	chr19	6134840	6134861	-	22	0	0	0	0	0	0	0	0	0	0	0	0	0	0	0	0	0	0	0	0	0	0	0	0	0	0	0	0	0	0	0	0	0	0	0	0	0	0	0	0	0	0	0
MIMAT0049856	mmu-miR-12193-3p	chr19	6134802	6134822	-	21	0	0	0	0	0	0	0	0	0	0	0	0	0	0	0	0	0	0	0	0	0	0	0	0	0	0	0	0	0	0	0	0	0	0	0	0	0	0	0	0	0	0	0
MIMAT0049857	mmu-miR-124b-3p	chr3	17795685	17795706	-	22	0	0	0	0	0	0	0	0	0	0	0	0	0	0	0	0	0	0	0	0	0	0	0	0	0	0	0	0	0	0	0	0	0	0	0	0	0	0	0	0	0	0	0
MIMAT0049858	mmu-miR-12194-3p	chr3	55887284	55887305	-	22	0	0	0	0	0	0	0	0	0	0	0	0	0	0	0	0	0	0	0	0	0	0	0	0	0	0	0	0	0	0	0	0	0	0	0	0	0	0	0	0	0	0	0
MIMAT0049859	mmu-miR-12195-5p	chr3	57317490	57317511	-	22	0	0	0	0	0	0	0	0	0	0	0	0	0	0	0	0	0	0	0	0	0	0	0	0	0	0	0	0	0	0	0	0	0	0	0	0	0	0	0	0	0	0	0
MIMAT0049860	mmu-miR-12195-3p	chr3	57317450	57317469	-	20	0	0	0	0	0	0	0	0	0	0	0	0	0	0	0	0	0	0	0	0	0	0	0	0	0	0	0	0	0	0	0	0	0	0	0	0	0	0	0	0	0	0	0
MIMAT0049861	mmu-miR-3473h-5p	chr3	116667598	116667617	-	20	2	1	0	2	0	0	0	2	0	0	0	0	0	0	0	0	0	0	0	0	1	0	0	0	0	0	0	0	0	0	0	1	0	0	1	0	0	0	2	0	0	0	0
MIMAT0049862	mmu-miR-12196-5p	chr4	150797930	150797952	-	23	0	0	0	0	0	0	0	0	0	0	0	0	0	0	0	0	0	0	0	0	0	0	0	0	0	0	0	0	0	0	0	0	0	0	0	0	0	0	0	0	0	0	0
MIMAT0049863	mmu-miR-12196-3p	chr4	150797898	150797919	-	22	0	0	0	0	0	0	0	0	0	0	0	0	0	0	0	0	0	0	0	0	0	0	0	0	0	0	0	0	0	0	0	0	0	0	0	0	0	0	0	0	0	0	0
MIMAT0049864	mmu-miR-12197-3p	chr5	21673874	21673891	-	18	0	0	1	0	0	0	0	0	0	0	0	0	0	0	0	0	0	0	0	0	0	0	0	0	0	0	0	0	1	0	0	0	0	0	0	0	0	0	0	0	0	0	0
MIMAT0049865	mmu-miR-12198-3p	chr5	32092765	32092783	+	19	0	0	0	0	0	0	0	0	0	0	0	0	0	0	0	0	0	0	0	0	0	0	0	0	0	0	0	0	0	0	0	0	0	0	0	0	0	0	0	0	0	0	0
MIMAT0049866	mmu-miR-12199-3p	chr5	77084517	77084537	-	21	0	0	0	0	0	0	0	0	0	0	0	0	0	0	0	0	0	0	0	0	0	0	0	0	0	0	0	0	0	0	0	0	0	0	0	0	0	0	0	0	0	0	0
MIMAT0049867	mmu-miR-12200-5p	chr5	125781683	125781704	+	22	0	0	0	0	0	0	0	0	0	0	0	0	0	0	0	0	0	0	0	0	0	0	0	0	0	0	0	0	0	0	0	0	0	0	0	0	0	0	0	0	0	0	0
MIMAT0049868	mmu-miR-12200-3p	chr5	125781719	125781738	+	20	0	0	0	0	0	0	0	0	0	0	0	0	0	0	0	0	0	0	0	0	0	0	0	0	0	0	0	0	0	0	0	0	0	0	0	0	0	0	0	0	0	0	0
MIMAT0049869	mmu-miR-12201-5p	chr6	99184999	99185019	-	21	0	0	0	0	0	0	0	0	0	0	0	0	0	0	0	0	0	0	0	0	0	0	0	0	0	0	0	0	1	0	0	0	0	0	0	0	0	0	0	0	0	0	0
MIMAT0049870	mmu-miR-12201-3p	chr6	99184962	99184982	-	21	0	0	0	0	0	0	0	0	0	0	0	0	0	0	0	0	0	0	0	0	0	0	0	0	0	0	0	0	0	0	0	0	0	0	0	0	0	0	0	0	0	0	0
MIMAT0049871	mmu-miR-12202-5p	chr7	4917965	4917988	+	24	0	0	0	0	0	0	0	0	0	0	0	0	0	0	0	0	0	0	0	0	0	0	0	0	0	0	0	0	0	0	0	0	0	0	0	0	0	0	0	0	0	0	0
MIMAT0049872	mmu-miR-12202-3p	chr7	4918009	4918030	+	22	0	0	0	0	0	0	0	0	0	0	0	0	0	0	0	0	0	0	0	0	0	0	0	0	0	0	0	0	0	0	0	0	0	0	0	0	0	0	0	0	0	0	0
MIMAT0049873	mmu-miR-12203-5p	chr7	81613348	81613368	-	21	0	0	0	0	0	0	0	0	0	0	0	0	0	0	0	0	0	0	0	0	0	0	0	0	0	0	0	0	0	0	0	0	0	0	0	0	0	0	0	0	0	0	0
MIMAT0049874	mmu-miR-12203-3p	chr7	81613308	81613329	-	22	0	0	0	0	0	0	0	0	0	0	0	0	0	0	0	0	0	0	0	0	0	0	0	0	0	0	0	0	0	0	0	0	0	0	0	0	0	0	0	0	0	0	0
MIMAT0049875	mmu-miR-12204-5p	chr9	14180055	14180072	-	18	0	0	0	0	0	0	0	0	0	0	0	0	0	0	0	0	0	0	0	0	0	0	0	0	0	0	0	0	0	0	0	0	0	0	0	0	0	0	0	0	0	0	0
MIMAT0049876	mmu-miR-1970c-5p	chr9	74966743	74966765	+	23	0	0	0	0	0	0	0	0	0	0	0	0	0	0	0	0	0	0	0	0	0	0	0	0	0	0	0	0	0	0	0	0	0	0	0	0	0	0	0	0	0	0	0
MIMAT0049877	mmu-miR-1970c-3p	chr9	74966781	74966802	+	22	0	0	0	0	0	0	0	0	0	0	0	0	0	0	0	0	0	0	0	0	0	0	0	0	0	0	0	0	0	0	0	0	0	0	0	0	0	0	0	0	0	0	0
MIMAT0049878	mmu-miR-12205-5p	chr9	88325782	88325802	-	21	0	0	0	0	0	0	0	0	0	0	0	0	0	0	0	0	0	0	0	0	0	0	0	0	0	0	0	0	0	0	0	0	0	0	0	0	0	0	0	0	0	0	0
MIMAT0049879	mmu-miR-12205-3p	chr9	88325743	88325764	-	22	0	0	0	0	0	0	0	0	0	0	0	0	0	0	0	0	0	1	0	0	0	0	0	0	0	0	0	1	0	0	0	0	0	0	0	0	0	0	0	0	0	0	0
MIMAT0049880	mmu-miR-12206-5p	chr9	108459094	108459114	+	21	0	0	0	0	0	0	0	1	0	0	0	0	0	0	0	0	0	0	0	0	0	0	0	0	0	0	0	0	0	0	0	0	0	0	0	0	0	0	1	0	0	0	0
Supplementary data 1. Faecal miRNA counts for samples in Current study (n=31). Columns H-AL are raw counts. AM-BQ are normalised counts output from DESeq2. padj is calculated from DESeq() funciton of DESeq2 that uses the Wald test with Benjamini-Hochberg FDR correction.
[truncated: 60 more columns]
