# Supplementary material for: An optimised faecal microRNA sequencing pipeline reveals fibrosis in Trichuris muris infection
Source: Nat Commun. 2025 Feb 12;16:1589. doi: 10.1038/s41467-025-56698-w (PMC11822213; doi:10.1038/s41467-025-56698-w)
Supplement: Supplementary file 4 — Supplementary Data 2 [file 41467_2025_56698_MOESM4_ESM.csv]

Ingenuity Canonical Pathways		Targets	P value	Molecules
Tight Junction Signaling		22	0.00245	BET1L,CDC42,CLDN1,CLDN12,CLDN14,CLDN20,CPSF4,MYH1,MYH4,NAPB,NECTIN1,PRKACB,PTEN,REL,SAFB,SNAP25,TGFB3,TGFBR1,TGFBR2,TNFRSF1A,VTI1B,YBX3
Apelin Liver Signaling Pathway		7	0.00123	APLN,COL1A1,COL1A2,COL2A1,COL3A1,COL5A3,FAS
Synaptogenesis Signaling Pathway		33	0.00107	ACTR2,ARPC3,ATF2,BDNF,BET1L,CACNA2D1,CACNB4,CDC42,CDH17,CPLX2,CRKL,EFNA5,EFNB2,EPHA2,EPHA3,GRIN2A,MARCKS,NAPB,NECTIN1,PIK3CB,PIK3R1,PLCG1,PRKACB,PRKCD,PRKCE,RAB3A,RAP1B,RRAS2,SNAP25,SNCG,STXBP6,SYT2,SYT4,SYT6,VTI1B
Neutrophil Extracellular Trap Signaling Pathway		45	0.000347	ATP5MC1,CASP8,COL11A1,COL15A1,COL19A1,COL1A1,COL1A2,COL21A1,COL22A1,COL24A1,COL26A1,COL27A1,COL2A1,COL3A1,COL4A1,COL4A2,COL4A3,COL4A4,COL4A5,COL5A1,COL5A3,COL6A3,COL7A1,COL8A1,COL9A1,ITGA3,MCL1,NDUFA2,NDUFA3,NDUFB10,PADI4,PIK3CB,PIK3R1,PLA2G2D,PLCG1,PNPLA2,PPIF,PRKCD,PRKCE,SLC25A4,SLC25A5,TIMM8B,TIMM9,UQCRFS1,VDAC2
Hepatic Fibrosis Signaling Pathway		46	0.000316	ACVR1C,ACVR2A,ATF2,CACNA2D1,CACNB4,CACNG3,CDC42,CNR1,COL1A1,COL1A2,COL2A1,COL3A1,COL5A3,EZH2,GLIS2,IL18,IL36G,ITGA3,LEP,MYL12B,PDGFA,PDGFB,PDGFC,PIK3CB,PIK3R1,PLCG1,PRKACB,PRKCD,PRKCE,PTEN,RAP1B,REL,RHOQ,RHOU,RND3,RRAS2,SMAD3,SMAD4,SP1,TFRC,TGFB3,TGFBR1,TGFBR2,TNFRSF1A,VEGFA,WNT16
Macropinocytosis Signaling		14	0.000295	CDC42,HGF,MET,MRC1,PDGFA,PDGFB,PDGFC,PIK3CB,PIK3R1,PLCG1,PRKCD,PRKCE,RAP1B,RRAS2
Epithelial Adherens Junction Signaling		23	0.00017	ACTR2,ACVR1C,ACVR2A,ARPC3,CDC42,CFL2,HGF,IQGAP1,LATS1,MET,MYH4,MYL12B,NANOS1,NECTIN1,NOTCH1,PRKAG3,PTEN,RAP1B,RRAS2,TGFBR1,TGFBR2,YWHAG,YWHAH
Pathogen Induced Cytokine Storm Signaling Pathway		43	0.00012	BHLHE40,CASP8,CCL13,CCL7,COL11A1,COL15A1,COL19A1,COL1A1,COL1A2,COL21A1,COL22A1,COL24A1,COL26A1,COL27A1,COL2A1,COL3A1,COL4A1,COL4A2,COL4A3,COL4A4,COL4A5,COL5A1,COL5A3,COL6A3,COL7A1,COL8A1,COL9A1,CXCL12,Cxcl9,EOMES,IL18,IL36G,IL6R,LEP,LIF,MAPK7,PDGFC,Ppbp,STX11,TBX21,TGFB3,TNFRSF1A,VEGFA
Osteoarthritis Pathway		31	0.000112	ALPG,ATF2,CASP8,CCN4,COL2A1,DKK1,FOXO3,GLIS2,GREM1,HDAC4,HES1,ITGA3,LEP,MATN3,NAMPT,NOTCH1,PDGFC,PRKAG3,PTGS2,PTHLH,REL,SMAD1,SMAD3,SMAD4,SMAD5,SP1,TGFBR1,TGFBR2,TNFRSF1A,VEGFA,WNT16
Human Embryonic Stem Cell Pluripotency		28	0.0000871	ACVR2A,BDNF,DUSP9,FGFRL1,FUT4,ID1,KLF4,LIF,NOG,NR5A2,NTF3,PDGFA,PDGFB,PDGFC,PIK3CB,PIK3R1,PRKCD,PRKCE,RAP1B,RRAS2,SMAD1,SMAD3,SMAD4,SMAD5,TGFB3,TGFBR1,TGFBR2,WNT16
ID1 Signaling Pathway		28	0.0000871	ACVR1C,ACVR2A,APP,BHLHE40,CAV1,CCNE1,CDKN1C,CHRNB1,FGFRL1,FOXO3,ID1,IL6R,LIF,PDGFC,PIK3CB,PIK3R1,PTEN,RAP1B,RRAS2,SMAD1,SMAD3,SMAD4,SMAD5,TGFB3,TGFBR1,TGFBR2,TNFRSF1A,VEGFA
Role Of Osteoclasts In Rheumatoid Arthritis Signaling Pathway		39	0.0000398	ADAM19,ADAM7,ATF2,CDC42,COL11A1,COL15A1,COL19A1,COL1A1,COL1A2,COL21A1,COL22A1,COL24A1,COL26A1,COL27A1,COL2A1,COL3A1,COL4A1,COL4A2,COL4A3,COL4A4,COL4A5,COL5A1,COL5A3,COL6A3,COL7A1,COL8A1,COL9A1,FOXO3,IL18,PIK3CB,PIK3R1,PLCG1,PTH,RAP1B,RHOQ,RHOU,RND3,RRAS2,TNFRSF1A
Wound Healing Signaling Pathway		42	1.07E-08	ACVR1C,ACVR2A,COL11A1,COL15A1,COL19A1,COL1A1,COL1A2,COL21A1,COL22A1,COL24A1,COL26A1,COL27A1,COL2A1,COL3A1,COL4A1,COL4A2,COL4A3,COL4A4,COL4A5,COL5A1,COL5A3,COL6A3,COL7A1,COL8A1,COL9A1,IL18,IL36G,ITGA3,LAMA2,LAMC1,LEP,LIF,PDGFA,PDGFB,PDGFC,RAP1B,RRAS2,TGFB3,TGFBR1,TGFBR2,TNFRSF1A,VEGFA
Pulmonary Fibrosis Idiopathic Signaling Pathway		55	3.98E-11	ACVR1C,ACVR2A,ATF2,CAV1,CCN4,COL11A1,COL15A1,COL19A1,COL1A1,COL1A2,COL21A1,COL22A1,COL24A1,COL26A1,COL27A1,COL2A1,COL3A1,COL4A1,COL4A2,COL4A3,COL4A4,COL4A5,COL5A1,COL5A3,COL6A3,COL7A1,COL8A1,COL9A1,CXCL12,EFNB2,EZH2,FGFRL1,FOXO3,HES1,LATS1,LPAR1,NOTCH1,PDGFA,PDGFB,PDGFC,PIK3CB,PIK3R1,PLAU,PMAIP1,PTEN,RAP1B,REL,RRAS2,SMAD3,SMAD4,TGFB3,TGFBR1,TGFBR2,WNT16,YY1
GP6 Signaling Pathway		32	1.26E-11	COL11A1,COL15A1,COL19A1,COL1A1,COL1A2,COL21A1,COL22A1,COL24A1,COL26A1,COL27A1,COL2A1,COL3A1,COL4A1,COL4A2,COL4A3,COL4A4,COL4A5,COL5A1,COL5A3,COL6A3,COL7A1,COL8A1,COL9A1,GRAP2,LAMA2,LAMC1,PIK3CB,PIK3R1,PLCG1,PRKCD,PRKCE,RAP1B
Hepatic Fibrosis / Hepatic Stellate Cell Activation		42	2E-12	COL11A1,COL15A1,COL19A1,COL1A1,COL1A2,COL21A1,COL22A1,COL24A1,COL26A1,COL27A1,COL2A1,COL3A1,COL4A1,COL4A2,COL4A3,COL4A4,COL4A5,COL5A1,COL5A3,COL6A3,COL7A1,COL8A1,COL9A1,EDNRB,FAS,HGF,IL6R,LEP,MET,MYH1,MYH4,PDGFA,PDGFB,PDGFC,REL,SMAD3,SMAD4,TGFB3,TGFBR1,TGFBR2,TNFRSF1A,VEGFA
Supplementary data 2. The top 16 enriched pathways of the mRNA targets of the faecal miRNAs differentially expressed on day 35 of chronic T. muris infection. Targets represent the number of mRNA targets of the differentially expressed miRNAs in each pathway. The mRNA targets were pre-filtered to only include those with a confidence level of ‘High predicted’ or ‘Experimentally observed’ prior to p…
