# Supplementary material for: An optimised faecal microRNA sequencing pipeline reveals fibrosis in Trichuris muris infection
Source: Nat Commun. 2025 Feb 12;16:1589. doi: 10.1038/s41467-025-56698-w (PMC11822213; doi:10.1038/s41467-025-56698-w)
Supplement: Supplementary file 7 — Source Data [file 41467_2025_56698_MOESM7_ESM.xlsx]

## Sheet: Figure 1
Top 20 miRNA ranked by mean normalised counts in each study.
Rank	Current	Liu	He
1	miR-21a-5p	miR-21a-5p	miR-21a-5p
2	miR-192-5p	miR-215-5p	miR-8117
3	miR-148a-3p	miR-194-5p	miR-148a-3p
4	miR-194-5p	miR-5119	miR-192-5p
5	miR-200a-3p	miR-8101	miR-378a-3p
6	miR-215-5p	miR-192-5p	let-7f-5p
7	miR-378a-3p	miR-26a-5p	miR-215-5p
8	let-7f-5p	miR-5108	miR-9-5p
9	miR-200b-3p	miR-200b-3p	miR-200a-3p
10	let-7g-5p	miR-200a-3p	miR-194-5p
11	let-7c-5p	let-7c-5p	let-7i-5p
12	miR-27b-3p	let-7f-5p	miR-151-3p
13	miR-26a-5p	miR-6966-5p	miR-26a-5p
14	let-7a-5p	let-7a-5p	let-7g-5p
15	let-7i-5p	miR-148a-3p	miR-200b-3p
16	let-7b-5p	miR-10a-5p	miR-27b-3p
17	miR-200c-3p	let-7g-5p	miR-7a-5p
18	miR-10a-5p	let-7b-5p	miR-10a-5p
19	miR-378c	miR-200c-3p	miR-30a-5p
20	miR-182-5p	miR-429-3p	let-7c-5p

## Sheet: Figure 2b
Change in ranking of top 20 miRNAs in the healthy mice at baseline over time
miRNA	I0	N21	N35
miR-21a-5p	1	1	1
miR-192-5p	2	2	2
miR-148a-3p	3	3	3
miR-194-5p	4	4	9
miR-200a-3p	5	5	8
miR-215-5p	6	6	5
miR-378a-3p	7	10	12
let-7f-5p	8	7	4
miR-200b-3p	9	11	10
let-7g-5p	10	9	7
let-7c-5p	11	8	6
miR-27b-3p	12	14	17
miR-26a-5p	13	13	15
let-7a-5p	14	12	11
let-7i-5p	15	16	14
let-7b-5p	16	15	13
miR-200c-3p	17	18	20
miR-10a-5p	18	19	21
miR-378c	19	21	25
miR-182-5p	20	20	19

## Sheet: Figure 2c-f
Change in expression of most abundant miRNAs in naïve mice over time
Figure 2c		N21 as % mean I0					N35 as % mean I0
let-7a-5p		97.6923	99.4231	157.692	140	120	206.731	201.154	206.731	166.731	193.077
let-7b-5p		157.317	105.793	213.11	95.4268	206.707	274.695	234.146	270.732	265.549	302.134
let-7c-5p		122.349	98.1164	169.031	126.031	167.487	229.968	191.957	225.216	220.109	240.777
let-7f-5p		86.4894	94.4057	118.07	125.229	115.796	237.235	208.097	233.53	231.761	235.13
let-7g-5p		95.3287	106.194	126.49	110.704	110.807	157.754	140.123	138.175	152.218	155.499
let-7i-5p		97.7133	110.375	132.355	86.2457	118.737	157.201	112.287	153.857	185.631	156.724
miR-21a-5p		90.2859	113.358	103.321	115.106	99.5694	107.987	135.934	88.6184	100.098	93.9896
Figure 2d		N21 as % mean I0					N35 as % mean I0
miR-26a-5p		81.0247	124.526	72.723	145.28	102.277	109.25	104.768	82.0209	64.0892	106.926
miR-194-5p		122.609	128.436	107.982	97.2413	85.4718	65.9321	77.9873	64.7323	63.5325	58.6761
Figure 2e		N21 as % mean I0					N35 as % mean I0
miR-200a-3p		93.4237	87.7542	99.5862	98.6619	81.0371	94.3481	86.0903	74.628	72.9025	81.1603
miR-200b-3p		90.6688	107.415	68.3717	126.659	95.4798	105.379	133.135	76.8834	84.0999	86.5054
miR-200c-3p		101.225	97.268	81.1116	114.414	96.6086	95.2897	104.852	75.5064	93.6411	80.1225
miR-27b-3p		77.3656	66.9001	64.7805	91.2755	90.4807	49.0159	59.7464	42.3921	58.4217	60.4088
miR-378a-3p		61.8379	75.2569	74.2885	76.2253	78.5079	46.5514	56.0277	64.0514	72.9051	71.1759
Figure 2f		N21 as % mean I0					N35 as % mean I0
miR-148a-3p		51.2183	69.7165	54.7616	123.232	96.2543	81.0061	92.1979	100.579	86.5287	120.935
miR-182-5p		91.6121	76.2046	84.1166	79.536	104.105	102.439	118.679	156.99	156.157	141.999
miR-192-5p		84.8089	98.5424	75.543	115.107	102.642	116.32	124.667	90.9311	92.218	101.888
miR-215-5p		110.687	57.0952	79.1547	82.0743	88.238	104.588	105.626	142.284	133.979	132.227
Data for statistical analysis
	I0_normalised_counts							N21_normalised_counts					N35_normalised_counts
mmu-let-7a-5p	471	615	308	591	429	700	526	508	517	820	728	624	1075	1046	1075	867	1004
mmu-let-7b-5p	409	407	358	246	331	325	220	516	347	699	313	678	901	768	888	871	991
mmu-let-7c-5p	867	1031	613	891	793	958	740	1030	826	1423	1061	1410	1936	1616	1896	1853	2027
mmu-let-7f-5p	1096	1627	768	1341	804	1692	984	1027	1121	1402	1487	1375	2817	2471	2773	2752	2792
mmu-let-7g-5p	1075	1237	700	1049	941	972	855	930	1036	1234	1080	1081	1539	1367	1348	1485	1517
mmu-let-7i-5p	451	635	366	421	354	339	364	409	462	554	361	497	658	470	644	777	656
mmu-miR-148a-3p	2584	5502	4182	4162	3943	4475	3798	2096	2853	2241	5043	3939	3315	3773	4116	3541	4949
mmu-miR-182-5p	187	341	223	234	244	248	204	220	183	202	191	250	246	285	377	375	341
mmu-miR-192-5p	4567	4837	5350	6106	5560	6141	5514	4613	5360	4109	6261	5583	6327	6781	4946	5016	5542
mmu-miR-194-5p	1913	1184	1809	1685	1762	1866	2033	2146	2248	1890	1702	1496	1154	1365	1133	1112	1027
mmu-miR-200a-3p	1708	1764	1474	1612	1514	1680	1607	1516	1424	1616	1601	1315	1531	1397	1211	1183	1317
mmu-miR-200b-3p	993	955	887	1185	998	1339	1209	980	1161	739	1369	1032	1139	1439	831	909	935
mmu-miR-200c-3p	338	228	233	334	272	341	377	307	295	246	347	293	289	318	229	284	243
mmu-miR-215-5p	1286	1051	1919	1693	1715	1811	1314	1706	880	1220	1265	1360	1612	1628	2193	2065	2038
mmu-miR-21a-5p	5377	6263	5928	7695	5645	5764	6986	5631	7070	6444	7179	6210	6735	8478	5527	6243	5862
mmu-miR-26a-5p	597	576	490	595	587	615	756	488	750	438	875	616	658	631	494	386	644
mmu-miR-27b-3p	646	368	737	907	740	1093	793	584	505	489	689	683	370	451	320	441	456
mmu-miR-378a-3p	1051	1704	1690	1406	1537	1636	1096	894	1088	1074	1102	1135	673	810	926	1054	1029
Tukey's multiple comparisons test	Mean Diff.	95.00% CI of diff.	Below threshold?	Summary	Adjusted P Value
mmu-let-7a-5p
I0_norm vs. N21_norm	-156.6	-519.4 to 206.2	No	ns	0.3676
I0_norm vs. N35_norm	-530.6	-826.6 to -234.6	Yes	**	0.0068
N21_norm vs. N35_norm	-374	-662.1 to -85.89	Yes	*	0.0213
mmu-let-7b-5p
I0_norm vs. N21_norm	-160.4	-445.1 to 124.3	No	ns	0.2256
I0_norm vs. N35_norm	-533.6	-722.0 to -345.2	Yes	**	0.0012
N21_norm vs. N35_norm	-373.2	-590.2 to -156.2	Yes	**	0.0079
mmu-let-7c-5p
I0_norm vs. N21_norm	-311	-953.8 to 331.8	No	ns	0.3034
I0_norm vs. N35_norm	-1027	-1470 to -583.1	Yes	**	0.0026
N21_norm vs. N35_norm	-715.6	-987.3 to -443.9	Yes	**	0.0016
mmu-let-7f-5p
I0_norm vs. N21_norm	-155.2	-906.9 to 596.5	No	ns	0.7574
I0_norm vs. N35_norm	-1594	-2365 to -822.7	Yes	**	0.004
N21_norm vs. N35_norm	-1439	-1764 to -1113	Yes	***	0.0002
mmu-let-7g-5p
I0_norm vs. N21_norm	-71.8	-537.4 to 393.8	No	ns	0.8523
I0_norm vs. N35_norm	-450.8	-767.4 to -134.2	Yes	*	0.0155
N21_norm vs. N35_norm	-379	-665.6 to -92.38	Yes	*	0.02
mmu-let-7i-5p
I0_norm vs. N21_norm	-11.2	-250.9 to 228.5	No	ns	0.9849
I0_norm vs. N35_norm	-195.6	-528.0 to 136.8	No	ns	0.2057
N21_norm vs. N35_norm	-184.4	-434.5 to 65.70	No	ns	0.1197
mmu-miR-148a-3p
I0_norm vs. N21_norm	840.2	-1451 to 3132	No	ns	0.4634
I0_norm vs. N35_norm	135.8	-1616 to 1888	No	ns	0.9592
N21_norm vs. N35_norm	-704.4	-2758 to 1350	No	ns	0.5027
mmu-miR-182-5p
I0_norm vs. N21_norm	36.6	-80.74 to 153.9	No	ns	0.5572
I0_norm vs. N35_norm	-79	-213.3 to 55.34	No	ns	0.206
N21_norm vs. N35_norm	-115.6	-219.6 to -11.62	Yes	*	0.0357
mmu-miR-192-5p
I0_norm vs. N21_norm	98.8	-967.9 to 1165	No	ns	0.9425
I0_norm vs. N35_norm	-438.4	-2587 to 1710	No	ns	0.762
N21_norm vs. N35_norm	-537.2	-2451 to 1376	No	ns	0.6149
mmu-miR-194-5p
I0_norm vs. N21_norm	-225.8	-1026 to 574.7	No	ns	0.6124
I0_norm vs. N35_norm	512.4	-115.9 to 1141	No	ns	0.0912
N21_norm vs. N35_norm	738.2	399.9 to 1076	Yes	**	0.0033
mmu-miR-200a-3p
I0_norm vs. N21_norm	120	-178.6 to 418.6	No	ns	0.4091
I0_norm vs. N35_norm	286.6	113.2 to 460.0	Yes	**	0.0091
N21_norm vs. N35_norm	166.6	-190.6 to 523.8	No	ns	0.3236
mmu-miR-200b-3p
I0_norm vs. N21_norm	-52.6	-285.9 to 180.7	No	ns	0.721
I0_norm vs. N35_norm	-47	-503.3 to 409.3	No	ns	0.9297
N21_norm vs. N35_norm	5.6	-453.5 to 464.7	No	ns	0.999
mmu-miR-200c-3p
I0_norm vs. N21_norm	-16.6	-72.11 to 38.91	No	ns	0.5807
I0_norm vs. N35_norm	8.4	-84.21 to 101.0	No	ns	0.9448
N21_norm vs. N35_norm	25	-28.38 to 78.38	No	ns	0.3212
mmu-miR-215-5p
I0_norm vs. N21_norm	246.6	-419.9 to 913.1	No	ns	0.458
I0_norm vs. N35_norm	-374.4	-563.2 to -185.6	Yes	**	0.0047
N21_norm vs. N35_norm	-621	-1281 to 39.32	No	ns	0.0603
mmu-miR-21a-5p
I0_norm vs. N21_norm	-325.2	-1137 to 487.0	No	ns	0.4114
I0_norm vs. N35_norm	-387.4	-2686 to 1911	No	ns	0.8274
N21_norm vs. N35_norm	-62.2	-1848 to 1723	No	ns	0.9916
mmu-miR-26a-5p
I0_norm vs. N21_norm	-64.4	-320.6 to 191.8	No	ns	0.671
I0_norm vs. N35_norm	6.4	-177.9 to 190.7	No	ns	0.9916
N21_norm vs. N35_norm	70.8	-336.4 to 478.0	No	ns	0.8179
mmu-miR-27b-3p
I0_norm vs. N21_norm	89.6	-155.7 to 334.9	No	ns	0.4656
I0_norm vs. N35_norm	272	-70.63 to 614.6	No	ns	0.0983
N21_norm vs. N35_norm	182.4	59.05 to 305.8	Yes	*	0.0136
mmu-miR-378a-3p
I0_norm vs. N21_norm	419	100.5 to 737.5	Yes	*	0.0204
I0_norm vs. N35_norm	579.2	196.7 to 961.7	Yes	*	0.0125
N21_norm vs. N35_norm	160.2	14.89 to 305.5	Yes	*	0.0367

## Sheet: Figure 3b
Change in col1 expression in fibroblasts when transfected with miRNA mimics or inhibitors, measured by qPCR
miR-ctrl	miR-29a mimic	miR-29a inhibitor	miR-200c mimic	miR-200c inhibitor	miR-26b mimic	miR-26b inhibitor
1.228	0.207	7.063	7.316	2.305	2.632	1.986
1.516	0.144	12.414	9.289	3.748	5.234	3.291
2.206	0.257	14.607	11.371	2.891	4.829	2.378
2.107	0.181	17.965

## Sheet: Figure 3d
Luminex analysis of fibroblast cell culture supernatant when transfected with miRNA mimics and inhibitors
CCL2 (MCP-1)
Untransfected	miR-ctrl	miR-29a mimic	miR-29a inhibitor	miR-200c mimic	miR-200c inhibitor	miR-26b mimic	miR-26b inhibitor
3276.94	2745.46	2725.17	2429.39	1183.27	2149.42	2123.05	2662.79
2861.51	2157.34	2923.13	2360.57	1720.67	2838.38	2610.48	3722.77
3385.62	2652.53	2386.85	2028.95	1506.9	2780.26	2586.4	3441.06
LIF
Untransfected	miR-ctrl	miR-29a mimic	miR-29a inhibitor	miR-200c mimic	miR-200c inhibitor	miR-26b mimic	miR-26b inhibitor
117.32	128.02	85.39	103	141.28	85.9	69.75	101.01
104.66	83.47	82.39	108.13	153.82	113.01	87.76	120.35
105.37	103.96	65.34	88.33	174.73	111.79	81.75	113.01

## Sheet: Supplemental Figure 2
Change in expression of most abundant miRNAs in naïve mice over time when only using uniquely mapped reads
		N21 as % of I0					N35 as % of I0
TargetName	I0 mean	N21_1	N21_2	N21_3	N21_4	N21_5	N35_1	N35_2	N35_3	N35_4	N35_5
mmu-let-7a-5p	396.286	98.9185	100.18	141.312	135.004	115.826	195.314	193.547	215.753	164.78	205.912
mmu-let-7b-5p	230.857	148.144	111.757	197.092	97.4629	194.059	253.837	229.146	277.661	258.601	299.752
mmu-let-7c-5p	615.286	122.707	96.5405	156.675	126.283	162.689	216.972	189.18	226.724	214.372	256.141
mmu-let-7f-5p	867	86.6205	89.9654	104.614	130.796	111.88	208.074	198.039	234.141	223.875	239.216
mmu-let-7g-5p	720.571	96.4512	103.251	113.382	113.521	108.941	144.746	142.526	149.326	149.048	164.73
mmu-let-7i-5p	268.286	96.9116	107.348	114.803	85.7295	108.094	139.031	113.312	150.213	160.277	156.55
mmu-miR-200a-3p	1227.86	92.9261	83.153	91.2973	102.536	78.1035	86.8179	82.8272	80.1396	71.8325	84.0489
mmu-miR-200b-3p	722.714	89.9387	96.8571	67.3849	120.933	85.6493	78.731	105.713	67.9383	71.8126	72.0893
mmu-miR-200c-3p	205.571	109.451	96.8033	75.3996	125.504	88.0473	87.5608	100.695	70.0486	76.8589	72.4809
Data for statistical analysis
	I0_norm_unique_reads_only							N21_norm_unique_reads_only					N35_norm_unique_reads_only
let-7a-5p	352	465	235	451	322	524	425	392	397	560	535	459	774	767	855	653	816
let-7b-5p	271	287	265	175	242	223	153	342	258	455	225	448	586	529	641	597	692
let-7c-5p	604	745	457	655	592	693	561	755	594	964	777	1001	1335	1164	1395	1319	1576
let-7f-5p	782	1162	569	1007	606	1235	708	751	780	907	1134	970	1804	1717	2030	1941	2074
let-7g-5p	776	891	521	795	722	705	634	695	744	817	818	785	1043	1027	1076	1074	1187
let-7i-5p	270	401	248	278	224	212	245	260	288	308	230	290	373	304	403	430	420
Tukey's multiple comparisons test	Mean Diff.	95.00% CI of diff.	Below threshold?	Summary	Adjusted P Value
let-7a-5p
I0_norm vs. N21_norm	-103.6	-334.6 to 127.4	No	ns	0.3456
I0_norm vs. N35_norm	-408	-667.7 to -148.3	Yes	*	0.0109
N21_norm vs. N35_norm	-304.4	-478.9 to -129.9	Yes	**	0.0075
let-7b-5p
I0_norm vs. N21_norm	-97.6	-255.6 to 60.36	No	ns	0.1845
I0_norm vs. N35_norm	-361	-494.7 to -227.3	Yes	**	0.0014
N21_norm vs. N35_norm	-263.4	-372.1 to -154.7	Yes	**	0.0022
let-7c-5p
I0_norm vs. N21_norm	-207.6	-621.2 to 206.0	No	ns	0.2836
I0_norm vs. N35_norm	-747.2	-1110 to -384.3	Yes	**	0.0041
N21_norm vs. N35_norm	-539.6	-639.2 to -440.0	Yes	***	0.0001
let-7f-5p
I0_norm vs. N21_norm	-83.2	-571.3 to 404.9	No	ns	0.824
I0_norm vs. N35_norm	-1088	-1703 to -472.9	Yes	**	0.0071
N21_norm vs. N35_norm	-1005	-1215 to -794.2	Yes	***	0.0002
let-7g-5p
I0_norm vs. N21_norm	-30.8	-301.7 to 240.1	No	ns	0.9153
I0_norm vs. N35_norm	-340.4	-607.7 to -73.08	Yes	*	0.0228
N21_norm vs. N35_norm	-309.6	-410.9 to -208.3	Yes	***	0.0009
let-7i-5p
I0_norm vs. N21_norm	9	-111.1 to 129.1	No	ns	0.9618
I0_norm vs. N35_norm	-101.8	-286.6 to 82.96	No	ns	0.2363
N21_norm vs. N35_norm	-110.8	-216.4 to -5.175	Yes	*	0.043
miR-200a-3p
I0_norm vs. N21_norm	112.4	-129.5 to 354.3	No	ns	0.3256
I0_norm vs. N35_norm	216.4	60.97 to 371.8	Yes	*	0.0168
N21_norm vs. N35_norm	104	-169.5 to 377.5	No	ns	0.4419
miR-200b-3p
I0_norm vs. N21_norm	-0.8	-144.2 to 142.6	No	ns	0.9998
I0_norm vs. N35_norm	92.4	-141.8 to 326.6	No	ns	0.4201
N21_norm vs. N35_norm	93.2	-162.4 to 348.8	No	ns	0.4666
miR-200c-3p
I0_norm vs. N21_norm	-18.4	-64.60 to 27.80	No	ns	0.4146
I0_norm vs. N35_norm	17.6	-59.88 to 95.08	No	ns	0.7177
N21_norm vs. N35_norm	36	-29.49 to 101.5	No	ns	0.2375

## Sheet: Supplemental Figure 5
Change in Acta2 expression in fibroblasts when transfected with miRNA mimics or inhibitors, measured by qPCR
miR-ctrl	miR-29a mimic	miR-29a inhibitor	miR-200c mimic	miR-200c inhibitor	miR-26b mimic	miR-26b inhibitor
2.236	1.288	1.42	1.037	2.066	2.315	2.047
1.61	1.321	1.848	1.419	2.675	3.07	2.586
1.842	1.516	1.664	0.985	2.047	3.001	1.993
1.891	1.25	1.621
